# Supplementary material for: Non-host class II ribonucleotide reductase in Thermus viruses: sequence adaptation and host interaction
Source: PeerJ. 2019 Apr 8;7:e6700. doi: 10.7717/peerj.6700 (PMC6459318; doi:10.7717/peerj.6700)
Supplement: Supplemental Information 2 — List of accession numbers for sequences in the phylogeny in Figs. 1A and 1B with a description of the taxonomic source of the sequences. [file peerj-07-6700-s002.xlsx]

## Sheet: Sheet1
NCBI accno	Sequence description
WP_054243161	Bacteria_Actinobacteria_Actinobacteria_Actinobacteria_bacterium_OV320_NrdJm
WP_084133925	Bacteria_Actinobacteria_Actinobacteria_Actinopolyspora_erythraea_NrdJm
WP_094692101	Bacteria_Actinobacteria_Actinobacteria_Bifidobacterium_aquikefiri_NrdJm_NrdJm2
WP_033512826	Bacteria_Actinobacteria_Actinobacteria_Bifidobacterium_mongoliense_NrdJm_NrdJm2
WP_006538224	Bacteria_Actinobacteria_Actinobacteria_Frankia_sp._EUN1f_NrdJm
WP_043470363	Bacteria_Actinobacteria_Actinobacteria_Kitasatospora_sp._MBT66_NrdJm
WP_073839690	Bacteria_Actinobacteria_Actinobacteria_Micromonospora_sp._CB01531_NrdJm
WP_057168859	Bacteria_Actinobacteria_Actinobacteria_Mycobacterium_sp._Root265_NrdJm
WP_016895799	Bacteria_Actinobacteria_Actinobacteria_Mycobacteroides_abscessus_NrdJm
WP_074303862	Bacteria_Actinobacteria_Actinobacteria_Mycobacteroides_abscessus_NrdJm
WP_074305725	Bacteria_Actinobacteria_Actinobacteria_Mycobacteroides_abscessus_NrdJm
WP_074334374	Bacteria_Actinobacteria_Actinobacteria_Mycobacteroides_abscessus_NrdJm
WP_074367902	Bacteria_Actinobacteria_Actinobacteria_Mycobacteroides_abscessus_NrdJm
WP_074368230	Bacteria_Actinobacteria_Actinobacteria_Mycobacteroides_abscessus_NrdJm
WP_074376453	Bacteria_Actinobacteria_Actinobacteria_Mycobacteroides_abscessus_NrdJm
WP_100514420	Bacteria_Actinobacteria_Actinobacteria_Mycobacteroides_abscessus_NrdJm
WP_078344860	Bacteria_Actinobacteria_Actinobacteria_Mycobacteroides_chelonae_NrdJm
WP_109501496	Bacteria_Actinobacteria_Actinobacteria_Mycobacteroides_chelonae_NrdJm
WP_030095326	Bacteria_Actinobacteria_Actinobacteria_Mycobacteroides_NrdJm
WP_078323640	Bacteria_Actinobacteria_Actinobacteria_Mycobacteroides_salmoniphilum_NrdJm
WP_060593555	Bacteria_Actinobacteria_Actinobacteria_Nocardia_farcinica_NrdJm
WP_043617251	Bacteria_Actinobacteria_Actinobacteria_Nonomuraea_candida_NrdJm
WP_021342595	Bacteria_Actinobacteria_Actinobacteria_Rhodococcus_sp._P27_NrdJm
WP_018727156	Bacteria_Actinobacteria_Actinobacteria_Salinispora_pacifica_NrdJm
WP_087925427	Bacteria_Actinobacteria_Actinobacteria_Streptomyces_albireticuli_NrdJm
WP_086814091	Bacteria_Actinobacteria_Actinobacteria_Streptomyces_cacaoi_NrdJm
WP_079033095	Bacteria_Actinobacteria_Actinobacteria_Streptomyces_canus_NrdJm
WP_014142405	Bacteria_Actinobacteria_Actinobacteria_Streptomyces_cattleya_NrdJm
WP_089224446	Bacteria_Actinobacteria_Actinobacteria_Streptomyces_glauciniger_NrdJm
WP_055523419	Bacteria_Actinobacteria_Actinobacteria_Streptomyces_graminilatus_NrdJm
WP_004938039	Bacteria_Actinobacteria_Actinobacteria_Streptomyces_mobaraensis_NrdJm
WP_056698017	Bacteria_Actinobacteria_Actinobacteria_Streptomyces_NrdJm
WP_056701687	Bacteria_Actinobacteria_Actinobacteria_Streptomyces_NrdJm
WP_050514495	Bacteria_Actinobacteria_Actinobacteria_Streptomyces_rimosus_NrdJm_NrdJm3
WP_099894302	Bacteria_Actinobacteria_Actinobacteria_Streptomyces_sp._61_NrdJm
WP_099928291	Bacteria_Actinobacteria_Actinobacteria_Streptomyces_sp._70_NrdJm
WP_101418122	Bacteria_Actinobacteria_Actinobacteria_Streptomyces_sp._73_NrdJm
WP_019984510	Bacteria_Actinobacteria_Actinobacteria_Streptomyces_sp._Amel2xE9_NrdJm
WP_084899922	Bacteria_Actinobacteria_Actinobacteria_Streptomyces_sp._CB03238_NrdJm_NrdJm3
WP_076082224	Bacteria_Actinobacteria_Actinobacteria_Streptomyces_sp._IMTB_2501_NrdJm
WP_030706515	Bacteria_Actinobacteria_Actinobacteria_Streptomyces_sp._NRRL_F2580_NrdJm
WP_066977110	Bacteria_Actinobacteria_Actinobacteria_Streptomyces_sp._NRRL_F4489_NrdJm_NrdJm3
WP_030386504	Bacteria_Actinobacteria_Actinobacteria_Streptomyces_sp._NRRL_S241_NrdJm
WP_063728949	Bacteria_Actinobacteria_Actinobacteria_Streptomyces_sp._RTd22_NrdJm_NrdJm3
WP_052862313	Bacteria_Actinobacteria_Actinobacteria_Streptomyces_sp._Tu6071_NrdJm
WP_073782562	Bacteria_Actinobacteria_Actinobacteria_Streptomyces_uncialis_NrdJm
WP_073449095	Bacteria_Actinobacteria_Actinobacteria_Streptomyces_yunnanensis_NrdJm
WP_093886510	Bacteria_Actinobacteria_Actinobacteria_Streptosporangium_canum_NrdJm
WP_020142255	Bacteria_Actinobacteria_Actinobacteria_Terracoccus_sp._273MFTsu3.1_NrdJm_NrdJm2
WP_051323998	Bacteria_Actinobacteria_Thermoleophilia_Solirubrobacter_sp._URHD0082_NrdJm_NrdJm3
WP_021666816	Bacteria_Bacteroidetes_Bacteroidia_Porphyromonas_sp._oral_taxon_278_NrdJm_NrdJm3
WP_072363840	Bacteria_Bacteroidetes_Chitinophagia_Chitinophaga_sancti_NrdJm_NrdJm3
WP_073135502	Bacteria_Bacteroidetes_Cytophagia_Chryseolinea_serpens_NrdJm_NrdJm3
WP_053406346	Bacteria_Bacteroidetes_Cytophagia_Persicobacter_sp._CCBQB2_NrdJm_NrdJm3
WP_109616522	Bacteria_Bacteroidetes_Cytophagia_Sediminitomix_flava_NrdJm_NrdJm2
WP_011174661	Bacteria_Chlamydiae_Chlamydiia_Candidatus_Protochlamydia_amoebophila_NrdJm
WP_088206345	Bacteria_Chlamydiae_Chlamydiia_Chlamydiales_bacterium_SCGC_AG110P3_NrdJm
WP_041017866	Bacteria_Chlamydiae_Chlamydiia_Criblamydia_sequanensis_NrdJm
WP_098038664	Bacteria_Chlamydiae_Chlamydiia_Estrella_lausannensis_NrdJm
WP_042242257	Bacteria_Chlamydiae_Chlamydiia_Neochlamydia_sp._S13_NrdJm
WP_006342605	Bacteria_Chlamydiae_Chlamydiia_Parachlamydia_acanthamoebae_NrdJm
WP_013181434	Bacteria_Chlamydiae_Chlamydiia_Waddlia_chondrophila_NrdJm
WP_097653407	Bacteria_Chloroflexi_Chloroflexia_Candidatus_Chloroploca_asiatica_NrdJm_NrdJm3
WP_011997665	Bacteria_Chloroflexi_Chloroflexia_Roseiflexus_castenholzii_NrdJm_NrdJm3
WP_097642553	Bacteria_Chloroflexi_Chloroflexi_bacterium_Kir153F_NrdJm_NrdJm3
WP_096689475	Bacteria_Cyanobacteria_Calothrix_NrdJm_NrdJm1
WP_096622805	Bacteria_Cyanobacteria_Calothrix_sp._NIES3974_NrdJm_NrdJm1
WP_096610010	Bacteria_Cyanobacteria_Calothrix_sp._NIES4101_NrdJm_NrdJm1
WP_106499405	Bacteria_Cyanobacteria_Candidatus_Synechococcus_lacustris_NrdJm_NrdJm1
WP_015162281	Bacteria_Cyanobacteria_Chamaesiphon_minutus_NrdJm_NrdJm1
WP_104385945	Bacteria_Cyanobacteria_Cuspidothrix_issatschenkoi_NrdJm_NrdJm1
WP_017322251	Bacteria_Cyanobacteria_cyanobacterium_PCC_7702_NrdJm_NrdJm1
WP_087067499	Bacteria_Cyanobacteria_Cyanobium_sp._NIES981_NrdJm_NrdJm1
WP_006910623	Bacteria_Cyanobacteria_Cyanobium_sp._PCC_7001_NrdJm_NrdJm1
WP_106880716	Bacteria_Cyanobacteria_filamentous_cyanobacterium_CCP5_NrdJm_NrdJm1
WP_096673895	Bacteria_Cyanobacteria_Fischerella_sp._NIES4106_NrdJm_NrdJm1
WP_026733818	Bacteria_Cyanobacteria_Fischerella_sp._PCC_9605_NrdJm_NrdJm1
WP_017289394	Bacteria_Cyanobacteria_Leptolyngbya_boryana_NrdJm_NrdJm1
WP_106259874	Bacteria_Cyanobacteria_Leptolyngbya_frigida_NrdJm_NrdJm1
WP_088892111	Bacteria_Cyanobacteria_Leptolyngbya_ohadii_NrdJm_NrdJm1
WP_075597701	Bacteria_Cyanobacteria_Leptolyngbya_sp._hensonii_NrdJm_NrdJm1
WP_023076586	Bacteria_Cyanobacteria_Leptolyngbya_sp._Heron_Island_J_NrdJm_NrdJm1
WP_068383406	Bacteria_Cyanobacteria_Leptolyngbya_sp._NIES3755_NrdJm_NrdJm1
WP_008313050	Bacteria_Cyanobacteria_Leptolyngbya_sp._PCC_6406_NrdJm_NrdJm1
WP_039727438	Bacteria_Cyanobacteria_Lyngbya_confervoides_NrdJm_NrdJm1
WP_017300192	Bacteria_Cyanobacteria_Nodosilinea_nodulosa_NrdJm_NrdJm1
WP_067766361	Bacteria_Cyanobacteria_Nostoc_NrdJm_NrdJm1
WP_009556509	Bacteria_Cyanobacteria_Oscillatoriales_cyanobacterium_JSC12_NrdJm_NrdJm1
WP_068814958	Bacteria_Cyanobacteria_Phormidesmis_priestleyi_NrdJm_NrdJm1
WP_011823433	Bacteria_Cyanobacteria_Prochlorococcus_marinus_NrdJm_NrdJm1
WP_012195324	Bacteria_Cyanobacteria_Prochlorococcus_marinus_NrdJm_NrdJm1
WP_032518651	Bacteria_Cyanobacteria_Prochlorococcus_marinus_NrdJm_NrdJm1
WP_011124967	Bacteria_Cyanobacteria_Prochlorococcus_NrdJm_NrdJm1
WP_036915072	Bacteria_Cyanobacteria_Prochlorococcus_NrdJm_NrdJm1
WP_036918186	Bacteria_Cyanobacteria_Prochlorococcus_NrdJm_NrdJm1
WP_036903219	Bacteria_Cyanobacteria_Prochlorococcus_sp._MIT_0601_NrdJm_NrdJm1
WP_019502936	Bacteria_Cyanobacteria_Pseudanabaena_sp._PCC_6802_NrdJm_NrdJm1
WP_094556607	Bacteria_Cyanobacteria_Synechococcus_sp._1G10_NrdJm_NrdJm1
WP_094559461	Bacteria_Cyanobacteria_Synechococcus_sp._8F6_NrdJm_NrdJm1
WP_094584677	Bacteria_Cyanobacteria_Synechococcus_sp._BO_8801_NrdJm_NrdJm1
WP_029553004	Bacteria_Cyanobacteria_Synechococcus_sp._CB0101_NrdJm_NrdJm1
WP_010317543	Bacteria_Cyanobacteria_Synechococcus_sp._CB0205_NrdJm_NrdJm1
WP_041425010	Bacteria_Cyanobacteria_Synechococcus_sp._CC9902_NrdJm_NrdJm1
WP_038544817	Bacteria_Cyanobacteria_Synechococcus_sp._KORDI100_NrdJm_NrdJm1
WP_043691237	Bacteria_Cyanobacteria_Synechococcus_sp._KORDI49_NrdJm_NrdJm1
WP_038555084	Bacteria_Cyanobacteria_Synechococcus_sp._KORDI52_NrdJm_NrdJm1
WP_067096905	Bacteria_Cyanobacteria_Synechococcus_sp._MIT_S9508_NrdJm_NrdJm1
WP_094510235	Bacteria_Cyanobacteria_Synechococcus_sp._MW101C3_NrdJm_NrdJm1
WP_015166999	Bacteria_Cyanobacteria_Synechococcus_sp._PCC_7502_NrdJm_NrdJm1
WP_050815540	Bacteria_Cyanobacteria_Synechococcus_sp._RCC307_NrdJm_NrdJm1
WP_083773032	Bacteria_Cyanobacteria_Synechococcus_sp._RS9916_NrdJm_NrdJm1
WP_007100023	Bacteria_Cyanobacteria_Synechococcus_sp._RS9917_NrdJm_NrdJm1
WP_083544371	Bacteria_Cyanobacteria_Synechococcus_sp._SynAce01_NrdJm_NrdJm1
WP_048346401	Bacteria_Cyanobacteria_Synechococcus_sp._WH_8020_NrdJm_NrdJm1
WP_011128012	Bacteria_Cyanobacteria_Synechococcus_sp._WH_8102_NrdJm_NrdJm1
WP_024124383	Bacteria_Cyanobacteria_Thermosynechococcus_sp._NK55a_NrdJm_NrdJm1
WP_106149095	Bacteria_Cyanobacteria_unclassified_Cyanobacteria_miscellaneous_NrdJm_NrdJm1
WP_094589421	Bacteria_Cyanobacteria_Vulcanococcus_limneticus_NrdJm_NrdJm1
WP_015010930	Bacteria_Firmicutes_Bacilli_Amphibacillus_xylanus_NrdJm
WP_033829067	Bacteria_Firmicutes_Bacilli_Bacillus_andreraoultii_NrdJm_NrdJm2
WP_098544481	Bacteria_Firmicutes_Bacilli_Bacillus_cereus_NrdJm
WP_082446824	Bacteria_Firmicutes_Bacilli_Bacillus_solani_NrdJm
WP_081414795	Bacteria_Firmicutes_Bacilli_Bacillus_sp._NSP2.1_NrdJm
WP_025846541	Bacteria_Firmicutes_Bacilli_Brevibacillus_agri_NrdJm
WP_003386561	Bacteria_Firmicutes_Bacilli_Brevibacillus_borstelensis_NrdJm
WP_003387997	Bacteria_Firmicutes_Bacilli_Brevibacillus_borstelensis_NrdJm
WP_064199138	Bacteria_Firmicutes_Bacilli_Brevibacillus_brevis_NrdJm
WP_018671686	Bacteria_Firmicutes_Bacilli_Brevibacillus_laterosporus_NrdJm_NrdJm2
WP_083208788	Bacteria_Firmicutes_Bacilli_Brevibacillus_laterosporus_NrdJm
WP_019119372	Bacteria_Firmicutes_Bacilli_Brevibacillus_massiliensis_NrdJm
WP_007725342	Bacteria_Firmicutes_Bacilli_Brevibacillus_sp._BC25_NrdJm
WP_082890893	Bacteria_Firmicutes_Bacilli_Brevibacillus_sp._SKDU10_NrdJm
WP_065068364	Bacteria_Firmicutes_Bacilli_Brevibacillus_sp._WF146_NrdJm
WP_056970971	Bacteria_Firmicutes_Bacilli_Lactobacillus_acetotolerans_NrdJm_NrdJm2
WP_010499291	Bacteria_Firmicutes_Bacilli_Lactobacillus_acidipiscis_NrdJm_NrdJm2
WP_057736779	Bacteria_Firmicutes_Bacilli_Lactobacillus_alimentarius_NrdJm_NrdJm2
WP_080880988	Bacteria_Firmicutes_Bacilli_Lactobacillus_amylolyticus_NrdJm_NrdJm2
WP_014565454	Bacteria_Firmicutes_Bacilli_Lactobacillus_amylovorus_NrdJm_NrdJm2
WP_046305787	Bacteria_Firmicutes_Bacilli_Lactobacillus_apis_NrdJm_NrdJm2
WP_090094188	Bacteria_Firmicutes_Bacilli_Lactobacillus_bombicola_NrdJm_NrdJm2
WP_015474220	Bacteria_Firmicutes_Bacilli_Lactobacillus_brevis_NrdJm_NrdJm2
WP_003556447	Bacteria_Firmicutes_Bacilli_Lactobacillus_buchneri_NrdJm_NrdJm2
WP_056939162	Bacteria_Firmicutes_Bacilli_Lactobacillus_buchneri_NrdJm_NrdJm2
WP_035451206	Bacteria_Firmicutes_Bacilli_Lactobacillus_composti_NrdJm_NrdJm2
WP_035456782	Bacteria_Firmicutes_Bacilli_Lactobacillus_coryniformis_NrdJm_NrdJm2
WP_013438903	Bacteria_Firmicutes_Bacilli_Lactobacillus_delbrueckii_NrdJm_NrdJm2
WP_057863570	Bacteria_Firmicutes_Bacilli_Lactobacillus_diolivorans_NrdJm_NrdJm2
WP_060471359	Bacteria_Firmicutes_Bacilli_Lactobacillus_gallinarum_NrdJm_NrdJm2
WP_049150272	Bacteria_Firmicutes_Bacilli_Lactobacillus_gasseri_NrdJm_NrdJm2
WP_048705999	Bacteria_Firmicutes_Bacilli_Lactobacillus_ginsenosidimutans_NrdJm_NrdJm2
WP_025081099	Bacteria_Firmicutes_Bacilli_Lactobacillus_hamsteri_NrdJm_NrdJm2
WP_041500525	Bacteria_Firmicutes_Bacilli_Lactobacillus_heilongjiangensis_NrdJm_NrdJm2
WP_057811540	Bacteria_Firmicutes_Bacilli_Lactobacillus_intestinalis_NrdJm_NrdJm2
WP_048736370	Bacteria_Firmicutes_Bacilli_Lactobacillus_koreensis_NrdJm_NrdJm2
AAA03078	Bacteria_Firmicutes_Bacilli_Lactobacillus_leichmannii_NrdJm_NrdJm2
WP_010078095	Bacteria_Firmicutes_Bacilli_Lactobacillus_mali_NrdJm_NrdJm2
WP_046315956	Bacteria_Firmicutes_Bacilli_Lactobacillus_mellifer_NrdJm_NrdJm2
WP_046324082	Bacteria_Firmicutes_Bacilli_Lactobacillus_melliventris_NrdJm_NrdJm2
WP_025023176	Bacteria_Firmicutes_Bacilli_Lactobacillus_nodensis_NrdJm_NrdJm2
WP_003588654	Bacteria_Firmicutes_Bacilli_Lactobacillus_NrdJm_NrdJm2
WP_089145482	Bacteria_Firmicutes_Bacilli_Lactobacillus_NrdJm_NrdJm2
WP_054699433	Bacteria_Firmicutes_Bacilli_Lactobacillus_odoratitofui_NrdJm_NrdJm2
WP_057895736	Bacteria_Firmicutes_Bacilli_Lactobacillus_oeni_NrdJm_NrdJm2
WP_056956347	Bacteria_Firmicutes_Bacilli_Lactobacillus_pantheris_NrdJm_NrdJm2
WP_056987915	Bacteria_Firmicutes_Bacilli_Lactobacillus_paracollinoides_NrdJm_NrdJm2
WP_017867541	Bacteria_Firmicutes_Bacilli_Lactobacillus_pobuzihii_NrdJm_NrdJm2
WP_056982196	Bacteria_Firmicutes_Bacilli_Lactobacillus_rapi_NrdJm_NrdJm2
WP_086132085	Bacteria_Firmicutes_Bacilli_Lactobacillus_reuteri_NrdJm_NrdJm2
WP_032965320	Bacteria_Firmicutes_Bacilli_Lactobacillus_rhamnosus_NrdJm_NrdJm2
WP_056975505	Bacteria_Firmicutes_Bacilli_Lactobacillus_sharpeae_NrdJm_NrdJm2
WP_022530140	Bacteria_Firmicutes_Bacilli_Lactobacillus_shenzhenensis_NrdJm_NrdJm2
WP_098823416	Bacteria_Firmicutes_Bacilli_Lactobacillus_silagincola_NrdJm_NrdJm2
WP_057151985	Bacteria_Firmicutes_Bacilli_Lactobacillus_similis_NrdJm_NrdJm2
WP_103752691	Bacteria_Firmicutes_Bacilli_Lactobacillus_sp._23_NrdJm_NrdJm2
WP_103660546	Bacteria_Firmicutes_Bacilli_Lactobacillus_sp._HT062_NrdJm_NrdJm2
WP_056964124	Bacteria_Firmicutes_Bacilli_Lactobacillus_spicheri_NrdJm_NrdJm2
WP_076459830	Bacteria_Firmicutes_Bacilli_Lactobacillus_sp._MarseilleP3519_NrdJm_NrdJm2
WP_107738375	Bacteria_Firmicutes_Bacilli_Lactobacillus_sp._PFC70_NrdJm_NrdJm2
WP_057765001	Bacteria_Firmicutes_Bacilli_Lactobacillus_tucceti_NrdJm_NrdJm2
WP_010624303	Bacteria_Firmicutes_Bacilli_Lactobacillus_versmoldensis_NrdJm_NrdJm2
WP_010579566	Bacteria_Firmicutes_Bacilli_Lactobacillus_vini_NrdJm_NrdJm2
WP_072693254	Bacteria_Firmicutes_Bacilli_Marinilactibacillus_sp._15R_NrdJm
WP_091836798	Bacteria_Firmicutes_Bacilli_Marininema_halotolerans_NrdJm
WP_025365296	Bacteria_Firmicutes_Bacilli_Paenibacillus_polymyxa_NrdJm
WP_054955013	Bacteria_Firmicutes_Bacilli_Paenibacillus_sp._FF9_NrdJm
WP_018755170	Bacteria_Firmicutes_Bacilli_Paenibacillus_terrigena_NrdJm
WP_084730864	Bacteria_Firmicutes_Bacilli_Seinonella_peptonophila_NrdJm_NrdJm2
WP_084731166	Bacteria_Firmicutes_Bacilli_Seinonella_peptonophila_NrdJm_NrdJm2
WP_051271258	Bacteria_Firmicutes_Bacilli_Shimazuella_kribbensis_NrdJm
WP_100486669	Bacteria_Firmicutes_Bacilli_Sporolactobacillus_pectinivorans_NrdJm_NrdJm2
WP_028984150	Bacteria_Firmicutes_Bacilli_Sporolactobacillus_terrae_NrdJm_NrdJm2
WP_010631152	Bacteria_Firmicutes_Bacilli_Sporolactobacillus_vineae_NrdJm_NrdJm2
WP_082713763	Bacteria_Firmicutes_Bacilli_Sporosarcina_koreensis_NrdJm
WP_033101898	Bacteria_Firmicutes_Bacilli_Thermoactinomyces_daqus_NrdJm_NrdJm2
WP_093231786	Bacteria_Firmicutes_Bacilli_Thermoflavimicrobium_dichotomicum_NrdJm
WP_004560230	Bacteria_Firmicutes_Bacilli_Weissella_confusa_NrdJm_NrdJm2
WP_079590562	Bacteria_Firmicutes_Clostridia_Acetoanaerobium_noterae_NrdJm
WP_092593339	Bacteria_Firmicutes_Clostridia_Acidaminobacter_hydrogenoformans_NrdJm
WP_012065483	Bacteria_Firmicutes_Clostridia_Alkaliphilus_metalliredigens_NrdJm
WP_012158329	Bacteria_Firmicutes_Clostridia_Alkaliphilus_oremlandii_NrdJm
WP_091547079	Bacteria_Firmicutes_Clostridia_Alkaliphilus_peptidifermentans_NrdJm
WP_026478148	Bacteria_Firmicutes_Clostridia_Alkaliphilus_transvaalensis_NrdJm
WP_091686078	Bacteria_Firmicutes_Clostridia_Anaerocolumna_aminovalerica_NrdJm
WP_073279883	Bacteria_Firmicutes_Clostridia_Anaerocolumna_jejuensis_NrdJm
WP_073589017	Bacteria_Firmicutes_Clostridia_Anaerocolumna_xylanovorans_NrdJm
WP_087294091	Bacteria_Firmicutes_Clostridia_Anaerofilum_sp._An201_NrdJm
WP_087238540	Bacteria_Firmicutes_Clostridia_Anaeromassilibacillus_sp._An200_NrdJm
WP_095135233	Bacteria_Firmicutes_Clostridia_Anaeromicrobium_sediminis_NrdJm
WP_089282284	Bacteria_Firmicutes_Clostridia_Anaerovirgula_multivorans_NrdJm
WP_089282876	Bacteria_Firmicutes_Clostridia_Anaerovirgula_multivorans_NrdJm
WP_037372085	Bacteria_Firmicutes_Clostridia_Anaerovorax_odorimutans_NrdJm
WP_044947153	Bacteria_Firmicutes_Clostridia_Blautia_schinkii_NrdJm
WP_087372021	Bacteria_Firmicutes_Clostridia_Butyricicoccus_pullicaecorum_NrdJm
WP_102410887	Bacteria_Firmicutes_Clostridia_Clostridiales_bacterium_MarseilleP2846_NrdJm
WP_066496525	Bacteria_Firmicutes_Clostridia_Clostridiales_bacterium_MCWD3_NrdJm
WP_009899370	Bacteria_Firmicutes_Clostridia_Clostridioides_difficile_NrdJm
WP_044825893	Bacteria_Firmicutes_Clostridia_Clostridium_aceticum_NrdJm
WP_026887092	Bacteria_Firmicutes_Clostridia_Clostridium_beijerinckii_NrdJm
WP_079439238	Bacteria_Firmicutes_Clostridia_Clostridium_chromiireducens_NrdJm
WP_072895524	Bacteria_Firmicutes_Clostridia_Clostridium_fallax_NrdJm
WP_077892845	Bacteria_Firmicutes_Clostridia_Clostridium_felsineum_NrdJm
WP_070964411	Bacteria_Firmicutes_Clostridia_Clostridium_formicaceticum_NrdJm
WP_061429851	Bacteria_Firmicutes_Clostridia_Clostridium_perfringens_NrdJm
WP_077394593	Bacteria_Firmicutes_Clostridia_Clostridium_saccharobutylicum_NrdJm
WP_047002262	Bacteria_Firmicutes_Clostridia_Clostridium_sp._C8_NrdJm
WP_009171325	Bacteria_Firmicutes_Clostridia_Clostridium_sp._DLVIII_NrdJm
WP_033167051	Bacteria_Firmicutes_Clostridia_Clostridium_sp._KNHs205_NrdJm
WP_008421111	Bacteria_Firmicutes_Clostridia_Clostridium_sp._LS_NrdJm
WP_066714498	Bacteria_Firmicutes_Clostridia_Clostridium_sp._MarseilleP299_NrdJm
WP_090091207	Bacteria_Firmicutes_Clostridia_Clostridium_uliginosum_NrdJm
WP_106058987	Bacteria_Firmicutes_Clostridia_Clostridium_vincentii_NrdJm
WP_069876461	Bacteria_Firmicutes_Clostridia_Fusibacter_sp._3D3_NrdJm
WP_087170418	Bacteria_Firmicutes_Clostridia_Gemmiger_sp._An120_NrdJm
WP_081374557	Bacteria_Firmicutes_Clostridia_Halanaerobium_congolense_NrdJm
WP_013404633	Bacteria_Firmicutes_Clostridia_Halanaerobium_hydrogeniformans_NrdJm
WP_089862435	Bacteria_Firmicutes_Clostridia_Halanaerobium_salsuginis_NrdJm
WP_103203604	Bacteria_Firmicutes_Clostridia_Herbinix_hemicellulosilytica_NrdJm
WP_058258980	Bacteria_Firmicutes_Clostridia_Herbinix_luporum_NrdJm
WP_053956209	Bacteria_Firmicutes_Clostridia_Inediibacterium_massiliense_NrdJm
WP_087154865	Bacteria_Firmicutes_Clostridia_Lachnoclostridium_sp._An196_NrdJm
WP_090554938	Bacteria_Firmicutes_Clostridia_Natronincola_ferrireducens_NrdJm
WP_090446557	Bacteria_Firmicutes_Clostridia_Natronincola_peptidivorans_NrdJm
WP_073993840	Bacteria_Firmicutes_Clostridia_Parasporobacterium_paucivorans_NrdJm
WP_051489051	Bacteria_Firmicutes_Clostridia_Peptoclostridium_acidaminophilum_NrdJm
WP_028830066	Bacteria_Firmicutes_Clostridia_Proteocatella_sphenisci_NrdJm
WP_083963382	Bacteria_Firmicutes_Clostridia_Ruminococcus_gauvreauii_NrdJm
WP_093315575	Bacteria_Firmicutes_Clostridia_Tindallia_californiensis_NrdJm
WP_088370373	Bacteria_Firmicutes_endosymbiont_TC1_of_Trimyema_compressum_NrdJm
WP_004100105	Bacteria_Firmicutes_Negativicutes_Acetonema_longum_NrdJm
WP_073049494	Bacteria_Firmicutes_Tissierellia_Dethiosulfatibacter_aminovorans_NrdJm
WP_019230189	Bacteria_Firmicutes_Tissierellia_Sedimentibacter_sp._B4_NrdJm
WP_034437189	Bacteria_Firmicutes_Tissierellia_Tissierellia_bacterium_S5A11_NrdJm
WP_082821369	Bacteria_Gemmatimonadetes_Gemmatimonadetes_Gemmatimonas_phototrophica_NrdJm_NrdJm3
WP_052882368	Bacteria_Kiritimatiellaeota_Kiritimatiellae_Kiritimatiella_glycovorans_NrdJm_NrdJm3
WP_052562871	Bacteria_Planctomycetes_Planctomycetia_Candidatus_Brocadia_sinica_NrdJm_NrdJm3
WP_007222577	Bacteria_Planctomycetes_Planctomycetia_Candidatus_Jettenia_caeni_NrdJm_NrdJm3
WP_086613563	Bacteria_Proteobacteria_Alphaproteobacteria_Acetobacter_indonesiensis_NrdJm
WP_086646796	Bacteria_Proteobacteria_Alphaproteobacteria_Acetobacter_sp._DsW_54_NrdJm
WP_048853753	Bacteria_Proteobacteria_Alphaproteobacteria_Acetobacter_syzygii_NrdJm
WP_024847845	Bacteria_Proteobacteria_Alphaproteobacteria_Aminobacter_sp._J41_NrdJm
WP_012172112	Bacteria_Proteobacteria_Alphaproteobacteria_Azorhizobium_caulinodans_NrdJm
WP_065784106	Bacteria_Proteobacteria_Alphaproteobacteria_Ensifer_NrdJm
WP_034830439	Bacteria_Proteobacteria_Alphaproteobacteria_Inquilinus_limosus_NrdJm
WP_040453523	Bacteria_Proteobacteria_Alphaproteobacteria_Labrenzia_alexandrii_NrdJm
WP_060851403	Bacteria_Proteobacteria_Alphaproteobacteria_Methylobacterium_aquaticum_NrdJm
WP_082557943	Bacteria_Proteobacteria_Alphaproteobacteria_Methylobacterium_sp._Leaf361_NrdJm
WP_027314944	Bacteria_Proteobacteria_Alphaproteobacteria_Microvirga_flocculans_NrdJm
WP_108864612	Bacteria_Proteobacteria_Alphaproteobacteria_Rhodobacteraceae_bacterium_WaterBin34_NrdJm_NrdJm3
WP_060192599	Bacteria_Proteobacteria_Betaproteobacteria_Burkholderia_ubonensis_NrdJm_NrdJm3
WP_066457391	Bacteria_Proteobacteria_Betaproteobacteria_Castellaniella_caeni_NrdJm_NrdJm3
WP_087866109	Bacteria_Proteobacteria_Betaproteobacteria_Comamonas_thiooxydans_NrdJm_NrdJm3
WP_068679152	Bacteria_Proteobacteria_Betaproteobacteria_Variovorax_NrdJm_NrdJm3
WP_052514994	Bacteria_Proteobacteria_Deltaproteobacteria_Dethiosulfatarculus_sandiegensis_NrdJm_NrdJm3
WP_051352766	Bacteria_Proteobacteria_Deltaproteobacteria_unclassified_Deltaproteobacteria_miscellaneous_NrdJm_NrdJm3
WP_013554311	Bacteria_Proteobacteria_Epsilonproteobacteria_Nitratifractor_salsuginis_NrdJm_NrdJm2
WP_012082189	Bacteria_Proteobacteria_Epsilonproteobacteria_Nitratiruptor_sp._SB1552_NrdJm_NrdJm2
WP_084275808	Bacteria_Proteobacteria_Epsilonproteobacteria_Nitratiruptor_tergarcus_NrdJm_NrdJm2
WP_067329561	Bacteria_Proteobacteria_Epsilonproteobacteria_Sulfurovum_riftiae_NrdJm_NrdJm2
WP_008243039	Bacteria_Proteobacteria_Epsilonproteobacteria_Sulfurovum_sp._AR_NrdJm_NrdJm2
WP_070977686	Bacteria_Proteobacteria_Gammaproteobacteria_Kushneria_sp._YCWA18_NrdJm_NrdJm3
WP_041342802	Bacteria_Proteobacteria_Gammaproteobacteria_Marinobacter_similis_NrdJm
WP_026609767	Bacteria_Proteobacteria_Gammaproteobacteria_Methylocaldum_szegediense_NrdJm_NrdJm3
WP_027591084	Bacteria_Proteobacteria_Gammaproteobacteria_Pseudomonas_sp._RL_NrdJm_NrdJm3
WP_018525662	Bacteria_Spirochaetes_Spirochaetia_Alkalispirochaeta_NrdJm_NrdJm3
WP_024267624	Bacteria_Spirochaetes_Spirochaetia_Salinispira_pacifica_NrdJm_NrdJm3
WP_014456430	Bacteria_Spirochaetes_Spirochaetia_Spirochaeta_africana_NrdJm_NrdJm3
WP_037544471	Bacteria_Spirochaetes_Spirochaetia_Spirochaeta_lutea_NrdJm_NrdJm3
WP_108826388	Bacteria_Verrucomicrobia_Opitutae_Ereboglobus_luteus_NrdJm_NrdJm3
WP_069961801	Bacteria_Verrucomicrobia_Opitutae_Lacunisphaera_limnophila_NrdJm_NrdJm3
WP_107744925	Bacteria_Verrucomicrobia_Opitutae_Opitutaceae_bacterium_EW11_NrdJm_NrdJm3
WP_009509895	Bacteria_Verrucomicrobia_Opitutae_Opitutaceae_bacterium_TAV5_NrdJm_NrdJm3
WP_084442411	Bacteria_Verrucomicrobia_Opitutae_Opitutaceae_bacterium_TSB47_NrdJm_NrdJm3
WP_107835210	Bacteria_Verrucomicrobia_Opitutae_Opitutus_sp._ER46_NrdJm_NrdJm3
WP_012374609	Bacteria_Verrucomicrobia_Opitutae_Opitutus_terrae_NrdJm_NrdJm3
WP_082083317	Bacteria_Verrucomicrobia_Verrucomicrobia_bacterium_IMCC26134_NrdJm_NrdJm3
WP_096057360	Bacteria_Verrucomicrobia_Verrucomicrobia_bacterium_NrdJm_NrdJm3
XP_004351489	Eukaryota_Cavenderia_fasciculata_NrdJm_NrdJm2
XP_002955713	Eukaryota_Chlorophyta_Chlorophyceae_Volvox_carteri_f._nagariensis_NrdJm_NrdJm3
XP_629553	Eukaryota_Dictyostelium_discoideum_AX4_NrdJm_NrdJm2
XP_003294292	Eukaryota_Dictyostelium_purpureum_NrdJm_NrdJm2
XP_002679146	Eukaryota_Heterolobosea_Naegleria_gruberi_NrdJm_NrdJm2
XP_020437143	Eukaryota_Heterostelium_album_PN500_NrdJm_NrdJm2
XP_004343285	Eukaryota_Ichthyosporea_Capsaspora_owczarzaki_ATCC_30864_NrdJm_NrdJm2
XP_014156939	Eukaryota_Ichthyosporea_Sphaeroforma_arctica_JP610_NrdJm_NrdJm2
XP_001746860	Eukaryota_Monosiga_brevicollis_MX1_NrdJm_NrdJm3
XP_009826116	Eukaryota_Oomycetes_Aphanomyces_astaci_NrdJm_NrdJm2
XP_008870956	Eukaryota_Oomycetes_Aphanomyces_invadans_NrdJm_NrdJm2
XP_009519952	Eukaryota_Oomycetes_Phytophthora_sojae_NrdJm_NrdJm2
XP_008607965	Eukaryota_Oomycetes_Saprolegnia_diclina_VS20_NrdJm_NrdJm2
YP_002049452	Eukaryota_Paulinella_chromatophora_NrdJm_NrdJm1
XP_004995355	Eukaryota_Salpingoeca_rosetta_NrdJm_NrdJm3
YP_001427319	Viruses_Acanthocystis_turfacea_chlorella_virus_1_NrdJm_NrdJm3
YP_006560916	Viruses_Celeribacter_phage_P12053L_NrdJm
YP_003084155	Viruses_Cyanophage_PSS2_NrdJm_NrdJm1
YP_009269355	Viruses_Gordonia_phage_Soups_NrdJm
YP_009009885	Viruses_Mycobacterium_phage_40AC_NrdJm
YP_008430798	Viruses_Mycobacterium_phage_AnnaL29_NrdJm
YP_009304605	Viruses_Mycobacterium_phage_ArcherNM_NrdJm
YP_009014543	Viruses_Mycobacterium_phage_Blue7_NrdJm
YP_008126140	Viruses_Mycobacterium_phage_BTCU1_NrdJm
YP_009207711	Viruses_Mycobacterium_phage_Chadwick_NrdJm
YP_009005795	Viruses_Mycobacterium_phage_EagleEye_NrdJm
YP_009203321	Viruses_Mycobacterium_phage_Equemioh13_NrdJm
YP_007677461	Viruses_Mycobacterium_phage_First_NrdJm
YP_009124831	Viruses_Mycobacterium_phage_Gaia_NrdJm_NrdJm2
YP_008051898	Viruses_Mycobacterium_phage_HINdeR_NrdJm
YP_008859068	Viruses_Mycobacterium_phage_Jovo_NrdJm
YP_009031910	Viruses_Mycobacterium_phage_Kampy_NrdJm
YP_009205424	Viruses_Mycobacterium_phage_Larenn_NrdJm
YP_009203114	Viruses_Mycobacterium_phage_Luchador_NrdJm
YP_009303601	Viruses_Mycobacterium_phage_Mulciber_NrdJm
YP_009188034	Viruses_Mycobacterium_phage_Phlei_NrdJm
YP_009214717	Viruses_Mycobacterium_phage_Pioneer_NrdJm
YP_009101306	Viruses_Mycobacterium_phage_RedRock_NrdJm
YP_009010028	Viruses_Mycobacterium_phage_RhynO_NrdJm
YP_008051816	Viruses_Mycobacterium_phage_Severus_NrdJm
YP_009209088	Viruses_Mycobacterium_phage_Sheen_NrdJm
YP_009204138	Viruses_Mycobacterium_phage_Smeadley_NrdJm
YP_006382969	Viruses_Mycobacterium_phage_SWU1_NrdJm
YP_009195152	Viruses_Mycobacterium_phage_Tiffany_NrdJm
YP_009017180	Viruses_Mycobacterium_phage_Trixie_NrdJm
YP_009013946	Viruses_Mycobacterium_phage_Turbido_NrdJm
YP_009014132	Viruses_Mycobacterium_phage_Wile_NrdJm
NP_817639	Viruses_Mycobacterium_virus_Bxz2_NrdJm
YP_655632	Viruses_Mycobacterium_virus_Che12_NrdJm
NP_046865	Viruses_Mycobacterium_virus_D29_NrdJm
YP_001994867	Viruses_Mycobacterium_virus_Pukovnik_NrdJm
YP_009285879	Viruses_Pseudomonas_phage_NP1_NrdJm_NrdJm3
YP_008320280	Viruses_Puniceispirillum_phage_HMO2011_NrdJm_NrdJm3
YP_005087159	Viruses_Rhodococcus_phage_RER2_NrdJm
YP_005086993	Viruses_Rhodococcus_virus_RGL3_NrdJm
NP_064758	Viruses_Roseobacter_virus_SIO1_NrdJm
YP_009143220	Viruses_Sinorhizobium_phage_phiM12_NrdJm
YP_009208325	Viruses_Streptomyces_phage_Amela_NrdJm
YP_009215426	Viruses_Streptomyces_phage_Izzy_NrdJm
YP_009225772	Viruses_Streptomyces_phage_Jay2Jay_NrdJm_NrdJm3
YP_008050904	Viruses_Streptomyces_phage_Lika_NrdJm
YP_006906223	Viruses_Streptomyces_phage_phiHau3_NrdJm
YP_006990163	Viruses_Streptomyces_phage_R4_NrdJm
YP_009103136	Viruses_Synechococcus_phage_SCBP2_NrdJm_NrdJm1
YP_004421541	Viruses_Synechococcus_phage_SCBS2_NrdJm_NrdJm1
YP_009173804	Viruses_Synechococcus_virus_P60_NrdJm_NrdJm1
YP_001467866	Viruses_Thermus_virus_P2345_NrdJm
YP_001467983	Viruses_Thermus_virus_P7426_NrdJm
