# Supplementary material for: Non-host class II ribonucleotide reductase in Thermus viruses: sequence adaptation and host interaction
Source: PeerJ. 2019 Apr 8;7:e6700. doi: 10.7717/peerj.6700 (PMC6459318; doi:10.7717/peerj.6700)
Supplement: Supplemental Information 4 [file peerj-07-6700-s004.xlsx]

## Sheet: Sheet1
id	taxon_name	ir_class	ir_order
3300018429	Populus adjacent soil microbial communities from riparian zone of Shoshone River, Wyoming, USA - 504 T	Terrestrial	Soil
3300006865	Bacterial and archeal communities from various locations, of highly relevant ecosystems to study Microbial Dark Matter (Phase II) - Larsen N4 metaG	Aquatic	Thermal springs
3300027931	Extremophilic microbial mat communities from Yellowstone National Park, USA - BED_Mat_virus_9_15 (SPAdes)	Aquatic	Thermal springs
3300005573	Hot spring thermophilic microbial communities from Obsidian Pool, Yellowstone National Park, USA - OP-RAMG-01 SPADES reassembly	Aquatic	Thermal springs
3300025717	Hot spring microbial communities from Elkhorn Slough, Monterey Bay, USA - MD2A	Aquatic	Non-marine Saline and Alkaline
3300014502	Permafrost microbial communities from Stordalen Mire, Sweden - 612E3M metaG	Terrestrial	Soil
3300009691	Hot spring microbial communities from Beatty, Nevada to study Microbial Dark Matter (Phase II) - OV2 TP2	Aquatic	Thermal springs
3300007816	Extremophilic microbial mat communities from Yellowstone National Park, USA - BED_Mat_virus_9_15	Aquatic	Thermal springs
3300025310	Hot spring sediment bacterial and archeal communities from British Columbia, Canada, to study Microbial Dark Matter (Phase II) - Larsen N4 metaG (SPAdes)	Aquatic	Thermal springs
3300028735	Hot spring microbial mat communities from Yellowstone National Park, WY, United States - YNP-CB-006-1	Aquatic	Thermal springs
3300026623	Hot spring microbial mat communities from Yellowstone National Park, Wyoming, USA - ECH_C virus_MetaG (SPAdes)	Aquatic	Thermal springs
3300006180	Extremophilic microbial mat communities from Yellowstone National Park - BED_virus_MetaG	Aquatic	Thermal springs
3300000919	Hot spring microbial communities from Elkhorn Slough, Monterey Bay, USA - MD2A	Aquatic	Hypersaline
3300008019	Hot spring microbial communities from Little Hot Creek, USA to study Microbial Dark Matter (Phase II) - LHC4sed_matched	Aquatic	Thermal springs
3300007815	Extremophilic microbial mat communities from Yellowstone National Park, USA - OSPB_Mat_virus_9_15	Aquatic	Thermal springs
3300010317	Hot spring sediment microbial communities from Zodletone spring, Oklahoma to study Microbial Dark Matter (Phase II) - Zodletone Spring source 2m metaG	Aquatic	Thermal springs
3300028864	Peat permafrost microbial communities from Stordalen Mire near Abisko, Sweden - II_Fen_N3_1	Terrestrial	Peat
3300009444	Hot spring microbial communities from Beatty, Nevada to study Microbial Dark Matter (Phase II) - OV2 TP3	Aquatic	Thermal springs
3300007072	Bacterial and archeal communities from various locations, of highly relevant ecosystems to study Microbial Dark Matter (Phase II) - Dewar Creek DC9 2012 metaG	Aquatic	Thermal springs
3300026813	Extremophilic microbial mat communities from Yellowstone National Park, USA - OSPB_Mat_virus_9_15 (SPAdes)	Aquatic	Thermal springs
3300002966	Hot spring thermophilic microbial communities from Obsidian Pool, Yellowstone National Park, USA - OP-RAMG-01 (Yellowstone National Park OP-GAMG-01, ASSEMBLY_DATE=20140718)	Aquatic	Thermal springs
3300025068	Hot spring microbial communities from Little Hot Creek, USA to study Microbial Dark Matter (Phase II) - LHC4sed_replicate (SPAdes)	Aquatic	Thermal springs
3300010362	Tropical forest soil microbial communities from Panama - MetaG Plot_22	Terrestrial	Soil
2785510866	Parcubacteria bacterium CG_4_9_14_0_2_um_filter_35_11	Aquatic	Groundwater
3300007004	Agricultural soil microbial communities from Utah to study Nitrogen management - NC Compost	Terrestrial	Soil
2710264650	Candidatus Peribacteria bacterium RIFCSPHIGHO2_02_FULL_49_16	Terrestrial	Loam
3300000354	Hot spring microbial communities from Elkhorn Slough, Monterey Bay, USA - CD6A	Aquatic	Hypersaline
3300018468	Grasslands soil microbial communities from the Angelo Coastal Reserve, California, USA - Sample Angelo_111	Terrestrial	Soil
3300005438	Corn, switchgrass and miscanthus rhizosphere microbial communities from Kellogg Biological Station, Michigan, USA - KBS K5-10-2 metaG	Terrestrial	Soil
3300025884	Hot spring sediment microbial communities from Zodletone spring, Oklahoma to study Microbial Dark Matter (Phase II) - Zodletone Spring source 2m metaG (SPAdes)	Aquatic	Thermal springs
2708743005	Candidatus Roizmanbacteria bacterium RIFCSPHIGHO2_01_FULL_35_10	Terrestrial	Loam
3300025149	Hot spring microbial communities from Beatty, Nevada to study Microbial Dark Matter (Phase II) - OV2 TP2 (SPAdes)	Aquatic	Thermal springs
2708742831	Planctomycetes bacterium RBG_19FT_COMBO_48_8	Terrestrial	Unclassified
3300025090	Hot spring microbial communities from Jinze hot spring, China to study Microbial Dark Matter (Phase II) - JNZ 110809A (SPAdes)	Aquatic	Thermal springs
2626542074	Parcubacteria (Magasanikbacteria) bacterium GW2011_GWA2_50_22	Aquatic	Groundwater
3300027932	Hot spring microbial mat communities from Yellowstone National Park, Wyoming, USA - BED_virus_MetaG (SPAdes)	Aquatic	Thermal springs
2708742821	Armatimonadetes bacterium RBG_19FT_COMBO_69_19	Terrestrial	Unclassified
3300029977	Hot spring sediment microbial communities from Yellowstone National Park, WY, United States - YNP-CB-024-1	Aquatic	Thermal springs
3300007999	Hot spring microbial communities from Jinze hot spring, China to study Microbial Dark Matter (Phase II) - JNZ 110809A	Aquatic	Thermal springs
3300005471	Corn, switchgrass and miscanthus rhizosphere microbial communities from Kellogg Biological Station, Michigan, USA - KBS K1-50-2 metaG	Terrestrial	Soil
3300007813	Extremophilic microbial mat communities from Yellowstone National Park, USA - BED_Mat_virus_6_15	Aquatic	Thermal springs
2626541885	Parcubacteria (Moranbacteria) bacterium GW2011_GWF1_34_10	Aquatic	Groundwater
3300012988	Soil microbial communities amended with fresh organic matter from upstate New York, USA - Whitman soil sample_242_MG	Terrestrial	Soil
3300006945	Bacterial and archeal communities from various locations, of highly relevant ecosystems to study Microbial Dark Matter (Phase II) - Dewar Creek DC16 2012 metaG	Aquatic	Thermal springs
3300006179	Extremophilic microbial mat communities from Yellowstone National Park - ECH_C virus_MetaG	Aquatic	Thermal springs
2634166245	Flavobacteriaceae-49 (UID2817)	Aquatic	Sediment
3300002182	Yellowstone National Park OP-GAMG-01 (Yellowstone National Park OP-GAMG-01, ASSEMBLY_DATE=20140115)	Aquatic	Thermal springs
3300027863	Hot spring thermophilic microbial communities from Obsidian Pool, Yellowstone National Park, USA - OP-RAMG-01 (SPAdes)	Aquatic	Thermal springs
3300025161	Hot spring sediment bacterial and archeal communities from British Columbia, Canada, to study Microbial Dark Matter (Phase II) - Dewar Creek DC9 2012 metaG (SPAdes)	Aquatic	Thermal springs
3300025157	Hot spring microbial communities from Beatty, Nevada to study Microbial Dark Matter (Phase II) - OV2 TP3 (SPAdes)	Aquatic	Thermal springs
3300009503	Hot spring microbial communities from Yellowstone National Park - Yellowstone National Park OP-RAMG-02	Aquatic	Thermal springs
3300005298	Hot spring sediment microbial communities from Great Boiling Spring, Nevada - Cellulolytic enrichment Sediment 77C Hot spring sediment microbial communities from Great Boiling Spring, Nevada - Cellulolytic enrichment Sediment 77C reassembly	Aquatic	Thermal springs
3300026625	Extremophilic microbial mat communities from Yellowstone National Park, USA - BED_Mat_virus_6_15 (SPAdes)	Aquatic	Thermal springs
