# Supplementary material for: Non-host class II ribonucleotide reductase in Thermus viruses: sequence adaptation and host interaction
Source: PeerJ. 2019 Apr 8;7:e6700. doi: 10.7717/peerj.6700 (PMC6459318; doi:10.7717/peerj.6700)
Supplement: Supplemental Information 5 [file peerj-07-6700-s005.xlsx]

## Sheet: Sheet1
id	taxon
2700988671	Thaumarchaeota archaeon SCGC AC-337_C08v3 (unscreened)
2708742409	Uncultured Surface Seawater Single Virus 37_F6
2599185294	Cycloclasticus sp. SCGC AC281-N15 (contamination screened)
2737471702	Actinobacteria bacterium acIV-C JGI_MCM14ME150 (contamination screened)
2651870249	Uncultured bacterium JGI SC37-C12 (unscreened)
2634166705	Acidobacteria bacterium SCGC AD-263-O20 (unscreened)
2527291521	Atribacteria bacterium SCGC AAA252-M02 (contamination screened) (Combined_Assembly_OP9_1__OP9)
2527291512	Aigarchaeota archaeon SCGC AAA471-E14 (contamination screened) (Combined_Assembly_pSL4_3__pSL4)
2739367971	Rhodospirillaceae bacterium JGI 01_G18_4000m (contamination screened)
2739367749	Oceanospirillales SAR86 bacterium JGI 01_J14 (contamination screened)
2698536863	Microgenomates bacterium JGI CrystG Apr02-2-K10 (unscreened)
2684623264	Rhizobiales bacterium JGI 029 (contamination screened)
2527291520	Aminicenantes bacterium SCGC AAA252-F08 (contamination screened) (Combined_Assembly_OP8_2__OP8)
2724679602	Prochlorococcus bacterium JGI 01_M5 (contamination screened)
2739367744	Salinisphaeraceae bacterium JGI 02_J6 (contamination screened)
2700988656	Epsilonproteobacteria bacterium SCGC AD-308-F16v3 (unscreened)
2623621033	Ellin329 bacterium JGI 000192CP-E08 (contamination screened)
2236661011	alpha proteobacterium SCGC AAA240-E13 (unscreened)
2731639252	Marine group I.1a Thaumarchaeota archaeon SCGC AG-487_A10 (contamination screened)
2693429977	Epsilonproteobacteria bacterium SCGC AD-305-N05 - v2 (unscreened)
2657245249	Deltaproteobacteria bacterium SCGC AC-312_D19v2 (contamination screened)
2657245289	Verrucomicrobia bacterium SCGC AC-337_B10 - v2 (contamination screened)
2527291526	Marinimicrobia bacterium JGI 0000039-D08 (contamination screened) (Combined_Assembly_SAR406_1__SAR406)
2693430055	Gallionella sp. JGI CrystG Aug3-1-F11 (contamination screened)
2721756042	Pelagibacter bacterium JGI 01_M13 (contamination screened)
2663762658	Epsilonproteobacteria bacterium SCGC AD-305-I16 - v2 (unscreened)
2706794990	Dehalococcoidia bacterium SCGC AG-205-K17 (contamination screened)
2236661001	actinobacterium SCGC AAA023-J06 (unscreened)
2721755957	Acidimicrobiales bacterium JGI 02_G18 (contamination screened)
2698537069	Microgenomates bacterium JGI CrystG Apr3-4-H18 (contamination screened)
2693429948	Epsilonproteobacteria bacterium SCGC AD-308-G08 - v2 (unscreened)
2739367570	Actinobacteria bacterium acI-C JGI_MCM14ME097 (contamination screened)
2236347021	Verrucomicrobia bacterium SCGC AAA168-F10
2698536862	Microgenomates bacterium JGI CrystG Apr02-2-K10 (contamination screened)
2721756043	Acidimicrobiales bacterium JGI 01_L21 (contamination screened)
2684623284	Actinomycetales bacterium JGI 008 (contamination screened)
2651869887	Gemm-3 bacterium JGI 053 (contamination screened)
2634166743	Verrucomicrobia bacterium SCGC AB-661-P22 (unscreened)
2737471710	Acidobacteriales bacterium JGI 01_J19_4000m (contamination screened)
2684622834	Rhodoplanes sp. JGI PP 4-N16 (contamination screened)
2734482382	SAR324 cluster deltaproteobacterium SCGC AD-604_K18 (contamination screened)
2634166734	Gammaproteobacteria bacterium SCGC AB-633-K11 (unscreened)
2645728167	Calescamantes bacterium JGI MDM2 SSWTFF-2-E14 (contamination screened)
2698536836	Parcubacteria bacterium JGI CrystG Apr02-2-N10 (contamination screened)
2734482833	SUP05 cluster gammaproteobacterium SCGC AG-485_L02 (contamination screened)
2265123001	Cyanobacteria bacterium SCGC JGI 014-E08 (unscreened)
2698536861	Microgenomates bacterium JGI CrystG Apr02-2-D12 (contamination screened)
2693430057	Sulfurimonas sp. JGI CrystG Aug3-1-F10 (contamination screened)
2660238759	Epsilonproteobacteria bacterium SCGC AD-305-B19v2 (contamination screened)
2634166742	Verrucomicrobia bacterium SCGC AB-661-L11 (unscreened)
2630969019	Deltaproteobacteria bacterium JGI A06048-F13 (contamination screened)
2698536860	Parcubacteria bacterium JGI CrystG Apr02-2-L22 (contamination screened)
2634166678	Deltaproteobacteria bacterium SCGC AC-738-N13 (unscreened)
2600255297	Colwellia sp. SCGC AC281-C22 (contamination screened)
2684623278	Gemm-5 bacterium JGI 021 (contamination screened)
2684622842	Epsilonproteobacteria bacterium SCGC AD-308-J19v2 (unscreened)
2706794959	Ruminococcaceae bacterium JGI 000176CP_H03 (unscreened)
2236661009	actinobacterium SCGC AAA023-D18 (unscreened)
2698537048	Kordiimonadales bacterium JGI CrystG Aug08-3-G5 (contamination screened)
2626541500	Candidate division JS1 bacterium SCGC AD-561-N23 (contamination screened) (screened) (Candidate division JS1 bacterium SCGC AD-561-N23 (manually screened))
2734482380	SAR324 cluster deltaproteobacterium SCGC AD-615_C15 (contamination screened)
2698536840	Microgenomates bacterium JGI CrystG Apr02-3-E22 (unscreened)
2708742476	Dehalococcoidia bacterium SCGC AG-205-B13 (contamination screened)
2684623277	Caulobacteraceae bacterium JGI 027 (unscreened)
2684623258	DS-18 bacterium JGI 004 (unscreened)
2264867094	PER bacterium JGI 0000068-E11 (contamination screened) (CrabSpa_001_255)
2731639131	Verrucomicrobia bacterium SCGC AG-487_G17 (contamination screened)
2636415932	Candidatus Cardinium hertigii cEper1 (unscreened)
2708742429	Uncultured Surface Seawater Single Virus 37_L15
2708742484	Dehalococcoidia bacterium SCGC AG-205-I04 (contamination screened)
2706794948	Clostridiaceae bacterium JGI 000176CP_E08 (contamination screened)
2675903048	Rhodoplanes sp. JGI PP 4-B12 (unscreened)
2698537082	Mariprofundus sp. JGI CrystG Aug08-3-F9 (contamination screened)
2739367828	Oceanospirillales bacterium JGI 01_G6_750m (contamination screened)
2698536856	TM7 bacterium JGI CrystG Apr02-2-B14 (contamination screened)
2698536973	Microgenomates bacterium JGI CrystG Apr3-2-H21 (unscreened)
2264867117	Cloacimonetes bacterium SCGC AAA252-N11 (contamination screened) (SAK_001_77)
2663763564	Bacteroidetes bacI-A JGI MCM14ME088 (unscreened)
2615840699	WPS-2 bacterium JGI 000194CP-H02 (contamination screened)
2698536887	Gracilibacteria bacterium JGI CrystG Apr3-3-C10 (contamination screened)
2639762665	Acidobacteria bacterium SCGC AAA003-J17 (unscreened)
2721755866	Synechococcus bacterium JGI 02_L19 (contamination screened)
2634166754	Thaumarchaeota archaeon SCGC AAA286-D17 (unscreened)
2634166685	bacterium SCGC AD-105-B22 (unscreened)
2684623289	Frankiaceae bacterium JGI 009 (contamination screened)
2639762629	Calescamantes bacterium JGI MDM2 SSWTFF-3-M19 (unscreened)
2706794931	Clostridia bacterium JGI 000176CP_H05 (contamination screened)
2747842473	Pelagibacter bacterium JGI 02_H16 (contamination screened)
2721756045	Pelagibacter bacterium JGI 02_I9 (contamination screened)
2772190646	Alphaproteobacteria bacterium SCGC AB-629-G21
2264867191	Aminicenantes bacterium SCGC AAA252-L10 (contamination screened) (SAK_001_67)
2648501539	Thaumarchaeota archaeon SCGC AB-663-G14 (contamination screened)
2639762707	Gammaproteobacteria bacterium SCGC AB-629-K02 - v2 (unscreened)
2634166745	Euryarchaeota archaeon SCGC AB-663-I06 (unscreened)
2600255396	Candidatus Kryptonium thompsoni JGI-14 (unscreened)
2693429958	Thaumarchaeota archaeon SCGC AC-312_E20 - v2 (unscreened)
2698537097	Betaproteobacteria bacterium JGI CrystG Aug08-2-I8 (contamination screened)
2738541248	Flavobacteriaceae bacterium JGI 02_N14 (contamination screened)
2698536972	Microgenomates bacterium JGI CrystG Apr3-2-H21 (contamination screened)
2739367977	Acidobacteriales bacterium JGI 01_I11_4000m (contamination screened)
2651870246	Uncultured bacterium JGI SC37-K22 (unscreened)
2731639146	SUP05 bacterium SCGC AG-487_O15 (contamination screened)
2721756047	Rhodobacteraceae bacterium JGI 02_K22 (contamination screened)
2264867108	Cloacimonetes bacterium SCGC AAA252-G07 (contamination screened) (SAK_001_50)
2698536957	Rhodoferax sp. JGI CrystG Apr3-4-L7 (unscreened)
2693429838	Parcubacteria bacterium JGI CrystG Apr02-2-G4 (contamination screened)
2698536878	Parcubacteria bacterium JGI CrystG Apr3-4-D19 (unscreened)
2693429990	Mariprofundus sp. JGI CrystG Aug08-3-J10 (unscreened)
2737471732	Nitrospina bacterium JGI 01_D9_1000m (contamination screened)
2698536971	Euryarchaeota archaeon JGI CrystG Apr3-4-C6 (contamination screened)
2710724127	Dehalococcoidia bacterium SCGC AG-205-F21 (contamination screened)
2710724166	Clostridiaceae bacterium JGI 000176CP_H08 (contamination screened)
2721756050	Xanthomonadales bacterium JGI 01_C9 (contamination screened)
2264867107	Cloacimonetes bacterium SCGC AAA252-F02 (contamination screened) (SAK_001_45)
2698536970	Spirochaetes bacterium JGI CrystG Apr3-1-I5 (unscreened)
2693430046	Euryarchaeota archaeon JGI CrystG Aug3-3-I7 (contamination screened)
2716884885	Thaumarchaeota archaeon SCGC AC-337_F14v2 (unscreened)
2527291524	Cloacimonetes bacterium JGI 0000039-A21 (contamination screened) (Combined_Assembly_WWE1_2__WWE1)
2710724172	Candidatus Thiosymbion algarvensis Type A ELBA JGI 014 (contamination screened)
2739367818	Pelagibacter bacterium JGI 01_I9_1000m (contamination screened)
2740891908	Arctic96BD-19 cluster gammaproteobacterium SCGC AG-485_K15 (contamination screened)
2747842471	Pelagibacter bacterium JGI 01_M16 (contamination screened)
2599185283	Cycloclasticus sp. SCGC AC281-A15 (contamination screened)
2264867257	Cloacimonetes bacterium JGI 0000039-I17 (contamination screened) (TAsludge_001_155)
2645728149	GALL5 bacterium JGI MDM2-000218CP-K7 (contamination screened)
2684623285	Sporichthyaceae bacterium JGI 012 (contamination screened)
2264867180	Aminicenantes bacterium SCGC AAA252-G05 (contamination screened) (SAK_001_48)
2721755929	Deferribacterales SAR406 bacterium JGI 01_J15 (contamination screened)
2737471659	Chlorobi bacterium JGI_MCM14TBH085 (contamination screened)
2706794930	Clostridiales bacterium JGI 000170CP_F07 (unscreened)
2634166753	Bacteroidetes bacterium SCGC AAA285-F05 (unscreened)
2657245265	Rhizobium sp. JGI PFNR15_M14 (contamination screened)
2527291514	Calescamantes bacterium JGI 0000106-G12 (contamination screened) (Combined_Assembly_EM19_1__EM19)
2264867170	Aminicenantes bacterium SCGC AAA255-O15 (contamination screened) (SAK_001_137)
2693430064	Gallionella sp. JGI CrystG Aug3-1-I7 (contamination screened)
2731639164	unclassified bacterium SCGC AG-487_K18 (contamination screened)
2700988647	Epsilonproteobacteria bacterium SCGC AD-308-F15v3 (unscreened)
2684622835	Rhodoplanes sp. JGI PP 4-N16 (unscreened)
2264867157	Microgenomates bacterium SCGC AAA011-F5 (contamination screened) (Dusel_001_267)
2684623269	Alphaproteobacteria bacterium JGI 026 (unscreened)
2634166735	SAR324 cluster bacterium SCGC AB-633-K14 (unscreened)
2693429969	Epsilonproteobacteria bacterium SCGC AD-308-E03 - v2 (contamination screened)
2693430078	Euryarchaeota archaeon JGI CrystG Aug3-1-I17 (contamination screened)
2706795017	Clostridiales bacterium JGI 000176CP_E06 (unscreened)
2264867057	Caldiserica bacterium JGI 0000059-M03 (contamination screened) (TAbiofilm_001_171)
2698536864	Parcubacteria bacterium JGI CrystG Apr3-1-E17 (contamination screened)
2734482805	SUP05 cluster gammaproteobacterium SCGC AG-485_P16 (contamination screened)
2634166752	Gammaproteobacteria bacterium SCGC AAA283-E16 (unscreened)
2734482384	SAR324 cluster deltaproteobacterium SCGCAG-485_C04 (contamination screened)
2710724159	Bacteroidaceae bacterium JGI 000170CP_E07 (contamination screened)
2264867009	Zeta proteobacterium SCGC AB-137-C09 (unscreened)
2660238795	Uncultured Xanthobacter bacterium JGI SC39-B18 (unscreened)
2663763586	Bacteroidetes bacI-A JGI MCM14ME134 (unscreened)
2698536871	Parcubacteria bacterium JGI CrystG Apr3-1-B4 (contamination screened)
2721756052	Deferribacterales SAR406 bacterium JGI 01_D17 (contamination screened)
2739367808	Deltaproteobacterium SAR324 bacterium JGI 01_L9 (contamination screened)
2724679616	Thiohalorhabdales bacterium JGI 01_I18 (contamination screened)
2527291523	Cloacimonetes bacterium JGI 0000014-H19 (contamination screened) (Combined_Assembly_WWE1_4__WWE1)
2264867089	Fervidibacteria bacterium SCGC AAA471-D06 (contamination screened) (GBS-N_001_7)
2634166751	Acidobacteria bacterium SCGC AAA240-L09 (unscreened)
2643221448	unclassified "LHC4-1" archaeon JGI MDM2 LHC4sed-1-H13 (contamination screened)
2706795007	Clostridiales bacterium JGI 000170CP_C01 (unscreened)
2693429981	Verrucomicrobia bacterium SCGC AC-337_J20 - v2 (unscreened)
2660238818	Deltaproteobacteria bacterium SCGC AC-312_E03 - v2 (unscreened)
2264867059	Aerophobetes bacterium JGI 0000014-C22 (contamination screened) (Etoliko_001_222)
2639762675	Thaumarchaeota archaeon SCGC AAA287-I03 (unscreened)
2708742432	Uncultured Surface Seawater Single Virus 37_P14
2634166750	Nitrospinae bacterium SCGC AAA008-D05 (unscreened)
2706794993	Dehalococcoidia bacterium SCGC AG-205-K20 (contamination screened)
2264867070	Nanoarchaeota archaeon SCGC AAA011-G17 (contamination screened) (DUSEL_001_198)
2706794839	Candidatus Scalindua bacterium JGI ETNP_300m_187_F04 (contamination screened)
2721756051	Pelagibacter bacterium JGI 02_F17 (contamination screened)
2721756105	Oceanospirillales SAR86 bacterium JGI 01_M11 (contamination screened)
2264867142	Acetothermia bacterium SCGC AAA255-C06 (contamination screened) (SAK_001_122)
2527291513	Crenarchaeota archaeon SCGC AAA471-B05 (contamination screened) (Combined_Assembly_YNPFFA_1__YNPFFA)
2706795016	Comamonas sp. JGI 000176CP_D06 (unscreened)
2739367561	Verrucomicrobia bacterium verI-A JGI_MCM14ME135 (contamination screened)
2698536846	Parcubacteria bacterium JGI CrystG Apr02-3-D22 (unscreened)
2236661012	alpha proteobacterium SCGC AAA288-E13 (unscreened)
2739367573	Polynucleobacter bacterium JGI_MCM14TBH005 (contamination screened)
2721756044	Rhodospirillaceae bacterium JGI 01_D15 (contamination screened)
2684623248	Xanthomonadaceae bacterium JGI 043 (unscreened)
2698536848	Parcubacteria bacterium JGI CrystG Apr02-3-J13 (unscreened)
2634166665	Bacteroidetes bacterium SCGC AC-724-E07 (unscreened)
2663762666	Deltaproteobacteria bacterium SCGC AC-312_E16 - v2 (unscreened)
2634166744	Gammaproteobacteria bacterium SCGC AB-663-D05 (unscreened)
2636416055	Salinibacterium sp. JGI 000193CP-B05 (contamination screened)
2739367599	Planctomycetes bacterium JGI_MCM14ME042 (contamination screened)
2527291522	Cloacimonetes bacterium JGI 0000014-D06 (contamination screened) (Combined_Assembly_WWE1_3__WWE1)
2634166715	Verrucomicrobia bacterium SCGC AAA240-M19 (unscreened)
2634166656	Bacteroidetes bacterium SCGC AC-661-I21 (unscreened)
2737471719	Rhodospirillaceae bacterium JGI 01_L19_750m (contamination screened)
2693429968	Chloroflexi bacterium SCGC AC-312_N09 - v2 (unscreened)
2703719164	Acidobacteria bacterium JGI M3C4D3-002-K14 (unscreened)
2264867135	Hydrogenedentes bacterium JGI 0000077-O16 (contamination screened) (TAbiofilm_001_237)
2623621029	Deltaproteobacteria bacterium JGI E06040-H20 (contamination screened)
2698536866	unclassified bacterium JGI CrystG Apr3-1-I21 (contamination screened)
2693430072	Euryarchaeota archaeon JGI CrystG Aug3-3-I21 (unscreened)
2739367975	Portiera bacterium JGI 01_K7_750m (contamination screened)
2739367778	Deferribacterales SAR406 bacterium JGI 02_H9 (contamination screened)
2739367609	Polynucleobacter bacterium JGI_MCM14TBH008 (contamination screened)
2710724158	Bacteroidaceae bacterium JGI 000170CP_E07 (unscreened)
2698536837	Microgenomates bacterium JGI CrystG Apr02-2-E7 (contamination screened)
2708742494	Dehalococcoidia bacterium SCGC AG-206-P14 (contamination screened)
2528768060	Caulobacter sp. JGI 0001013-D04 (contamination screened) (contamination screened)
2617270701	Epsilonproteobacteria bacterium SCGC AD-311-F16 (contamination screened)
2706795019	Clostridiales bacterium JGI 000170CP_G04 (contamination screened)
2599185280	Cycloclasticus sp. SCGC AC281-E07 (contamination screened)
2687453668	Epsilonproteobacteria bacterium SCGC AD-308-C02v2 (unscreened)
2703719297	Alkaliphilus sp. JGI 000170CP_B06 (contamination screened)
2639762690	Planctomycetes bacterium SCGC AB-663-N19 (unscreened)
2772190647	Gammaproteobacteria bacterium SCGC AB-629-K02
2698537124	Thiomicrospira sp. JGI CrystG Aug08-2-H11 (contamination screened)
2698537031	Betaproteobacteria bacterium JGI CrystG Aug02-3-K6 (unscreened)
2684623302	Agrobacterium bacterium JGI 035 (contamination screened)
2264867072	Nanoarchaeota archaeon SCGC AAA011-J2 (contamination screened) (DUSEL_001_207)
2693430071	Euryarchaeota archaeon JGI CrystG Aug3-3-I21 (contamination screened)
2264867133	Hydrogenedentes bacterium JGI 0000059-N10 (contamination screened) (TAbiofilm_001_172)
2731639235	Flavobacteriales bacterium SCGC AG-485_J05 (contamination screened)
2708742449	Uncultured Surface Seawater Single Virus 41_I14
2731639170	Roseobacter bacterium SCGC AG-487_B13 (contamination screened)
2698537024	Thiomicrospira sp. JGI CrystG Apr3-1-K11 (unscreened)
2527291506	Nanoarchaeota archaeon SCGC AAA011-K22 (contamination screened) (Combined_Assembly_DUSEL4_2__DUSEL4)
2693430070	Phyllobacteriaceae bacterium JGI CrystG Aug3-3-C4 (unscreened)
2630969026	S2R-29 bacterium JGI MDM2-000218CP-N10 (contamination screened)
2739367917	Pelagibacter bacterium JGI 01_D16_4000m (contamination screened)
2684623252	Sphingomonas bacterium JGI 039 (unscreened)
2693429994	Mariprofundus sp. JGI CrystG Aug08-2-G13 (contamination screened)
2703719286	Dehalococcoidia bacterium SCGC AG-205-M21 (unscreened)
2739367957	Chloroflexi bacterium JGI 01_G15_750m (contamination screened)
2634166674	Nitrospinae bacterium SCGC AC-732-L14 (unscreened)
2684623300	Mesorhizobium bacterium JGI 033 (contamination screened)
2265123000	Euryarchaeota archaeon JGI 0000014-C11 (unscreened)
2228664034	Verrucomicrobia bacterium SCGC AAA300-N18 (unscreened)
2698537014	Parcubacteria bacterium JGI CrystG Apr3-3-H20 (unscreened)
2616644930	Parvarchaeota archaeon JGI 006-E12 (contamination screened) JGI 006-E12 (contamination screened)
2264867195	Aminicenantes bacterium SCGC AAA252-O09 (contamination screened) (SAK_001_83)
2634166687	Planctomycetes bacterium SCGC AD-113-B08 (unscreened)
2264867188	Aminicenantes bacterium SCGC AAA252-K07 (contamination screened) (SAK_001_61)
2698537040	Elusimicrobia bacterium JGI CrystG Apr3-2-I13 (contamination screened)
2731639232	Marine group I.1a Thaumarchaeota archaeon SCGC AG-485_G20 (contamination screened)
2634166699	Gammaproteobacteria bacterium SCGC AD-259-O14 (unscreened)
2634166746	SAR324 cluster bacterium SCGC AB-663-L03 (unscreened)
2645728183	Deltaproteobacteria bacterium JGI D03025-A22 (contamination screened)
2698536999	Parcubacteria bacterium JGI CrystG Apr3-1-D11 (contamination screened)
2687453665	Thaumarchaeota archaeon SCGC AC-337_L13v2 (unscreened)
2619618808	actinobacterium SCGC AAA027-D23 (contamination screened)
2721755857	Deltaproteobacterium SAR324 bacterium JGI 02_D19 (contamination screened)
2684623297	Sphingomonadaceae bacterium JGI 037 (unscreened)
2606217193	actinobacterium SCGC AAA027-F04 (contamination screened)
2693429980	Verrucomicrobia bacterium SCGC AC-337_J20 - v2 (contamination screened)
2527291527	Marinimicrobia bacterium SCGC AAA160-I06 (contamination screened) (Combined_Assembly_SAR406_2__SAR406)
2710724157	Syntrophomonas sp. JGI 000170CP_C07 (unscreened)
2731639251	Marine group I.1a Thaumarchaeota archaeon SCGC AG-487_L18 (contamination screened)
2740891964	Marine group I.1a Thaumarcheaota archaeon SCGC AD-613_C14 (contamination screened)
2708742437	Uncultured Surface Seawater Single Virus 40_H15
2731639125	Verrucomicrobia bacterium SCGC AG-485_L14 (contamination screened)
2228664042	Verrucomicrobia bacterium SCGC AAA164-A08 (unscreened)
2739367674	Acidobacteriaceae bacterium JGI 01_C10_1000m (contamination screened)
2264867174	Aminicenantes bacterium SCGC AAA252-B17 (contamination screened) (SAK_001_33)
2698537123	Legionellales bacterium JGI CrystG Aug08-2-D11 (unscreened)
2731639250	Marine group I.1a Thaumarchaeota archaeon SCGC AG-487_C03 (contamination screened)
2639762678	Euryarchaeota archaeon SCGC AB-637-M18 (unscreened)
2264867237	Marinimicrobia bacterium JGI 0000059-E23 (contamination screened) (TAbiofilm_001_165)
2698536975	Omnitrophica bacterium JGI CrystG Apr3-3-M10 (unscreened)
2706794984	Dehalococcoidia bacterium SCGC AG-205-J23 (contamination screened)
2634166677	Acidobacteria bacterium SCGC AC-738-L23 (unscreened)
2609459717	Chthoniobacterales bacterium JGI 000193CP-H04 (contamination screened)
2657245247	Verrucomicrobia bacterium SCGC AC-312_D05v2 (contamination screened)
2698537032	Gallionella sp. JGI CrystG Aug02-3-G14 (contamination screened)
2698537119	Thiomicrospira sp. JGI CrystG Aug08-2-H14 (unscreened)
2264867239	Marinimicrobia bacterium JGI 0000077-B04 (contamination screened) (TAbiofilm_001_234)
2693430044	Mariprofundus sp. JGI CrystG Aug3-3-I13 (contamination screened)
2724679620	Thermoplasmatales GII_archaea JGI 02_J17 (contamination screened)
2698537113	Mariprofundus sp. JGI CrystG Aug08-3-D6 (contamination screened)
2708742430	Uncultured Surface Seawater Single Virus 37_M8
2693429922	Gammaproteobacteria bacterium SCGC AC-312_L19 - v2 (unscreened)
2706794958	Ruminococcaceae bacterium JGI 000176CP_H03 (contamination screened)
2264867088	Calescamantes bacterium JGI 0000106-P5 (contamination screened) (GBS-C_001_294)
2228664040	Flavobacterium sp. SCGC AAA536-G18 (unscreened)
2731639150	Rhodobacterales-AntCL1B8 bacterium SCGC AG-487_D03 (contamination screened)
2721755949	Xanthomonadales bacterium JGI 01_F21 (contamination screened)
2264867138	Parcubacteria bacterium SCGC AAA011-A09 (contamination screened) (DUSEL_001_189)
2634166673	Gammaproteobacteria bacterium SCGC AC-732-J09 (unscreened)
2264265208	Euryarchaeota archaeon JGI 0000059-I19 (unscreened)
2648501542	Thaumarchaeota archaeon SCGC AB-663-O07 (contamination screened)
2716884586	Uncultured marine virus AG-345-O18
2695421030	Uncultured Surfaces Seawater Single Virus 17_F19
2698536800	Parcubacteria bacterium JGI CrystG Apr02-3-L11 (unscreened)
2698537122	Legionellales bacterium JGI CrystG Aug08-2-D11 (contamination screened)
2721755927	Flavobacteriumles bacterium JGI 02_C17 (contamination screened)
2264867139	Parcubacteria bacterium SCGC AAA011-J21 (contamination screened) (DUSEL_001_191)
2706795009	Erysipelotrichaceae bacterium JGI 000170CP_A03 (unscreened)
2698537030	Betaproteobacteria bacterium JGI CrystG Aug02-3-K6 (contamination screened)
2693429921	Gammaproteobacteria bacterium SCGC AC-312_L19 - v2 (contamination screened)
2693430076	Rhodobacter sp. JGI CrystG Aug3-1-F17 (unscreened)
2264265197	Chloroflexi bacterium SCGC AAA257-K05 (unscreened)
2708742492	Dehalococcoidia bacterium SCGC AG-200-A03 (contamination screened)
2698537022	Ignavibacteriaceae bacterium JGI CrystG Apr3-1-J4 (unscreened)
2264265196	Proteobacteria bacterium SCGC AAA257-I18 (unscreened)
2264867137	Parcubacteria bacterium SCGC AAA011-A08 (contamination screened) (DUSEL_001_185)
2639762680	bacterium SCGC AAA003-K10 (unscreened)
2264867167	Aminicenantes bacterium SCGC AAA255-F06 (contamination screened) (SAK_001_127)
2606217191	actinobacterium SCGC AAA028-G02 (contamination screened)
2648501541	Thaumarchaeota archaeon SCGC AB-663-N18 (contamination screened)
2634166814	Marinimicrobia bacterium SCGC AC-647-M11 (unscreened)
2687453674	TM7-3 bacterium JGI 047 (unscreened)
2663763557	Alphaproteobacteria bacterium SCGC AC-337_F16v2 (unscreened)
2737471734	Thiohalorhabdaceae bacterium JGI 01_F9_750m (contamination screened)
2708742512	TM7 bacterium JGI 000176CP_C05 (unscreened)
2684622836	Uncultured Kiloniellales bacterium JGI SC39-H20 (unscreened)
2700988673	Gammaproteobacteria bacterium SCGC AC-337_C14v3 (unscreened)
2236347022	gamma proteobacterium SCGC AAA076-F14 (unscreened)
2698537120	Legionellales bacterium JGI CrystG Aug08-2-D14 (contamination screened)
2698537102	Gallionella sp. JGI CrystG Aug08-2-J17 (contamination screened)
2634166736	Chloroflexi bacterium SCGC AB-633-M15 (unscreened)
2724679898	Flavobacteriaceae bacterium JGI 04_M17 (contamination screened)
2634166672	Nitrospinae bacterium SCGC AC-728-O15 (unscreened)
2264867067	Diapherotrites archaeon SCGC AAA011-E11 (contamination screened) (DUSEL_001_206)
2698537111	Mariprofundus sp. JGI CrystG Aug08-3-L9 (contamination screened)
2648501533	Thaumarchaeota archaeon SCGC AB-661-I02 (contamination screened)
2698537020	Coxiellaceae bacterium JGI CrystG Apr3-4-N4 (unscreened)
2663763545	Thiobacillus bacterium JGI SC39-D10 (contamination screened)
2698537002	Parcubacteria bacterium JGI CrystG Apr3-3-G16 (unscreened)
2660238776	Epsilonproteobacteria bacterium SCGC AD-305-A06 - v2 (unscreened)
2739367984	Nitrospina bacterium JGI 01_I12_750m (contamination screened)
2599185282	Colwellia sp. SCGC AC281-L20 (contamination screened)
2639762691	Planctomycetes bacterium SCGC AB-629-O15 (unscreened)
2731639234	Marine group I.1a Thaumarchaeota archaeon SCGC AG-485_D14 (contamination screened)
2698537110	Turneriella bacterium JGI CrystG Aug08-2-H17 (unscreened)
2698537101	Betaproteobacteria bacterium JGI CrystG Aug08-2-C12 (contamination screened)
2698537026	Actinomyces sp. JGI CrystG Aug02-3-D10 (contamination screened)
2228664031	gamma proteobacterium SCGC AAA536-N21 (unscreened)
2693429996	Thiomicrospira sp. JGI CrystG Aug3-1-E13 (contamination screened)
2684623293	Sphingomonadaceae bacterium JGI 036 (unscreened)
2236876031	alpha proteobacterium SCGC AAA027-L15 (unscreened)
2698537001	Parcubacteria bacterium JGI CrystG Apr3-3-G16 (contamination screened)
2687453662	Epsilonproteobacteria bacterium SCGC AD-308-P11v2 (unscreened)
2708742428	Uncultured Surface Seawater Single Virus 37_K11
2663763569	Magnetospirillum gryphiswaldense JGI SC39-F21 (unscreened)
2264867176	Aminicenantes bacterium SCGC AAA252-D06 (contamination screened) (SAK_001_38)
2698536833	Parcubacteria bacterium JGI CrystG Apr02-2-L12 (contamination screened)
2660238819	Oceanospirillales bacterium SCGC AD-305-F13 - v2 (contamination screened)
2645728159	Rhizobium sp. JGI PFNR15_L4 (unscreened)
2660238767	Epsilonproteobacteria bacterium SCGC AD-305-D02v2 (contamination screened)
2698537000	Parcubacteria bacterium JGI CrystG Apr3-1-D11 (unscreened)
2739367736	Oceanospirillales SAR86 bacterium JGI 02_H18 (contamination screened)
2616644828	WPS-2 bacterium JGI MDM2-000215CP-B5 (contamination screened)
2228664052	gamma proteobacterium SCGC AAA076-D02 (unscreened)
2657245237	Thaumarchaeota archaeon SCGC AC-337_J13v2 (unscreened)
2706794812	SAR324 cluster bacterium JGI ETNP_125m_186_G04 (contamination screened)
2706794893	Marine archaeal group 1 JGI GoM_1470m_185_F01 (contamination screened)
2648501532	Euryarchaeota archaeon SCGC AB-629-J07 (contamination screened)
2634166755	Nitrospinae bacterium SCGC AAA286-M02 (unscreened)
2708742427	Uncultured Surface Seawater Single Virus 37_K7
2264867266	Cloacimonetes bacterium JGI 0000014-H19 (contamination screened) (Etoliko_001_275)
2634166726	Gammaproteobacteria bacterium SCGC AB-606-B03 (unscreened)
2740891938	Arctic96BD-19 cluster gammaproteobacterium SCGC AG-485_E11 (contamination screened)
2663762668	Euryarchaeota archaeon SCGC AC-312_P18 - v2 (unscreened)
2698537116	Mariprofundus sp. JGI CrystG Aug08-2-E12 (contamination screened)
2740891942	Cytophagales bacterium SCGC AG-485_I15 (contamination screened)
2264867227	Aigarchaeota archaeon SCGC AAA471-J08 (contamination screened) (GBS-N_001_19)
2706794982	Dehalococcoidia bacterium SCGC AG-205-I13 (contamination screened)
2264867194	Aminicenantes bacterium SCGC AAA252-O03 (contamination screened) (SAK_001_81)
2648501531	Euryarchaeota archaeon SCGC AAA292-P19 (contamination screened)
2687453673	TM7-3 bacterium JGI 047 (contamination screened)
2721755879	Acidimicrobiales bacterium JGI 01_K9 (contamination screened)
2716884582	Uncultured marine virus AG-345-E08
2693429995	Thiomicrospira sp. JGI CrystG Aug3-3-F18 (contamination screened)
2721755967	Acidimicrobiales bacterium JGI 04_F11 (contamination screened)
2721756106	Rhodospirillaceae bacterium JGI 02_K17 (contamination screened)
2731639241	Flavobacteriales bacterium SCGC AG-487_K08 (contamination screened)
2698536794	Microgenomates bacterium JGI CrystG Apr02-2-E19 (contamination screened)
2264867243	Marinimicrobia bacterium SCGC AAA298-D23 (contamination screened)
2648501530	Thaumarchaeota archaeon SCGC AAA282-K18 (contamination screened)
2739367671	Pelagibacter bacterium JGI 01_E17_4000m (contamination screened)
2700988666	Thaumarchaeota archaeon SCGC AD-308-B11v3 (unscreened)
2639762669	Acidobacteria bacterium SCGC AC-337-B16 (unscreened)
2731639142	SUP05 bacterium SCGC AG-487_O04 (contamination screened)
2600255348	Candidatus Kryptonium thompsoni JGI-12 (unscreened)
2602042082	Verrucomicrobia bacterium SCGC AAA204-A20 (contamination screened)
2698537016	Herbaspirillum sp. JGI CrystG Apr3-4-F14 (unscreened)
2264867131	EM3 bacterium JGI 0000106-B10 (contamination screened) (GBS-C_001_992)
2663763553	Deltaproteobacteria bacterium SCGC AC-312_J15v2 (unscreened)
2731639240	Flavobacteriales bacterium SCGC AG-485_N06 (contamination screened)
2739367755	Thaumarchaeota archaea JGI _01_D19 (contamination screened)
2634166716	Chloroflexi bacterium SCGC AAA240-P09 (unscreened)
2708742480	Dehalococcoidia bacterium SCGC AG-205-C19 (contamination screened)
2639762688	Planctomycetes bacterium SCGC AAA282-C19 (unscreened)
2739367726	Pelagibacter bacterium JGI 01_I19_4000m (contamination screened)
2731639233	Gammaproteobacterium bacterium SCGC AG-487_F09 (contamination screened)
2657245239	Epsilonproteobacteria bacterium SCGC AD-305-P03v2 (contamination screened)
2657245266	Rhizobium sp. JGI PFNR15_M14 (unscreened)
2706794980	Dehalococcoidia bacterium SCGC AG-205-I10 (contamination screened)
2706794817	SAR11 cluster bacterium JGI GoM_1m_182_A11 (contamination screened)
2734482358	SUP05 cluster gammaproteobacterium SCGC AG-487_I11 (contamination screened)
2747842497	Pelagibacter bacterium JGI 01_F21 (contamination screened)
2693430059	Euryarchaeota archaeon JGI CrystG Aug3-1-D16 (contamination screened)
2663763555	Chloroflexi bacterium SCGC AC-312_M19v2 (unscreened)
2706794995	Dehalococcoidia bacterium SCGC AG-205-L02 (contamination screened)
2706794750	WPS-2 bacterium JGI MDM2 PDUP-3-C21 (contamination screened)
2264867129	Calescamantes bacterium JGI 0000106-I17 (contamination screened) (GBS-C_001_990)
2698536974	Omnitrophica bacterium JGI CrystG Apr3-3-M10 (contamination screened)
2657245317	Alphaproteobacteria bacterium SCGC AC-312_L08 - v2 (unscreened)
2693429848	Microgenomates bacterium JGI CrystG Apr02-2-N7 (contamination screened)
2657245323	Verrucomicrobia bacterium SCGC AC-312_O22 - v2 (unscreened)
2634166706	Alphaproteobacteria bacterium SCGC AD-265-B03 (unscreened)
2693430056	Gallionella sp. JGI CrystG Aug3-1-F11 (unscreened)
2739367780	Chloroflexi SAR202 bacterium JGI 01_B8 (contamination screened)
2687453672	SC3 bacterium JGI 048 (unscreened)
2660238772	Epsilonproteobacteria bacterium SCGC AD-305-A02 - v2 (contamination screened)
2710724170	WWE1 bacterium JGI 000178CP_E11 (unscreened)
2527291525	Cloacimonetes bacterium JGI 0000039-G13 (contamination screened) (Combined_Assembly_WWE1_1__WWE1)
2698537104	Betaproteobacteria bacterium JGI CrystG Aug08-3-K8 (unscreened)
2698536795	Microgenomates bacterium JGI CrystG Apr02-3-D18 (contamination screened)
2590828850	Candidatus Synechococcus spongiarum LMB bulk10E (contamination screened)
2660238798	Uncultured Kiloniellales bacterium JGI SC39-F14 (contamination screened)
2739367716	Pelagibacter bacterium JGI 01_J14_750m (contamination screened)
2687453671	SC3 bacterium JGI 048 (contamination screened)
2739367557	Verrucomicrobia bacterium verI-A JGI_MCM14ME061 (contamination screened)
2264265205	Planctomycetes bacterium SCGC JGI090-P21 (unscreened)
2703719158	Betaproteobacteria bacterium JGI M3C4D4-002-K18 (contamination screened)
2606217742	Epsilonproteobacteria bacterium SCGC AD-311-P14 (contamination screened)
2739367982	Oceanospirillales bacterium JGI 01_G13_750m (contamination screened)
2590828844	Candidatus Synechococcus spongiarum LMB bulk15L (contamination screened)
2657245307	Thaumarchaeota archaeon SCGC AC-312_F15 - v2 (unscreened)
2703719295	Betaproteobacteria bacterium JGI M3C4D3-002-I15 (unscreened)
2687453670	Epsilonproteobacteria bacterium SCGC AD-308-E02v2 (unscreened)
2265129005	Candidatus Pelagibacter ubique HIMB058 (unscreened)
2663763551	Thaumarchaeota archaeon SCGC AC-312_J09v2 (contamination screened)
2643221458	unclassified "LHC4-1" archaeon JGI MDM2 LHC4sed-1-I9 (contamination screened)
2731639231	Marine group I.1a Thaumarchaeota archaeon SCGC AG-485_G10 (contamination screened)
2264867193	Aminicenantes bacterium SCGC AAA252-N07 (contamination screened) (SAK_001_76)
2687453666	Thaumarchaeota archaeon SCGC AC-337_M22v2 (unscreened)
2639762689	Planctomycetes bacterium SCGC AB-663-A20 (unscreened)
2660238781	Epsilonproteobacteria bacterium SCGC AD-305-B13 - v2 (contamination screened)
2634166808	SAR324 cluster bacterium SCGC AC-337-C05 (unscreened)
2634166725	Verrucomicrobia bacterium SCGC AB-606-A23 (unscreened)
2698536793	Parcubacteria bacterium JGI CrystG Apr02-3-E6 (contamination screened)
2734482816	SUP05 cluster gammaproteobacterium SCGC AG-487_B09 (contamination screened)
2616644805	S2R-29 bacterium JGI MDM2-000218CP-K4 (contamination screened)
2739368006	SAR324 cluster deltaproteobacterium JGI 01_L7_1000m (contamination screened)
2698536847	Parcubacteria bacterium JGI CrystG Apr02-3-J13 (contamination screened)
2663763544	Uncultured Kiloniellales bacterium JGI SC39-B19 (unscreened)
2264265218	Spirochaetes bacterium JGI 0000059-A18 (unscreened)
2528768169	Bacteroidales bacterium PSC KfJoeBact2-3 (unscreened)
2663763597	Uncultured beta-proteobacterium JGI SC39-G4 (unscreened)
2734482378	SAR324 cluster deltaproteobacterium SCGC AD-606_C16 (contamination screened)
2505119048	SAR324 cluster bacterium SCGC AAA001-C10 (unscreened) (sequencher)
2739367546	Actinobacteria bacterium acI-C JGI_MCM14ME077 (contamination screened)
2740891918	Arctic96BD-19 cluster gammaproteobacterium SCGC AG-487_D23 (contamination screened)
2740891950	Planctomycetes bacterium SCGC AD-606_N11 (contamination screened)
2663763572	Gammaproteobacteria bacterium SCGC AC-312_N18v2 (contamination screened)
2739367580	Actinobacteria bacterium acI-C JGI_MCM14ME182 (contamination screened)
2684623246	RB41 bacterium JGI 002 (contamination screened)
2264265211	Euryarchaeota archaeon SCGC AAA257-G14 (unscreened)
2739368001	Rhodospirillaceae bacterium JGI 01_E17_750m (contamination screened)
2634166790	Gammaproteobacteria bacterium SCGC AC-312-J23 (unscreened)
2264265210	Spirochaetes bacterium SCGC AAA257-P05 (unscreened)
2660238774	Thaumarchaeota archaeon SCGC AC-312_N11 - v2 (unscreened)
2708742441	Uncultured Surface Seawater Single Virus 41_D7
2663763560	Deltaproteobacteria bacterium SCGC AC-337_M17v2 (unscreened)
2264867185	Aminicenantes bacterium SCGC AAA252-J15 (contamination screened) (SAK_001_58)
2264867269	Crenarchaeota archaeon SCGC AAA471-L14 (contamination screened) (GBS-N_001_23)
2639762696	Gammaproteobacteria bacterium SCGC AAA003-E02 (unscreened)
2739367688	Chromatiales bacterium JGI 01_L11_1000m (contamination screened)
2734482336	SUP05 cluster gammaproteobacterium SCGC AG-485_F11 (contamination screened)
2663763571	Thaumarchaeota archaeon SCGC AC-312_M21v2 (unscreened)
2619618950	Aigarchaeota archaeon JGI MDM2 JNZ-1-K18 (contamination screened)
2634166692	Nitrospinae bacterium SCGC AD-129-P22 (unscreened)
2698536867	Parcubacteria bacterium JGI CrystG Apr3-4-H16 (contamination screened)
2645728130	Calescamantes bacterium JGI MDM2 SSWsed-3-D14 (contamination screened)
2740891944	Cytophagales bacterium SCGC AG-485_J19 (contamination screened)
2228664056	gamma proteobacterium SCGC AAA168-I18 (unscreened)
2698537099	Rickettsiaceae bacterium JGI CrystG Aug08-3-H17 (contamination screened)
2734482372	SAR86 cluster gammaproteobacterium SCGCAG-487_D06 (contamination screened)
2630968296	Deltaproteobacteria bacterium JGI C04028-K04 (contamination screened)
2739367799	SAR324 cluster deltaproteobacterium JGI 01_L18 (contamination screened)
2706795008	Erysipelotrichaceae bacterium JGI 000170CP_H03 (unscreened)
2708742451	Uncultured Surface Seawater Single Virus 41_I18
2708742433	Uncultured Surface Seawater Single Virus 40_A23
2651870247	Hydrogenophaga bacterium JGI SC37-D6 (unscreened)
2663763570	Thaumarchaeota archaeon SCGC AC-312_M21v2 (contamination screened)
2698537023	Thiomicrospira sp. JGI CrystG Apr3-1-K11 (contamination screened)
2264265219	Synergistetes bacterium JGI 0000059-A07 (unscreened)
2264867248	Thaumarchaeota archaeon SCGC AB-179-E04 (contamination screened) (GBS-N_001_221)
2703719167	Planctomycetaceae bacterium JGI M3C4D3-002-D19 (unscreened)
2634166691	Thaumarchaeota archaeon SCGC AD-117-G06 (unscreened)
2528768061	Caulobacter sp. JGI 0001013-O16 (contamination screened) (contamination screened)
2528768106	Rhizobium sp. JGI 0001009-A16 (unscreened) (contamination screened)
2634166684	Gammaproteobacteria bacterium SCGC AD-103-K02 (unscreened)
2619618944	Aigarchaeota archaeon JGI MDM2 JNZ-1-N15 (contamination screened)
2739367905	Rhodospirillaceae bacterium JGI 01_F21_1000m (contamination screened)
2639762684	Gemmatimonadetes bacterium SCGC AB-629-I08 (unscreened)
2264867238	Marinimicrobia bacterium JGI 0000059-L03 (contamination screened) (TAbiofilm_001_169)
2236661016	gamma proteobacterium SCGC AAA240-I17 (unscreened)
2713897524	Epsilonproteobacteria bacterium SCGC AD-308-I03v3 (contamination screened)
2693429845	Microgenomates bacterium JGI CrystG Apr02-2-F7 (contamination screened)
2698536865	Parcubacteria bacterium JGI CrystG Apr3-1-E17 (unscreened)
2634166690	Planctomycetes bacterium SCGC AD-117-F11 (unscreened)
2700988625	Bacteroidetes bacterium JGI GBS_4_I17 (unscreened)
2264867148	Microgenomates bacterium SCGC AAA011-E14 (contamination screened) (DUSEL_001_182)
2264867240	Marinimicrobia bacterium SCGC AAA003-E22 (contamination screened) (Tropical gyre_001_268)
2606217770	delta proteobacterium PSCGC 5220 (unscreened)
2264867085	Calescamantes bacterium JGI 0000106-M22 (contamination screened) (GBS-C_001_290)
2693429946	Epsilonproteobacteria bacterium SCGC AD-308-J20 - v2 (unscreened)
2739367814	Acidobacteria bacterium JGI 01_J9_750m (contamination screened)
2264867141	Parcubacteria bacterium SCGC AAA011-N16 (contamination screened) (Dusel_001_262)
2264867169	Aminicenantes bacterium SCGC AAA255-K14 (contamination screened) (SAK_001_134)
2698536965	Ulignosibacterium sp. JGI CrystG Apr3-1-K12 (contamination screened)
2693430063	Gallionella sp. JGI CrystG Aug3-1-G11 (unscreened)
2698536839	Microgenomates bacterium JGI CrystG Apr02-3-E22 (contamination screened)
2734482360	SUP05 cluster gammaproteobacterium SCGC AG-487_E22 (contamination screened)
2636415972	Thaumarchaeota archaeon SCGC AD-311-O21 (contamination screened)
2698537103	Betaproteobacteria bacterium JGI CrystG Aug08-3-K8 (contamination screened)
2236661006	actinobacterium SCGC AAA278-I18 (unscreened)
2527291517	Cloacimonetes bacterium SCGC AAA252-E13 (contamination screened) (Combined_Assembly_KSB1_1__KSB1)
2716884583	Uncultured marine virus AG-345-E15
2684623263	Ellin5290 bacterium JGI 023 (unscreened)
2643221462	unclassified "LHC4-2-B" archaeon JGI MDM2 LHC4sed-1-M8 (contamination screened)
2505679121	actinobacterium SCGC AAA027-L06 (unscreened)
2739367824	Pelagibacter bacterium JGI 01_G17_4000m (contamination screened)
2663762656	Deltaproteobacteria bacterium SCGC AC-312_F05 - v2 (unscreened)
2693429963	Epsilonproteobacteria bacterium SCGC AD-308-E18 - v2 (unscreened)
2684623287	Acidimicrobiales bacterium JGI 007 (unscreened)
2657245295	Gammaproteobacteria bacterium SCGC AC-312_C09 - v2 (contamination screened)
2703719162	Candidate division OP3 bacterium JGI M3C4D4-002-J12 (contamination screened)
2721755982	Pelagibacter bacterium JGI 01_I11 (contamination screened)
2264265192	Euryarchaeota archaeon JGI 0000059-J12 (unscreened)
2739367742	Pelagibacter bacterium JGI 02_I15 (contamination screened)
2693429849	Microgenomates bacterium JGI CrystG Apr02-2-N7 (unscreened)
2740891934	Phaeobacter bacterium SCGC AG-485_J11 (contamination screened)
2698536959	Betaproteobacteria bacterium JGI CrystG Apr3-1-K10 (unscreened)
2747842495	Prochlorococcus bacterium JGI 01_N12 (contamination screened)
2734482370	SUP05 cluster gammaproteobacterium SCGC AG-485_A09 (contamination screened)
2634166747	Gammaproteobacteria bacterium SCGC AB-663-P10 (unscreened)
2710724125	Dehalococcoidia bacterium SCGC AG-205-F11 (contamination screened)
2698536988	Polaribacter sp. JGI CrystG Apr3-4-I5 (contamination screened)
2698537046	unclassified bacterium JGI CrystG Aug08-3-I16 (contamination screened)
2264867054	BRC1 bacterium SCGC AAA257-C11 (contamination screened) (Etoliko_001_139)
2708742448	Uncultured Surface Seawater Single Virus 41_O11
2264867069	Nanoarchaeota archaeon SCGC AAA011-L22 (contamination screened) (DUSEL_001_192)
2700988649	Epsilonproteobacteria bacterium SCGC AD-308-N13v3 (unscreened)
2703719161	Uncultured bacterium JGI M3C4D3-002-C5 (contamination screened)
2643221460	unclassified "LHC4-1" archaeon JGI MDM2 LHC4sed-1-B18 (contamination screened)
2527291507	Nanoarchaeota archaeon SCGC AAA011-L22 (contamination screened) (Combined_Assembly_DUSEL4_1__DUSEL4)
2721755981	Pelagibacter bacterium JGI 01_E6 (contamination screened)
2643221455	unclassified LHC4-1 archaeon JGI MDM2 LHC4sed-1-L15 (contamination screened)
2634166586	Alphaproteobacteria bacterium SCGC AD-265-D09 (unscreened)
2660238769	Euryarchaeota archaeon SCGC AC-312_J04v2 (contamination screened)
2634166813	Chloroflexi bacterium SCGC AC-407-O22 (unscreened)
2721755980	Pelagibacter bacterium JGI 01_H19 (contamination screened)
2660238782	Epsilonproteobacteria bacterium SCGC AD-305-B13 - v2 (unscreened)
2645728131	unclassified Euryarchaeota archaeon JGI MDM2 SSWsed-3-L11 (contamination screened)
2648501529	Deltaproteobacteria bacterium SCGC AAA240-J05 (contamination screened)
2739367747	Planctomycetales bacterium JGI 01_N8 (contamination screened)
2645728186	Rhizobium sp. JGI PFNR15_K19 (unscreened)
2684623261	Ellin329 bacterium JGI 028 (unscreened)
2724679895	Synechococcus bacterium JGI 01_L19 (contamination screened)
2740891924	Phaeobacter bacterium SCGC AG-485_B13 (contamination screened)
2684623255	Sva0725 bacterium JGI 005 (contamination screened)
2657245288	Deltaproteobacteria bacterium SCGC AC-312_P16 - v2 (unscreened)
2657245299	Thaumarchaeota archaeon SCGC AC-312_E06 - v2 (unscreened)
2713897522	Epsilonproteobacteria bacterium SCGC AD-311-I10v3 (contamination screened)
2739367792	Bdellovibrionaceae OM27 bacterium JGI 01_L13 (contamination screened)
2684623260	Ellin329 bacterium JGI 028 (contamination screened)
2739367822	Portiera bacterium JGI 01_M20_750m (contamination screened)
2684622841	Epsilonproteobacteria bacterium SCGC AD-308-I21v2 (unscreened)
2731639156	Rhodobacterales-HTCC2255 SCGC AG-487_D10 (contamination screened)
2708742496	Dehalococcoidia bacterium SCGC AG-200-B03 (contamination screened)
2693429936	Oceanospirillales bacterium SCGC AD-308-L02 - v2 (unscreened)
2693429997	Betaproteobacteria bacterium JGI CrystG Aug3-3-B17 (contamination screened)
2693429960	Deltaproteobacteria bacterium SCGC AC-312_F14 - v2 (unscreened)
2634166812	Planctomycetes bacterium SCGC AC-407-K21 (unscreened)
2708742403	Uncultured Surface Seawater Single Virus 17_D16
2639762682	Gemmatimonadetes bacterium SCGC AAA007-O21 (unscreened)
2600255344	Candidatus Kryptonium thompsoni JGI-11 (unscreened)
2747842530	Atribacteria bacterium JGI MDM2 LBsed72-3-E21 (contamination screened)
2264867184	Aminicenantes bacterium SCGC AAA252-J09 (contamination screened) (SAK_001_57)
2619618941	GAL08 bacterium JGI MDM2-000218CP-N6 (contamination screened)
2706794953	Porphyromonadaceae bacterium JGI 000176CP_D04 (contamination screened)
2660238777	Epsilonproteobacteria bacterium SCGC AD-305-B07 - v2 (contamination screened)
2698537087	Gallionella sp. JGI CrystG Aug08-3-L10 (contamination screened)
2264867023	Crenarchaeota archaeon SCGC AAA261-F05 (unscreened)
2693429850	Microgenomates bacterium JGI CrystG Apr02-3-F11 (contamination screened)
2634166709	Verrucomicrobia bacterium SCGC AD-265-E10 (unscreened)
2739367740	SAR324 cluster deltaproteobacterium JGI 01_K6 (contamination screened)
2634166811	Gammaproteobacteria bacterium SCGC AC-337-K15 (unscreened)
2528768092	Ralstonia sp. JGI 0001001-B07 (unscreened) (contamination screened)
2740891904	Arctic96BD-19 cluster gammaproteobacterium SCGC AG-487_B17 (contamination screened)
2639762677	archaeon SCGC AB-633-I06 (unscreened)
2706794950	Lachnospiraceae bacterium JGI 000170CP_F01 (contamination screened)
2634166810	Thaumarchaeota archaeon SCGC AC-337-E14 (unscreened)
2706794821	SAR11 cluster bacterium JGI GoM_1m_182_F07 (contamination screened)
2698537036	Syntrophaceae bacterium JGI CrystG Apr3-3-I16 (contamination screened)
2264867105	Cloacimonetes bacterium SCGC AAA252-E13 (contamination screened) (SAK_001_43)
2693429955	Oceanospirillales bacterium SCGC AD-305-G05 - v2 (contamination screened)
2264867144	Parcubacteria bacterium SCGC AAA010-E09 (contamination screened) (DUSEL_001_100)
2706794935	WWE1 bacterium JGI 000176CP_F02 (unscreened)
2734482827	SUP05 cluster gammaproteobacterium SCGC AG-485_P13 (contamination screened)
2739367801	Acidimicrobiales bacterium JGI 01_L18 (contamination screened)
2739367635	Actinobacteria bacterium acI-A JGI_MCM14ME105 (contamination screened)
2721755948	Gemmatimonadales bacterium JGI 01_H16 (contamination screened)
2731639172	unclassified bacterium SCGC AG-487_B16 (contamination screened)
2634166676	Thaumarchaeota archaeon SCGC AC-738-L21 (unscreened)
2698536986	Gillisia sp. JGI CrystG Apr3-4-L8 (unscreened)
2236347068	alpha proteobacterium SCGC AAA487-M09 (unscreened)
2706794952	Clostridia bacterium JGI 000170CP_H02 (unscreened)
2599185285	Colwellia sp. SCGC AC281-B05 (contamination screened)
2236661048	Thiomargarita sp. Thio36 (unscreened)
2634166683	Gammaproteobacteria bacterium SCGC AD-103-I14 (unscreened)
2684623245	RB41 bacterium JGI 002 (unscreened)
2739367771	Rhodobacteraceae bacterium JGI 01_H16 (contamination screened)
2693429926	Deferribacteres bacterium SCGC AC-337_C06 - v2 (contamination screened)
2740891932	Planctomycetes bacterium SCGC AD-602_C09 (contamination screened)
2740891894	Candidate division OD1 bacterium SCGC AG-487_N19 (contamination screened)
2660238814	Euryarchaeota archaeon SCGC AC-312_P17 - v2 (unscreened)
2698537063	Microgenomates bacterium JGI CrystG Apr3-4-H4 (unscreened)
2634166667	Bacteroidetes bacterium SCGC AC-724-E10 (unscreened)
2698536886	Gracilibacteria bacterium JGI CrystG Apr3-4-F17 (contamination screened)
2708742482	Dehalococcoidia bacterium SCGC AG-205-I03 (contamination screened)
2264867267	Cloacimonetes bacterium JGI 0000014-K11 (contamination screened) (Etoliko_001_276)
2228664038	Verrucomicrobia bacterium SCGC AAA164-P11 (unscreened)
2264867084	Calescamantes bacterium JGI 0000106-J16 (contamination screened) (GBS-C_001_289)
2698537126	Thiomicrospira sp. JGI CrystG Aug08-2-N9 (contamination screened)
2716884905	Thaumarchaeota archaeon SCGC AC-337_L13v2 (contamination screened)
2706794951	Clostridia bacterium JGI 000170CP_H02 (contamination screened)
2698537077	Desulfococcus sp. JGI CrystG Aug08-2-N21 (unscreened)
2264867228	Aigarchaeota archaeon SCGC AAA471-A16 (contamination screened) (GBS-N_001_1)
2684623266	Devosia bacterium JGI 030 (unscreened)
2734482354	SUP05 cluster gammaproteobacterium SCGC AG-487_L16 (contamination screened)
2721755865	Oceanospirillales bacterium JGI 02_L14 (contamination screened)
2739367991	Rhodospirillaceae bacterium JGI 01_I15_750m (contamination screened)
2708742438	Uncultured Surface Seawater Single Virus 40_J13
2698537021	Ignavibacteriaceae bacterium JGI CrystG Apr3-1-J4 (contamination screened)
2663762664	Epsilonproteobacteria bacterium SCGC AD-305-P19 - v2 (contamination screened)
2264867122	Cloacimonetes bacterium SCGC AAA252-P02 (contamination screened) (SAK_001_89)
2708742518	Dehalococcoidia bacterium SCGC AG-205-G20 (contamination screened)
2738541253	SAR324 cluster deltaproteobacterium JGI 01_G8 (contamination screened)
2740891930	Phaeobacter bacterium SCGC AG-485_G19 (contamination screened)
2737471678	Proteobacteria bacterium LD28 JGI_MCM14ME026 (contamination screened)
2698536976	Microgenomates bacterium JGI CrystG Apr3-2-G12 (contamination screened)
2739367953	Pelagibacter bacterium JGI 01_I10_750m (contamination screened)
2264867221	Aigarchaeota archaeon JGI 0000001-H6 (contamination screened) (GBS-A_001_118)
2600255343	Candidatus Kryptonium thompsoni JGI-10 (unscreened)
2693430060	Deltaproteobacteria bacterium JGI CrystG Aug3-1-D4 (contamination screened)
2623621024	unclassified "GXS-1" bacterium JGI MDM2 GXS-2-J9 (contamination screened)
2528768035	beta proteobacterium JGI 0001001-A11 (unscreened) (contamination screened)
2264867183	Aminicenantes bacterium SCGC AAA252-I14 (contamination screened) (SAK_001_54)
2639762714	Alphaproteobacteria bacterium SCGC AB-629-F11 - v2 (unscreened)
2264867202	Atribacteria bacterium SCGC AAA255-G05 (contamination screened) (SAK_001_130)
2740891922	Planctomycetes bacterium SCGC AD-604_A11 (contamination screened)
2739367676	Acidobacteriales bacterium JGI 01_D15_4000m (contamination screened)
2698537062	Microgenomates bacterium JGI CrystG Apr3-4-H4 (contamination screened)
2698537078	Mariprofundus sp. JGI CrystG Aug08-2-G10 (contamination screened)
2657245294	Thaumarchaeota archaeon SCGC AC-312_A11 - v2 (unscreened)
2706794944	Clostridiales bacterium JGI 000170CP_E06 (unscreened)
2657245267	Calescamantes bacterium JGI MDM2 SSWTFF-3-M14 (unscreened)
2737471692	Actinobacteria bacterium acI-A JGI_MCM14ME145 (contamination screened)
2693429847	Parvarchaeota archaeon JGI CrystG Apr02-2-H22 (contamination screened)
2698537055	Flavobacteriaceae bacterium JGI CrystG Aug08-3-I19 (unscreened)
2660238773	Epsilonproteobacteria bacterium SCGC AD-305-A02 - v2 (unscreened)
2660238817	Deltaproteobacteria bacterium SCGC AC-312_E03 - v2 (contamination screened)
2693429843	Microgenomates bacterium JGI CrystG Apr02-3-B14 (contamination screened)
2643221454	unclassified "LHC4-1" archaeon JGI MDM2 LHC4sed-1-J10 (contamination screened)
2740891912	Candidate division OD1 bacterium SCGC AG-487_N03 (contamination screened)
2698537061	Microgenomates bacterium JGI CrystG Apr3-4-D4 (contamination screened)
2528768125	Staphylococcus sp. JGI 0001002-I23 (contamination screened) (contamination screened)
2698537106	Microgenomates bacterium JGI CrystG Aug08-2-L18 (contamination screened)
2734482807	SUP05 cluster gammaproteobacterium SCGC AG-487_B11 (contamination screened)
2693429834	Microgenomates bacterium JGI CrystG Apr02-2-J7 (contamination screened)
2264867121	Cloacimonetes bacterium SCGC AAA252-O17 (contamination screened) (SAK_001_87)
2700988639	Epsilonproteobacteria bacterium SCGC AD-308-P19v3 (unscreened)
2721756098	Deferribacterales SAR406 bacterium JGI 02_D13 (contamination screened)
2698537060	Parvarchaeota archaeon JGI CrystG Apr3-1-B10 (contamination screened)
2698537006	Parcubacteria bacterium JGI CrystG Apr3-1-E7 (unscreened)
2663763554	Deltaproteobacteria bacterium SCGC AC-312_J15v2 (contamination screened)
2739367578	Limnohabitans bacterium JGI_MCM14ME171 (contamination screened)
2264867150	Microgenomates bacterium SCGC AAA011-M05 (contamination screened) (DUSEL_001_196)
2706794905	Synechococcus bacterium JGI ETNP_125m_186_G07 (contamination screened)
2721755965	Synechococcus bacterium JGI 01_L10 (contamination screened)
2708742508	Dehalococcoidia bacterium SCGC AG-205-G03 (contamination screened)
2264867218	Aigarchaeota archaeon SCGC AAA471-E14 (contamination screened) (GBS-N_001_10)
2706794756	WPS-2 bacterium JGI MDM2 PDUP-3-I5 (contamination screened)
2264867012	Zeta proteobacterium SCGC AB-604-O16 (unscreened)
2228664026	alpha proteobacterium SCGC AAA536-K22 (unscreened)
2698536843	Microgenomates bacterium JGI CrystG Apr02-3-H9 (contamination screened)
2739367831	Rhodospirillaceae bacterium JGI 01_E13_4000m (contamination screened)
2657245276	Gammaproteobacteria bacterium SCGC AC-312_G03 - v2 (unscreened)
2739367951	Xanthomonadales bacterium JGI 01_J16_750m (contamination screened)
2698536875	Parcubacteria bacterium JGI CrystG Apr3-1-D14 (contamination screened)
2600255341	Candidatus Kryptonium thompsoni JGI-8 (unscreened)
2684623254	Acidimicrobiales bacterium JGI 006 (unscreened)
2740891910	Candidate division OD1 bacterium SCGC AG-485_B07 (contamination screened)
2684623295	Rhodoplanes bacterium JGI 031 (unscreened)
2264867083	Calescamantes bacterium JGI 0000106-I5 (contamination screened) (GBS-C_001_287)
2693429842	Microgenomates bacterium JGI CrystG Apr02-2-K21 (unscreened)
2738541244	Synechococcus bacterium JGI 01_L16 (contamination screened)
2600255340	Candidatus Kryptonium thompsoni JGI-7 (unscreened)
2236347018	actinobacterium SCGC AAA015-D07 (unscreened)
2264867181	Aminicenantes bacterium SCGC AAA252-G06 (contamination screened) (SAK_001_49)
2698536869	Patescibacteria bacterium JGI CrystG Apr3-4-M10 (unscreened)
2740891900	Marinobacter bacterium SCGC AG-485_N18 (contamination screened)
2639762667	Acidobacteria bacterium SCGC AB-629-D18 (unscreened)
2721756107	Deferribacterales SAR406 bacterium JGI 01_L8 (contamination screened)
2739367803	Deferribacterales SAR406 bacterium JGI 02_K6 (contamination screened)
2700988669	Epsilonproteobacteria bacterium SCGC AD-308-B14v3 (unscreened)
2634166717	Euryarchaeota archaeon SCGC AAA242-N05 (unscreened)
2693429993	Parcubacteria bacterium JGI CrystG Aug3-3-G8 (contamination screened)
2663762669	Epsilonproteobacteria bacterium SCGC AD-305-D09 - v2 (contamination screened)
2739367925	Pelagibacter bacterium JGI 01_J13_4000m (contamination screened)
2264867256	Cloacimonetes bacterium JGI 0000039-G13 (contamination screened) (TAsludge_001_152)
2228664032	Oceanospirillales bacterium SCGC AAA298-N10 (unscreened)
2687453667	Thaumarchaeota archaeon SCGC AC-337_N04v2 (unscreened)
2737471738	Pelagibacter bacterium JGI 01_H11_1000m (contamination screened)
2645728158	Rhizobium sp. JGI PFNR15_L4 (contamination screened)
2228664055	gamma proteobacterium SCGC AAA076-P13 (unscreened)
2264867018	Crenarchaeota archaeon SCGC AAA261-N23 (unscreened)
2693429841	Microgenomates bacterium JGI CrystG Apr02-2-K21 (contamination screened)
2716884887	Epsilonproteobacteria bacterium SCGC AD-308-I21v2 (unscreened)
2264867200	Aminicenantes bacterium SCGC AAA252-P19 (contamination screened) (SAK_001_93)
2693429920	Epsilonproteobacteria bacterium SCGC AD-305-J04 - v2 (unscreened)
2236347005	alpha proteobacterium SCGC AAA160-J14 (unscreened)
2639762585	unclassified "LHC4-1" archaeon JGI MDM2 LHC4sed-1-F20 (unscreened)
2731639178	Marine group I.1a Thaumarchaeota archaeon SCGC AG-487_O16 (contamination screened)
2639762695	Deltaproteobacteria bacterium SCGC AAA003-F15 (unscreened)
2663763556	Chloroflexi bacterium SCGC AC-312_M19v2 (contamination screened)
2657245293	Thaumarchaeota archaeon SCGC AC-312_A11 - v2 (contamination screened)
2734482352	SUP05 cluster gammaproteobacterium SCGC AG-487_J04 (contamination screened)
2264867259	Cloacimonetes bacterium JGI 0000039-P09 (contamination screened) (TAsludge_001_162)
2264867082	Calescamantes bacterium JGI 0000106-I17 (contamination screened) (GBS-C_001_286)
2634166666	Gammaproteobacteria bacterium SCGC AC-724-E08 (unscreened)
2731639243	SUP05 bacterium SCGC AG-487_M02 (contamination screened)
2264867001	Crenarchaeota archaeon SCGC AAA471-B05 (contamination screened) (GBS-N_001_2)
2693429954	Epsilonproteobacteria bacterium SCGC AD-308-B20 - v2 (unscreened)
2264867110	Cloacimonetes bacterium SCGC AAA252-I11 (contamination screened) (SAK_001_53)
2747842493	Flavobacteriaceae bacterium JGI 04_M14 (contamination screened)
2706794882	Prochlorococcus marinus JGI GoM_1m_183_H07 (contamination screened)
2734482325	Parvarchaeota archaeum JGI MDM2 ZSSED05-1-B8 (contamination screened)
2615840677	unclassified "DC8" bacterium JGI MDM2-000218CP-L11 (contamination screened)
2639762628	Calescamantes bacterium JGI MDM2 SSWTFF-3-M19 (contamination screened)
2663763566	Uncultured Caulobacteraceae bacterium JGI SC39-D6 (unscreened)
2747842482	Synechococcus bacterium JGI 01_L22 (contamination screened)
2660238799	Uncultured Rhodospirillales bacterium JGI SC39-K17 (unscreened)
2263328037	Marine Group II euryarchaeote sp. SCGC AAA288-C18 (unscreened)
2529292552	Bacteroidales bacterium PSC KfJoeBact1-1 (unscreened)
2706794934	WWE1 bacterium JGI 000176CP_F02 (contamination screened)
2657245730	Acetothermia bacterium JGI B01_013 (contamination screened)
2639762681	Gemmatimonadetes bacterium SCGC AAA007-L19 (unscreened)
2731639127	Verrucomicrobia bacterium SCGC AG-485_G21 (contamination screened)
2236347008	alpha proteobacterium SCGC AAA076-C03 (unscreened)
2634166671	Nitrospinae bacterium SCGC AC-728-G23 (unscreened)
2264867196	Aminicenantes bacterium SCGC AAA252-O10 (contamination screened) (SAK_001_84)
2639762671	Euryarchaeota archaeon SCGC AAA008-E08 (unscreened)
2684623270	Sphingobacteriaceae bacterium JGI 016 (contamination screened)
2663762661	Bacteroidetes bacterium SCGC AD-305-J03 - v2 (unscreened)
2739367812	Oceanospirillales SAR86 bacterium JGI 02_K14 (contamination screened)
2734482350	SUP05 cluster gammaproteobacterium SCGC AG-487_D15 (contamination screened)
2698536796	Microgenomates bacterium JGI CrystG Apr02-3-D18 (unscreened)
2706794942	Bacteroidales bacterium JGI 000170CP_C08 (unscreened)
2529292551	Bacteroidales bacterium PSC KfJoeBact2-2 (unscreened)
2706794943	Clostridiales bacterium JGI 000170CP_E06 (contamination screened)
2684623253	Acidimicrobiales bacterium JGI 006 (contamination screened)
2264867080	Calescamantes bacterium JGI 0000106-G12 (contamination screened) (GBS-C_001_282)
2634166698	Nitrospinae bacterium SCGC AD-259-M10 (unscreened)
2706794968	Dehalococcoidia bacterium SCGC AG-205-N19 (contamination screened)
2739367943	Pelagibacter bacterium JGI 01_G21_4000m (contamination screened)
2663762660	Bacteroidetes bacterium SCGC AD-308-D03 - v2 (contamination screened)
2698536842	Microgenomates bacterium JGI CrystG Apr02-3-B17 (unscreened)
2657245292	Verrucomicrobia bacterium SCGC AC-337_K21 - v2 (contamination screened)
2731639166	SUP05 bacterium SCGC AG-485_C08 (contamination screened)
2663763568	Magnetospirillum gryphiswaldense JGI SC39-F21 (contamination screened)
2643221452	Acetothermia bacterium JGI MDM2 LHC4sed-1-H19 (unscreened)
2693429832	Microgenomates bacterium JGI CrystG Apr02-3-H15 (contamination screened)
2731639136	SUP05 bacterium SCGC AG-487_M10 (contamination screened)
2724679893	Thermoplasmata archaeum JGI 04_N9 (contamination screened)
2634166670	Thaumarchaeota archaeon SCGC AC-728-E05 (unscreened)
2663762655	Deltaproteobacteria bacterium SCGC AC-312_F05 - v2 (contamination screened)
2639762670	Betaproteobacteria bacterium AB-661-E13 (unscreened)
2710724139	Verrucomicrobia bacterium JGI 000170CP_F06 (contamination screened)
2657245291	Verrucomicrobia bacterium SCGC AC-337_K21 - v2 (unscreened)
2616644935	OP3 bacterium JGI 006-B04 (contamination screened) JGI 006-B04 (contamination screened)
2643221451	unclassified "LHC4-2-B" archaeon JGI MDM2 LHC4sed-1-N8 (unscreened)
2739367820	Rhodospirillaceae bacterium JGI 01_M5_750m (contamination screened)
2634166181	Alphaproteobacteria bacterium JGI B08062-P07 (contamination screened)
2698537045	Parcubacteria bacterium JGI CrystG Aug02-3-N14 (contamination screened)
2747842491	Thermoplasmatales GII archaeum JGI 01_L22 (contamination screened)
2657245290	Verrucomicrobia bacterium SCGC AC-337_B10 - v2 (unscreened)
2706794877	Methylonatrum bacterium JGI ETNP_125m_186_B11 (contamination screened)
2700988629	Bacteroidetes bacterium JGI GBS_4_E16 (unscreened)
2643221450	unclassified "LHC4-2-B" archaeon JGI MDM2 LHC4sed-1-N8 (contamination screened)
2693429830	Parcubacteria bacterium JGI CrystG Apr02-2-C5 (contamination screened)
2684623279	Gemm-5 bacterium JGI 021 (unscreened)
2684623305	Agrobacterium bacterium JGI 034 (unscreened)
2698537054	Flavobacteriaceae bacterium JGI CrystG Aug08-3-I19 (contamination screened)
2660238794	Uncultured Xanthobacter bacterium JGI SC39-B18 (contamination screened)
2693429953	Epsilonproteobacteria bacterium SCGC AD-308-B20 - v2 (contamination screened)
2706794964	Bacteroidaceae bacterium JGI 000170CP_C02 (unscreened)
2700988640	Epsilonproteobacteria bacterium SCGC AD-311-F02v3 (contamination screened)
2706794895	SAR11 cluster bacterium JGI GoM_1470m_185_E04 (contamination screened)
2706794768	GAL08 bacterium JGI MDM2 DC4-3-M14 (contamination screened)
2747842467	Pelagibacter bacterium JGI 01_M19 (contamination screened)
2684623251	Sphingomonas bacterium JGI 039 (contamination screened)
2731639255	Marine group I.1a Thaumarchaeota archaeon SCGC AG-487_K17 (contamination screened)
2708742408	Uncultured Surface Seawater Single Virus 37_D17
2718218517	Pelagibacter bacterium JGI 02_H13 (contamination screened)
2716884888	Epsilonproteobacteria bacterium SCGC AD-308-O04v2 (unscreened)
2648501537	Thaumarchaeota archaeon SCGC AB-663-F14 (contamination screened)
2527291518	Hydrogenedentes bacterium JGI 0000039-J10 (contamination screened) (Combined_Assembly_NKB19_1__NKB19)
2731639162	Rhodobacterales-AntCL1B8 bacterium SCGC AG-485_D03 (contamination screened)
2684623244	Edaphobacter bacterium JGI 001 (unscreened)
2721755882	Pelagibacter bacterium JGI 01_E9 (contamination screened)
2706794848	Candidatus Scalindua bacterium JGI ETNP_125m_186_B05 (contamination screened)
2660238812	Euryarchaeota archaeon SCGC AC-312_N17 - v2 (contamination screened)
2721755849	Pelagibacter bacterium JGI 01_H21 (contamination screened)
2663763578	Gammaproteobacteria bacterium SCGC AC-337_M13v2 (contamination screened)
2693430047	Gallionella sp. JGI CrystG Aug3-3-I9 (contamination screened)
2528768104	Rhizobium sp. JGI 0001005-K05 (contamination screened) (contamination screened)
2693429935	Oceanospirillales bacterium SCGC AD-308-L02 - v2 (contamination screened)
2645728169	Acetobacteraceae bacterium JGI PFNR15_L19 (unscreened)
2706794760	GAL08 bacterium JGI MDM2 DC4-3-K12 (contamination screened)
2706794932	Clostridia bacterium JGI 000176CP_H05 (unscreened)
2698536874	Parcubacteria bacterium JGI CrystG Apr3-2-C18 (contamination screened)
2657245319	Deltaproteobacteria bacterium SCGC AC-312_N03 - v2 (unscreened)
2639762583	Calescamantes bacterium JGI MDM2 SSWTFF-3-I7 (contamination screened)
2693429952	Deferribacteres bacterium SCGC AC-312_G14 - v2 (unscreened)
2739367941	Pelagibacter bacterium JGI 01_H17_750m (contamination screened)
2739367637	Chlorobi bacterium JGI_MCM14TBH044 (contamination screened)
2645728185	Rhizobium sp. JGI PFNR15_K19 (contamination screened)
2698536967	Rhodoferax sp. JGI CrystG Apr3-1-L10 (contamination screened)
2663763587	Bacteroidetes bacI-A JGI MCM14ME134 (contamination screened)
2731639160	Rhodobacterales-AntCL1B8 bacterium SCGC AG-487_C07 (contamination screened)
2228664054	gamma proteobacterium SCGC AAA160-D02 (unscreened)
2698536989	Polaribacter sp. JGI CrystG Apr3-4-I5 (unscreened)
2721756046	Acidimicrobiales bacterium JGI _01_G15 (contamination screened)
2651869888	Gemm-3 bacterium JGI 053 (unscreened)
2264867066	Diapherotrites archaeon SCGC AAA011-K09 (contamination screened) (DUSEL_001_199)
2693429951	Deferribacteres bacterium SCGC AC-312_G14 - v2 (contamination screened)
2740891970	Marine group I.1a Thaumarcheaota archaeon SCGC AD-613_M13 (contamination screened)
2706794941	Bacteroidales bacterium JGI 000170CP_C08 (contamination screened)
2698537035	Gallionella sp. JGI CrystG Aug02-3-E22 (unscreened)
2740891974	Marine group I.1a Thaumarcheaota archaeon SCGC AD-613_M16 (contamination screened)
2739367933	Oceanospirillales bacterium JGI 01_M10_750m (contamination screened)
2630969028	Deltaproteobacteria bacterium JGI A07063-G15 (contamination screened)
2660238771	Epsilonproteobacteria bacterium SCGC AD-305-M23v2 (unscreened)
2734482342	SUP05 cluster gammaproteobacterium SCGC AG-485_F18 (contamination screened)
2600255346	Candidatus Kryptobacter tengchongensis JGI-24 (unscreened)
2634166205	GAL08 bacterium JGI MDM2-000218CP-L14 (contamination screened)
2643221513	unclassified "LHC4-2-B" archaeon JGI MDM2 LHC4sed-1-M18 (unscreened)
2698537053	Chloroflexi bacterium JGI CrystG Aug08-3-K18 (contamination screened)
2528768168	Bacteroidales bacterium PSC KfJoeBact1-2 (unscreened)
2228664030	gamma proteobacterium SCGC AAA536-J20 (unscreened)
2693429925	Verrucomicrobia bacterium SCGC AC-337_A14 - v2 (unscreened)
2639762582	Calescamantes bacterium JGI MDM2 SSWTFF-3-I7 (unscreened)
2772190648	Nitrospina sp. AB-629-B06
2639762694	Actinobacteria bacterium SCGC AAA007-J07 (unscreened)
2660238793	Uncultured parvibaculum JGI SC39-J11 (unscreened)
2693429986	Mariprofundus sp. JGI CrystG Aug08-3-E6 (contamination screened)
2615840668	unclassified "DC8" bacterium JGI MDM2-000218CP-I10 (contamination screened)
2693430040	Mariprofundus sp. JGI CrystG Aug3-3-H8 (contamination screened)
2698537092	Gallionella sp. JGI CrystG Aug08-3-I5 (unscreened)
2740891958	SAR156 cluster gammaproteobacterium SCGC AG-487_C05 (contamination screened)
2527291508	Aigarchaeota archaeon SCGC AAA471-A16 (contamination screened) (Combined_Assembly_pSL4_4__pSL4)
2693429944	Thaumarchaeota archaeon SCGC AC-312_I04 - v2 (unscreened)
2263328040	Nitrospina sp. SCGC AAA288-L16 (unscreened)
2706794933	Clostridium sp. JGI 000170CP_A06 (contamination screened)
2716884890	Epsilonproteobacteria bacterium SCGC AD-311-C15v2 (unscreened)
2721755959	Flavobacteriaceae bacterium JGI 04_M9 (contamination screened)
2657245320	Deltaproteobacteria bacterium SCGC AC-312_N03 - v2 (contamination screened)
2734482340	SUP05 cluster gammaproteobacterium SCGC AG-485_F15 (contamination screened)
2528768103	Rhizobium sp. JGI 0001005-H05 (contamination screened) (contamination screened)
2684623243	Edaphobacter bacterium JGI 001 (contamination screened)
2590828853	Candidatus Synechococcus spongiarum LMB bulk15M (contamination screened)
2693430074	Euryarchaeota archaeon JGI CrystG Aug3-3-F14 (unscreened)
2675903010	Uncultured bacterium JGI SC39-E13 (unscreened)
2700988675	Verrucomicrobia bacterium SCGC AC-337_A09v3 (unscreened)
2710724129	Dehalococcoidia bacterium SCGC AG-205-F19 (contamination screened)
2643221512	unclassified "LHC4-2-B" archaeon JGI MDM2 LHC4sed-1-M18 (contamination screened)
2738541222	unclassified GXS-1 bacterium JGI MDM2 NGM80-2-B11 (contamination screened)
2706794902	SAR406 cluster bacterium JGI ETNP_300m_187_C04 (contamination screened)
2698537052	Desulfobulbaceae bacterium JGI CrystG Aug08-2-N11 (unscreened)
2703719160	Betaproteobacteria bacterium JGI M3C4D3-002-G15 (contamination screened)
2698536873	unclassified bacterium JGI CrystG Apr3-3-N20 (contamination screened)
2698537115	Mariprofundus sp. JGI CrystG Aug08-3-M14 (unscreened)
2660238788	Uncultured parvibaculum JGI SC39-H5 (unscreened)
2739367914	Actinobacteria bacterium JGI 01_E9_4000m (contamination screened)
2693430037	Thiomicrospira sp. JGI CrystG Aug3-3-D13 (contamination screened)
2731639248	Actinobacteria bacterium SCGC AG-487_M18 (contamination screened)
2660238800	Uncultured Rhodospirillales bacterium JGI SC39-K17 (contamination screened)
2663762665	Deltaproteobacteria bacterium SCGC AC-312_E16 - v2 (contamination screened)
2264867247	Synergistetes bacterium JGI 0000079-D21 (contamination screened) (TAbiofilm_001_233)
2734482368	SAR86 cluster gammaproteobacterium SCGC AG-487_P03 (contamination screened)
2228664053	gamma proteobacterium SCGC AAA076-D13 (unscreened)
2698537051	Desulfobulbaceae bacterium JGI CrystG Aug08-2-N11 (contamination screened)
2634166657	Verrucomicrobia bacterium SCGC AC-661-N10 (unscreened)
2698537105	Gallionella sp. JGI CrystG Aug08-2-F8 (contamination screened)
2616644934	WPS-2 bacterium JGI MDM2-000215CP-F4 (contamination screened)
2630969018	S2R-29 bacterium JGI MDM2-000218CP-N12 (contamination screened)
2739367930	Pelagibacter bacterium JGI 01_M9_750m (contamination screened)
2528768102	Rhizobium sp. JGI 0001004-L08 (unscreened) (contamination screened)
2724679617	Oceanospirillales SAR86 bacterium JGI 02_K4 (contamination screened)
2599185274	Colwellia sp. SCGC AC281-C05 (contamination screened)
2684623242	Arenimonas bacterium JGI 044 (contamination screened)
2698537044	unclassified bacterium JGI CrystG Aug02-4-I16 (contamination screened)
2657245309	Euryarchaeota archaeon SCGC AC-312_F18 - v2 (contamination screened)
2698537005	Parcubacteria bacterium JGI CrystG Apr3-1-E7 (contamination screened)
2706794996	Clostridium sp. JGI 000170CP_A08 (unscreened)
2590828846	Candidatus Synechococcus spongiarum LMB bulk15N (contamination screened)
2660238791	Uncultured Ancylobacter bacterium JGI SC39-N9 (unscreened)
2600255347	Candidatus Kryptobacter tengchongensis JGI-25 (unscreened)
2663763563	Bacteroidetes bacI-A JGI MCM14ME143 (unscreened)
2739367922	Rhodospirillaceae bacterium JGI 01_M16_4000m (contamination screened)
2264867204	Atribacteria bacterium JGI 0000059-I14 (contamination screened) (TAbiofilm_001_167)
2693429947	Epsilonproteobacteria bacterium SCGC AD-308-G08 - v2 (contamination screened)
2645728161	Flavobacterium bacterium JGI 052 (unscreened)
2698536872	unclassified bacterium JGI CrystG Apr3-3-K16 (contamination screened)
2737472025	Polynucleobacter bacterium JGI_MCM14ME033 (contamination screened)
2264867249	Thermotogae bacterium JGI 0000106-O11 (contamination screened) (GBS-C_001_293)
2648501535	Thaumarchaeota archaeon SCGC AB-661-L21 (contamination screened)
2698536857	TM7 bacterium JGI CrystG Apr02-2-B14 (unscreened)
2734482331	Parcubacteria bacterium JGI MDM2 ZSSED05-1-D19 (contamination screened)
2731639245	Flavobacteriia bacterium SCGC AG-487_A19 (contamination screened)
2639762693	Actinobacteria bacterium SCGC AC-312-N20 (unscreened)
2731639254	Marine group I.1a Thaumarchaeota archaeon SCGC AG-487_L13 (contamination screened)
2693429943	Thaumarchaeota archaeon SCGC AC-312_I04 - v2 (contamination screened)
2739367912	Microbacterium bacterium JGI 01_D18_4000m (contamination screened)
2634166564	Nitrospinae bacterium SCGC AD-113-L21 (unscreened)
2698537090	Gallionella sp. JGI CrystG Aug08-2-K20 (contamination screened)
2739367576	Polynucleobacter bacterium JGI_MCM14TBH017 (contamination screened)
2739367920	Pelagibacter bacterium JGI 01_H18_4000m (contamination screened)
2608642245	Oceanospirillales bacterium SCGC AD-311-K21 (contamination screened)
2693429934	Deferribacteres bacterium SCGC AC-337_C06 - v2 (unscreened)
2698537079	Mariprofundus sp. JGI CrystG Aug08-3-H8 (contamination screened)
2264867149	Microgenomates bacterium SCGC AAA011-A19 (contamination screened) (DUSEL_001_193)
2698536870	unclassified bacterium JGI CrystG Apr3-4-L15 (contamination screened)
2663763562	Bacteroidetes bacI-A JGI MCM14ME143 (contamination screened)
2721756099	Flavobacteriumles bacterium JGI 01_B21 (contamination screened)
2616644940	WPS-2 bacterium JGI MDM2-000215CP-C6 (contamination screened)
2228664051	Verrucomicrobia bacterium SCGC AAA164-N20 (unscreened)
2710724137	Streptococcus sp. JGI 000170CP_B05 (contamination screened)
2731639154	Rhodobacterales-HTCC2255 bacterium SCGC AG-485_B17 (contamination screened)
2236347004	gamma proteobacterium SCGC AAA076-E13 (unscreened)
2228664044	Verrucomicrobia bacterium SCGC AAA164-I21 (unscreened)
2706794833	Prochlorococcus marinus JGI GoM_1m_183_B01 (contamination screened)
2228664050	Verrucomicrobia bacterium SCGC AAA164-M04 (unscreened)
2663763550	Bacteroidetes bacterium SCGC AD-311-C03v2 (unscreened)
2734482329	Aerophobetes bacterium JGI MDM2 LBsed72-2-J15 (contamination screened)
2734482321	Atribacteria bacterium JGI MDM2 LBsed72-1-G20 (contamination screened)
2693430068	Euryarchaeota archaeon JGI CrystG Aug3-1-C22 (contamination screened)
2651870248	Uncultured bacterium JGI SC37-C12 (contamination screened)
2645728138	unclassified "LHC4-1" archaeon JGI MDM2 LHC4sed-1-M14 (contamination screened)
2522125013	Marinimicrobia bacterium SCGC AAA011-A05 (contamination screened) ((DUSEL_002_181))
2639762692	Alphaproteobacteria bacterium SCGC AAA292-A19 (unscreened)
2265123003	Zeta proteobacterium SCGC AB-137-I08 (unscreened)
2693429942	Deltaproteobacteria bacterium SCGC AC-337_G17 - v2 (unscreened)
2706794940	TM7 bacterium JGI 000176CP_H06 (contamination screened)
2734482386	SAR86 cluster gammaproteobacterium SCGC AG-487_A05 (contamination screened)
2708742488	Dehalococcoidia bacterium SCGC AG-205-I02 (contamination screened)
2706794957	Coprococcus sp. JGI 000170CP_C06 (unscreened)
2518645523	Aigarchaeota archaeon SCGC AAA471-B22 (contamination screened) (GBS-N_002_4)
2737471717	Chloroflexi bacterium JGI 01_J20_750m (contamination screened)
2663763584	Bacteroidetes bacI-A JGI MCM14ME166 (contamination screened)
2634166710	Alphaproteobacteria bacterium SCGC AAA242-P21 (unscreened)
2698536946	Parcubacteria bacterium JGI CrystG Apr3-4-D20 (contamination screened)
2645728173	Aerophobetes bacterium JGI MDM2 B17-2-H5 (contamination screened)
2737471698	Actinobacteria bacterium acI-C JGI_MCM14ME008 (contamination screened)
2660238789	Caulobacter bacterium JGI SC39-H11 (unscreened)
2693430042	Mariprofundus sp. JGI CrystG Aug3-3-F16 (contamination screened)
2264867208	Atribacteria bacterium SCGC AB-164-G04 (contamination screened) (SAK_001_217)
2663763596	Uncultured beta-proteobacterium JGI SC39-G4 (contamination screened)
2600254941	Candidatus Kryptobacter tengchongensis JGI-20 (unscreened)
2710724162	Clostridiales bacterium JGI 000176CP_G08 (contamination screened)
2634166654	Euryarchaeota archaeon SCGC AC-657-J18 (unscreened)
2630969004	Alphaproteobacteria bacterium JGI A07063-J22 (contamination screened)
2765236050	Thermoplasmatales GII archaeum JGI _01_I19 (contamination screened)
2634166700	Nitrospinae bacterium SCGC AD-261-E20 (unscreened)
2693429839	Parcubacteria bacterium JGI CrystG Apr02-2-G4 (unscreened)
2600254940	Candidatus Kryptonium thompsoni JGI-6 (unscreened)
2693430054	Mariprofundus sp. JGI CrystG Aug3-1-E10 (contamination screened)
2264867119	Cloacimonetes bacterium SCGC AAA252-N17 (contamination screened) (SAK_001_79)
2698537034	Gallionella sp. JGI CrystG Aug02-3-E22 (contamination screened)
2693430041	Mariprofundus sp. JGI CrystG Aug3-1-K12 (contamination screened)
2721755855	Acidimicrobiales bacterium JGI 01_E13 (contamination screened)
2724679622	Flavobacteriaceae bacterium JGI 04_N12 (contamination screened)
2648501536	Thaumarchaeota archaeon SCGC AB-661-M19 (contamination screened)
2698536963	Rhodoferax sp. JGI CrystG Apr3-2-K10 (contamination screened)
2737471724	Betaproteobacteria bacterium JGI 01_K9_1000m (contamination screened)
2657245245	Thaumarchaeota archaeon SCGC AC-312_C19v2 (unscreened)
2710724161	Clostridiales bacterium JGI 000176CP_G08 (unscreened)
2634166660	Acidobacteria bacterium SCGC AC-665-F06 (unscreened)
2706794872	SAR11 cluster bacterium JGI GoM_375m_188_A02 (contamination screened)
2615840667	Oceanospirillales bacterium SCGC AD-311-J09 (contamination screened)
2600255391	Candidatus Kryptonium thompsoni JGI-16 (unscreened)
2660238797	Uncultured Kiloniellales bacterium JGI SC39-F14 (unscreened)
2734482388	SAR324 cluster deltaproteobacterium SCGC AD-606_L04 (contamination screened)
2698537043	Desulfococcus sp. JGI CrystG Apr3-3-J14 (contamination screened)
2693429844	Microgenomates bacterium JGI CrystG Apr02-2-B6 (contamination screened)
2264867019	Crenarchaeota archaeon SCGC AAA261-N13 (unscreened)
2724679621	Pelagibacter bacterium JGI 01_J12 (contamination screened)
2663762657	Epsilonproteobacteria bacterium SCGC AD-305-I16 - v2 (contamination screened)
2716884904	Epsilonproteobacteria bacterium SCGC AD-308-J19v2 (contamination screened)
2529292698	Marine Group I thaumarchaeote SCGC AAA160-J20 (unscreened)
2663763548	Thaumarchaeota archaeon SCGC AD-308-D05v2 (unscreened)
2700988645	Epsilonproteobacteria bacterium SCGC AD-308-O09v3 (unscreened)
2693429836	Microgenomates bacterium JGI CrystG Apr02-2-H10 (contamination screened)
2711768836	Marine Group I crenarchaeon SCGC AB-629-A13
2264265220	Firmicutes bacterium JGI 0000059-H17 (unscreened)
2739367531	Limnohabitans bacterium JGI_MCM14ME254 (contamination screened)
2708742498	Dehalococcoidia bacterium SCGC AG-200-G19 (contamination screened)
2600255345	Candidatus Chrysopegis Kryptomonas JGI-23 (unscreened)
2698537096	Rickettsiales bacterium JGI CrystG Aug08-2-H10 (contamination screened)
2643221494	unclassified "LHC4-2-C" archaeon JGI MDM2 LHC4sed-1-C20 (unscreened)
2264867199	Aminicenantes bacterium SCGC AAA252-P13 (contamination screened) (SAK_001_91)
2634166679	Nitrospinae bacterium SCGC AC-738-P20 (unscreened)
2264867182	Aminicenantes bacterium SCGC AAA252-G21 (contamination screened) (SAK_001_52)
2639762711	Alphaproteobacteria bacterium SCGC AB-629-G21 - v2 (unscreened)
2706794870	Marine archaeal group 1 JGI GoM_375m_188_A11 (contamination screened)
2734482295	Persicobacter bacterium JGI 01_G19_4000m (contamination screened)
2739367604	Verrucomicrobia bacterium verI-A JGI_MCM14ME158 (contamination screened)
2698536799	Parcubacteria bacterium JGI CrystG Apr02-3-L11 (contamination screened)
2698536834	Microgenomates bacterium JGI CrystG Apr02-3-G15 (contamination screened)
2643221449	unclassified "LHC4-1" archaeon JGI MDM2 LHC4sed-1-H13 (unscreened)
2737471770	Candidate division WS6 bacterium JGI MDM2 NGM80-2-C07 (contamination screened)
2264867265	Cloacimonetes bacterium JGI 0000014-D18 (contamination screened) (Etoliko_001_274)
2739367728	Planctomyces bacterium JGI 01_M16_750m (contamination screened)
2706795006	Clostridiaceae bacterium JGI 000170CP_H04 (contamination screened)
2061766012	Uncultured Spirochaete Spiro10 (unscreened) (Termite single cell)
2738541250	Pelagibacter bacterium JGI 01_G11 (contamination screened)
2721755955	Deferribacterales SAR406 bacterium JGI 01_J17 (contamination screened)
2264265201	Chloroflexi bacterium SCGC AAA257-K06 (unscreened)
2739367563	Planctomycetes bacterium JGI_MCM14ME068 (contamination screened)
2698536961	Rhodoferax sp. JGI CrystG Apr3-1-K7 (unscreened)
2639762701	Gammaproteobacteria bacterium SCGC AAA240-I17 (unscreened)
2706794939	Alkaliphilus sp. JGI 000170CP_H07 (contamination screened)
2703719288	Dehalococcoidia bacterium SCGC AG-205-P14 (unscreened)
2634166697	Thaumarchaeota archaeon SCGC AD-259-M03 (unscreened)
2663763581	Oceanospirillales bacterium SCGC AD-308-M23v2 (contamination screened)
2264867123	Cloacimonetes bacterium SCGC AAA252-P10 (contamination screened) (SAK_001_90)
2264867156	Microgenomates bacterium SCGC AAA011-L6 (contamination screened) (Dusel_001_266)
2734482362	SAR86 cluster gammaproteobacterium SCGCAG-487_B23 (contamination screened)
2710724164	Streptococcus sp. JGI 000170CP_B07 (contamination screened)
2634166653	Bacteroidetes bacterium SCGC AC-657-D23 (unscreened)
2264867209	Atribacteria bacterium SCGC AB-164-M20 (contamination screened) (SAK_001_218)
2684623249	Methylibium bacterium JGI 040 (unscreened)
2264867008	Zeta proteobacterium SCGC AB-602-C20 (unscreened)
2706794866	SAR11 cluster bacterium JGI ETNP_125m_186_C10 (contamination screened)
2693429964	Epsilonproteobacteria bacterium SCGC AD-308-E18 - v2 (contamination screened)
2619619257	alpha proteobacterium SCGC AAA076-E06 (unscreened)
2264867056	BRC1 bacterium SCGC AAA252-M09 (contamination screened) (SAK_001_73)
2700988624	Armatimonadetes bacterium JGI GBS_7_N5 (unscreened)
2264265200	Proteobacteria bacterium SCGC AAA257-C16 (unscreened)
2663762659	Bacteroidetes bacterium SCGC AD-308-D03 - v2 (unscreened)
2663763577	Gammaproteobacteria bacterium SCGC AC-337_P08v2 (unscreened)
2657245253	Chloroflexi bacterium SCGC AC-337_D02v2 (contamination screened)
2706795015	Natranaerobiales bacterium JGI 000176CP_D07 (unscreened)
2657245325	Deferribacteres bacterium SCGC AC-312_E04 - v2 (contamination screened)
2716884903	Epsilonproteobacteria bacterium SCGC AD-305-J08v2 (contamination screened)
2698537114	Mariprofundus sp. JGI CrystG Aug08-3-M14 (contamination screened)
2663763582	Bacteroidetes bacI-A JGI MCM14ME196 (contamination screened)
2721755928	Flavobacteriumles bacterium JGI 01_D18 (contamination screened)
2698536841	Microgenomates bacterium JGI CrystG Apr02-3-B17 (contamination screened)
2609459714	Mesorhizobium sp. JGI 000192CP-C07 (contamination screened)
2264867241	Marinimicrobia bacterium SCGC AAA003-L8 (contamination screened) (Tropical gyre_001_269)
2698536850	Microgenomates bacterium JGI CrystG Apr02-3-G14 (contamination screened)
2698537042	Flavobacteriaceae bacterium JGI CrystG Apr3-1-N7 (unscreened)
2505119052	gamma proteobacterium SCGC AAA001-B15 (unscreened) (sequencher)
2698536955	Herbaspirillum sp. JGI CrystG Apr3-4-E4 (contamination screened)
2264867065	Candidatus Aenigmarchaeum subterraneum SCGC AAA011-O16 (contamination screened) (Dusel_001_271)
2634166652	Alphaproteobacteria bacterium SCGC AC-649-N11 (unscreened)
2721755886	Rhodospirillaceae bacterium JGI 01_I15 (contamination screened)
2609459733	unclassified "DC8" bacterium JGI MDM2-000218CP-E11 (contamination screened)
2264867109	Cloacimonetes bacterium SCGC AAA252-G08 (contamination screened) (SAK_001_51)
2747842475	Acidimicrobiales bacterium JGI 01_K8 (contamination screened)
2700988635	Gammaproteobacteria bacterium SCGC AC-337_C04v3 (unscreened)
2657245315	Chloroflexi bacterium SCGC AC-312_J06 - v2 (contamination screened)
2627853556	Fervidibacteria bacterium JGI H06_034 (contamination screened)
2264867190	Aminicenantes bacterium SCGC AAA252-L02 (contamination screened) (SAK_001_64)
2643221463	unclassified "LHC4-2-B" archaeon JGI MDM2 LHC4sed-1-B14 (unscreened)
2264867111	Cloacimonetes bacterium SCGC AAA252-I16 (contamination screened) (SAK_001_56)
2639762566	unclassified "LHC4-2-C" archaeon JGI MDM2 LHC4sed-1-F10 (unscreened)
2739367784	Oceanospirillales SAR86 bacterium JGI 02_D10 (contamination screened)
2663763580	Oceanospirillales bacterium SCGC AD-308-M23v2 (unscreened)
2634166701	Euryarchaeota archaeon SCGC AD-261-K09 (unscreened)
2684623288	Solirubrobacterales bacterium JGI 014 (contamination screened)
2716884584	Uncultured marine virus AG-345-F15
2264867246	Marinimicrobia bacterium SCGC AAA076-M08 (contamination screened)
2693429829	Parcubacteria bacterium JGI CrystG Apr02-2-C5 (unscreened)
2716884902	Uncultured Kiloniellales bacterium JGI SC39-H20 (contamination screened)
2657245252	Alphaproteobacteria bacterium SCGC AC-312_O23v2 (unscreened)
2657245305	Thaumarchaeota archaeon SCGC AC-312_E17 - v2 (unscreened)
2734482344	SUP05 cluster gammaproteobacterium SCGC AG-485_A21 (contamination screened)
2634166655	Marinimicrobia bacterium SCGC AC-657-P11 (unscreened)
2657245279	Alphaproteobacteria bacterium SCGC AC-312_G09 - v2 (contamination screened)
2739367939	Portiera bacterium JGI 01_M4_750m (contamination screened)
2731639253	Marine group I.1a Thaumarchaeota archaeon SCGC AG-487_E18 (contamination screened)
2700988652	Epsilonproteobacteria bacterium SCGC AD-308-N05v3 (contamination screened)
2698537004	TPD-58 bacterium JGI CrystG Apr3-1-J9 (unscreened)
2716884886	Epsilonproteobacteria bacterium SCGC AD-311-E16v2 (unscreened)
2264867099	Cloacimonetes bacterium SCGC AAA255-C20 (contamination screened) (SAK_001_123)
2693429949	Gammaproteobacteria bacterium SCGC AC-312_G02 - v2 (contamination screened)
2264867092	Parcubacteria bacterium SCGC AB-164-E21 (contamination screened) (SAK_001_209)
2698536889	Betaproteobacteria bacterium JGI CrystG Apr3-1-J20 (unscreened)
2634166560	Euryarchaeota archaeon SCGC AD-113-J19 (unscreened)
2657245251	Alphaproteobacteria bacterium SCGC AC-312_O23v2 (contamination screened)
2706794827	Marine archaeal group 1 JGI ETNP_125m_188_A04 (contamination screened)
2698537041	Flavobacteriaceae bacterium JGI CrystG Apr3-1-N7 (contamination screened)
2700988651	Oceanospirillales bacterium SCGC AD-308-C23v3 (unscreened)
2721755854	Thermoplasmatales GII_archaea JGI 02_E19 (contamination screened)
2657245250	Gammaproteobacteria bacterium SCGC AC-312_L04v2 (unscreened)
2739367769	Planctomycetales bacterium JGI 01_H11 (contamination screened)
2698536832	Microgenomates bacterium JGI CrystG Apr02-2-B12 (unscreened)
2657245244	Thaumarchaeota archaeon SCGC AC-312_C19v2 (contamination screened)
2660238780	Epsilonproteobacteria bacterium SCGC AD-305-I04 - v2 (contamination screened)
2634166156	Planctomycetes bacterium JGI F02006-K19 (contamination screened)
2698536969	Spirochaetes bacterium JGI CrystG Apr3-1-I5 (contamination screened)
2731639168	SUP05 bacterium SCGC AG-485_K19 (contamination screened)
2518285600	Cloacimonetes bacterium SCGC AAA252-N14 (contamination screened) ((SAK_002_78))
2747842525	Parcubacteria bacterium JGI MDM2 ZSSED05-1-D20 (contamination screened)
2698536831	Microgenomates bacterium JGI CrystG Apr02-2-B12 (contamination screened)
2765236053	Rhodospirillaceae bacterium JGI 01_H4 (contamination screened)
2505119050	SAR324 cluster bacterium SCGC AAA240-J09 (unscreened) (sequencher)
2737471694	Verrucomicrobia bacterium verl-B JGI_MCM14ME089 (contamination screened)
2698537049	Kordiimonadales bacterium JGI CrystG Aug08-3-G5 (unscreened)
2698536830	Microgenomates bacterium JGI CrystG Apr02-2-B9 (contamination screened)
2734482376	SAR86 cluster gammaproteobacterium SCGCAG-487_E03 (contamination screened)
2619618807	Bacteroidetes bacterium SCGC AAA027-N21 (contamination screened)
2693429972	Deltaproteobacteria bacterium SCGC AC-312_N23 - v2 (contamination screened)
2617270724	WPS-2 bacterium JGI MDM2-000215CP-H17 (contamination screened)
2706794929	Clostridiales bacterium JGI 000170CP_F07 (contamination screened)
2734482299	Atribacteria bacterium JGI MDM2 LBsed72-1-M10 (contamination screened)
2698537047	unclassified bacterium JGI CrystG Aug08-3-I16 (unscreened)
2721755956	Bdellovibrionaceae OM27 bacterium JGI 02_L10 (contamination screened)
2264867081	Calescamantes bacterium JGI 0000106-H18 (contamination screened) (GBS-C_001_283)
2236347006	alpha proteobacterium SCGC AAA158-M15 (unscreened)
2236661018	Verrucomicrobia bacterium SCGC AAA300-O17 (unscreened)
2619618946	Fervidibacteria bacterium JGI MDM2 JNZ-1-B18 (contamination screened)
2639762705	Gammaproteobacteria bacterium SCGC AB-629-P17 - v2 (unscreened)
2739367526	Verrucomicrobia bacterium verI-A JGI_MCM14ME047 (contamination screened)
2264265217	Firmicutes bacterium JGI 0000059-A22 (unscreened)
2264867264	Cloacimonetes bacterium JGI 0000014-D06 (contamination screened) (Etoliko_001_273)
2739367555	Actinobacteria bacterium acSTL-A JGI_MCM14ME264 (contamination screened)
2698536798	Parcubacteria bacterium JGI CrystG Apr02-3-B18 (contamination screened)
2724679685	Thaumarchaeota archaea JGI 02_H7 (contamination screened)
2636416008	Epsilonproteobacteria bacterium SCGC AD-311-O03 (contamination screened)
2721756048	Deferribacterales SAR406 bacterium JGI 02_F21 (contamination screened)
2643221443	Fervidibacteria bacterium JGI MDM2 LHC4sed-1-G17 (unscreened)
2663762693	Verrucomicrobia bacterium SCGC AC-312_N19v2 (unscreened)
2660238778	Epsilonproteobacteria bacterium SCGC AD-305-B07 - v2 (unscreened)
2706794807	SAR11 cluster bacterium JGI GoM_375m_188_H08 (contamination screened)
2645728127	Fervidibacteria bacterium JGI MDM2 SSWTFF-3-K9 (contamination screened)
2698536827	Microgenomates bacterium JGI CrystG Apr02-3-D12 (unscreened)
2698536802	unclassified bacterium JGI CrystG Apr02-2-I4 (unscreened)
2657245243	Oceanospirillales bacterium SCGC AD-305-G18v2 (contamination screened)
2264867164	Aminicenantes bacterium SCGC AAA255-A06 (contamination screened) (SAK_001_119)
2264867079	Calescamantes bacterium SCGC AAA471-M6 (contamination screened) (GBS-N_001_25)
2693429939	Chloroflexi bacterium SCGC AC-337_F21 - v2 (contamination screened)
2639762687	Planctomycetes bacterium SCGC AAA240-F15 (unscreened)
2706794999	Porphyromonadaceae bacterium JGI 000176CP_C01 (contamination screened)
2684623294	Rhodoplanes bacterium JGI 031 (contamination screened)
2264265207	Euryarchaeota archaeon JGI 0000059-G05 (unscreened)
2663763594	Bacteroidetes bacVI JGI MCM14ME156 (unscreened)
2684623267	Devosia bacterium JGI 030 (contamination screened)
2706794998	Porphyromonadaceae bacterium JGI 000176CP_C01 (unscreened)
2716884856	Uncultured marine virus AG-345-P14
2739367782	Rhodobacteraceae bacterium JGI 01_F12 (contamination screened)
2708742478	Dehalococcoidia bacterium SCGC AG-200-G22 (contamination screened)
2264867178	Aminicenantes bacterium SCGC AAA252-F08 (contamination screened) (SAK_001_46)
2693429967	Chloroflexi bacterium SCGC AC-312_N09 - v2 (contamination screened)
2698536879	WS6 bacterium JGI CrystG Apr3-2-B17 (contamination screened)
2706794970	Dehalococcoidia bacterium SCGC AG-205-O14 (contamination screened)
2698536801	unclassified bacterium JGI CrystG Apr02-2-I4 (contamination screened)
2698536979	Microgenomates bacterium JGI CrystG Apr3-3-D15 (unscreened)
2700988643	Epsilonproteobacteria bacterium SCGC AD-311-E10v3 (contamination screened)
2698536954	Dehalococcoidetes bacterium JGI CrystG Apr3-4-M18 (unscreened)
2703719176	Uncultured bacterium JGI M3C4D3-002-L21 (unscreened)
2693429989	Mariprofundus sp. JGI CrystG Aug08-3-J10 (contamination screened)
2654588183	Parcubacteria bacterium JGI MDM2 000213CP-M21 (contamination screened)
2264867064	Aenigmarchaeota archaeon SCGC AAA011-F07 (contamination screened) (DUSEL_001_186)
2731639244	Cytophagales bacterium SCGC AG-487_P18 (contamination screened)
2236661008	alpha proteobacterium SCGC AAA028-C07 (unscreened)
2698537013	Parcubacteria bacterium JGI CrystG Apr3-3-H20 (contamination screened)
2734482346	SUP05 cluster gammaproteobacterium SCGC AG-485_C22 (contamination screened)
2657245304	Gammaproteobacteria bacterium SCGC AC-312_C17 - v2 (unscreened)
2721755852	Pseudospirillum bacterium JGI 01_E16 (contamination screened)
2693430066	Sulfurimonas sp. JGI CrystG Aug3-1-D14 (contamination screened)
2634166686	Verrucomicrobia bacterium SCGC AD-105-D22 (unscreened)
2684623268	Alphaproteobacteria bacterium JGI 026 (contamination screened)
2657245242	Oceanospirillales bacterium SCGC AD-305-G18v2 (unscreened)
2731639152	Marine group I.1a Thaumarchaeota archaeon SCGC AG-487_O18 (contamination screened)
2739367806	Rhodospirillaceae bacterium JGI 02_L9 (contamination screened)
2698536945	Parvarchaeota archaeon JGI CrystG Apr02-2-N18 (contamination screened)
2716884893	Berkelbacteria bacterium JGI GBS_7_G14 (unscreened)
2684623276	Caulobacteraceae bacterium JGI 027 (contamination screened)
2721755853	Desulfuromonadales bacterium JGI 02_F19 (contamination screened)
2731639236	Gammaproteobacterium bacterium SCGC AG-485_A05 (contamination screened)
2657245302	Thaumarchaeota archaeon SCGC AD-305-F05 - v2 (contamination screened)
2739367714	Rhodospirillaceae bacterium JGI 01_G16_4000m (contamination screened)
2739367773	Bacteriovoracaceae bacterium JGI 01_H14 (contamination screened)
2708742446	Uncultured Surface Seawater Single Virus 41_H17
2698536949	Parcubacteria bacterium JGI CrystG Apr3-4-H15 (contamination screened)
2264867236	Marinimicrobia bacterium JGI 0000059-D20 (contamination screened) (TAbiofilm_001_164)
2737471674	Verrucomicrobia bacterium JGI_MCM14TBH032 (contamination screened)
2236661007	actinobacterium SCGC AAA278-O22 (unscreened)
2264867263	Cloacimonetes bacterium JGI 0000059-P11 (contamination screened) (TAbiofilm_001_174)
2698537003	TPD-58 bacterium JGI CrystG Apr3-1-J9 (contamination screened)
2721755851	Rhodospirillaceae bacterium JGI 01_E12 (contamination screened)
2639762664	Acidobacteria bacterium SCGC AAA001-I23 (unscreened)
2660238764	Alphaproteobacteria bacterium SCGC AC-312_D23v2 (contamination screened)
2657245241	Bacteroidetes bacterium SCGC AD-305-A20v2 (unscreened)
2700988642	Deltaproteobacteria bacterium SCGC AC-312_I05v3 (unscreened)
2721755850	Rhodobacteraceae bacterium JGI 02_G21 (contamination screened)
2740891972	SAR156 cluster deltaproteobacterium SCGC AD-615_D17 (contamination screened)
2703719292	Dehalococcoidia bacterium SCGC AG-205-M10 (unscreened)
2657245240	Bacteroidetes bacterium SCGC AD-305-A20v2 (contamination screened)
2708742516	Clostridiaceae bacterium JGI 000176CP_B01 (unscreened)
2721755926	Methylomonas bacterium JGI 01_C17 (contamination screened)
2264867136	Parcubacteria bacterium SCGC AAA036-E14 (contamination screened) (CrabSpa_001_178)
2737471696	Betaproteobacteria bacterium JGI_MCM14ME238 (contamination screened)
2716884853	Uncultured marine virus AG-339-L21
2708742426	Uncultured Surface Seawater Single Virus 37_J6
2706795014	Clostridiales bacterium JGI 000170CP_A02 (unscreened)
2619618947	GAL08 bacterium JGI MDM2-000218CP-N4 (contamination screened)
2663763595	Bacteroidetes bacVI JGI MCM14ME156 (contamination screened)
2716884892	Bacteroidetes bacterium JGI GBS_4_C20 (unscreened)
2698536952	Gallionella sp. JGI CrystG Apr3-4-L18 (unscreened)
2739367686	SAR324 cluster deltaproteobacterium JGI 01_K15_750m (contamination screened)
2740892563	Marine group I.1a Thaumarcheaota archaeon SCGC AD-613_O15 (contamination screened)
2693430067	Euryarchaeota archaeon JGI CrystG Aug3-3-C16 (contamination screened)
2710724155	Clostridia bacterium JGI 000176CP_B06 (unscreened)
2708742506	Dehalococcoidia bacterium SCGC AG-205-C16 (contamination screened)
2698536885	Bacteroidetes bacterium JGI CrystG Apr3-3-J12 (unscreened)
2698537088	Gallionella sp. JGI CrystG Aug08-3-N18 (contamination screened)
2716884891	Epsilonproteobacteria bacterium SCGC AD-308-E02v2 (unscreened)
2264867262	Cloacimonetes bacterium JGI 0000059-P03 (contamination screened) (TAbiofilm_001_173)
2693429970	Epsilonproteobacteria bacterium SCGC AD-305-L22 - v2 (contamination screened)
2657245313	Deltaproteobacteria bacterium SCGC AC-312_I16 - v2 (unscreened)
2264867226	Aigarchaeota archaeon SCGC AAA471-J07 (contamination screened) (GBS-N_001_18)
2698537112	Mariprofundus sp. JGI CrystG Aug08-3-L9 (unscreened)
2698537058	Flavobacteriaceae bacterium JGI CrystG Aug08-2-K15 (contamination screened)
2703719290	Dehalococcoidia bacterium SCGC AG-205-M20 (unscreened)
2706795005	Clostridiaceae bacterium JGI 000170CP_H04 (unscreened)
2724679745	Flavobacteriaceae bacterium JGI 04_M22 (contamination screened)
2698536953	Dehalococcoidetes bacterium JGI CrystG Apr3-4-M18 (contamination screened)
2700988633	Oceanospirillales bacterium SCGC AD-311-B11v3 (unscreened)
2663763559	Deferribacteres bacterium SCGC AC-337_K10v2 (unscreened)
2657245303	Gammaproteobacteria bacterium SCGC AC-312_C17 - v2 (contamination screened)
2721756038	Flavobacteriaceae bacterium JGI 04_N16 (contamination screened)
2693430053	Gallionella sp. JGI CrystG Aug3-3-I11 (contamination screened)
2739367989	Pelagibacter bacterium JGI 01_H17_1000m (contamination screened)
2657245268	Calescamantes bacterium JGI MDM2 SSWTFF-3-M14 (contamination screened)
2698537121	Legionellales bacterium JGI CrystG Aug08-2-D14 (unscreened)
2684623286	Acidimicrobiales bacterium JGI 007 (contamination screened)
2739367614	Actinobacteria bacterium acI-B JGI_MCM14TBH061 (contamination screened)
2657245322	Deferribacteres bacterium SCGC AC-312_N07 - v2 (unscreened)
2634166178	Deltaproteobacteria bacterium JGI C05043-A17 (contamination screened)
2264867261	Cloacimonetes bacterium JGI 0000059-L07 (contamination screened) (TAbiofilm_001_170)
2657245254	Chloroflexi bacterium SCGC AC-337_D02v2 (unscreened)
2264867255	Cloacimonetes bacterium JGI 0000039-A21 (contamination screened) (TAsludge_001_148)
2698537039	Elusimicrobia bacterium JGI CrystG Apr3-4-M4 (unscreened)
2265129013	Gracilibacteria bacterium JGI 0000069-P22 (contamination screened) (CrabSpa_001_278)
2698537057	Sulfurimonas sp. JGI CrystG Aug08-2-D21 (contamination screened)
2739367633	Actinobacteria bacterium acI-B JGI_MCM14ME025 (contamination screened)
2747842533	Chloroherpetales bacterium JGI 01_D17_1000m (contamination screened)
2264867260	Cloacimonetes bacterium JGI 0000059-F17 (contamination screened) (TAbiofilm_001_166)
2264867162	Candidatus Omnitrophus fodinae SCGC AAA011-A17 (contamination screened) (Dusel_001_263)
2264867198	Aminicenantes bacterium SCGC AAA252-O19 (contamination screened) (SAK_001_88)
2264867026	Crenarchaeota archaeon SCGC AAA261-L22 (unscreened)
2684623292	Sphingomonadaceae bacterium JGI 036 (contamination screened)
2264867187	Aminicenantes bacterium SCGC AAA252-K06 (contamination screened) (SAK_001_60)
2657245321	Deferribacteres bacterium SCGC AC-312_N07 - v2 (contamination screened)
2731639249	Roseobacter bacterium SCGC AG-487_B10 (contamination screened)
2657245312	Thaumarchaeota archaeon SCGC AC-312_G04 - v2 (unscreened)
2698537095	Gallionella sp. JGI CrystG Aug08-2-I22 (contamination screened)
2708742436	Uncultured Surface Seawater Single Virus 40_D19
2660238763	Alphaproteobacteria bacterium SCGC AC-312_D23v2 (unscreened)
2634166738	Marinimicrobia bacterium SCGC AB-637-K02 (unscreened)
2264867155	Microgenomates bacterium SCGC AAA040-P11 (contamination screened) (CrabSpa_001_265)
2236347016	alpha proteobacterium SCGC AAA300-B11 (unscreened)
2634166579	Deltaproteobacteria bacterium SCGC AD-263-B17 (unscreened)
2264867116	Cloacimonetes bacterium SCGC AAA252-N05 (contamination screened) (SAK_001_74)
2264867062	Aenigmarchaeota archaeon JGI 0000106-F11 (contamination screened) (GBS-C_001_281)
2264867206	Atribacteria bacterium SCGC AB-164-P05 (contamination screened) (SAK_001_215)
2657245311	Thaumarchaeota archaeon SCGC AC-312_G04 - v2 (contamination screened)
2684623291	Nocardioidaceae bacterium JGI 011 (contamination screened)
2740891897	Marine group I.1a Thaumarcheaota archaeon SCGC AD-613_A02 (contamination screened)
2264867160	Omnitrophica bacterium SCGC AAA011-L16 (contamination screened) (DUSEL_001_184)
2264867016	Gallionella sp. SCGC AAA018-N21 (unscreened)
2693430058	Sulfurimonas sp. JGI CrystG Aug3-3-H11 (contamination screened)
2634166817	Deltaproteobacteria bacterium SCGC AC-649-F05 (unscreened)
2634166668	Lentisphaerae bacterium SCGC AC-724-F15 (unscreened)
2698536951	Gallionella sp. JGI CrystG Apr3-4-L18 (contamination screened)
2684623290	Frankiaceae bacterium JGI 009 (unscreened)
2739367623	Polynucleobacter bacterium JGI_MCM14TBH064 (contamination screened)
2747842523	Candidate division AC1 bacterium JGI MDM2 ZSED05-1-F8 (contamination screened)
2708742455	Uncultured Deep Ocean Single Virus 88_3_L14
2740891946	Planctomycetes bacterium SCGC AD-615_M11 (contamination screened)
2264867061	Aerophobus bacterium SCGC AAA252-L23 (contamination screened) (SAK_001_70)
2700988630	Epsilonproteobacteria bacterium SCGC AD-305-C11v3 (unscreened)
2698536950	Herbaspirillum sp. JGI CrystG Apr3-4-D8 (contamination screened)
2265129011	Poribacteria bacterium WGA-4CII (unscreened) (final_clean_version)
2264867163	Omnitrophica bacterium SCGC AAA252-B19 (contamination screened) (SAK_001_34)
2228664039	Flavobacterium sp. SCGC AAA160-P02 (unscreened)
2639762676	Thaumarchaeota archaeon SCGC AAA287-N16 (unscreened)
2642422607	Microgenomates bacterium JGI MDM2 000217CP-E18 (contamination screened)
2264867060	Aerophobetes bacterium JGI 0000014-A15 (contamination screened) (Etoliko_001_223)
2639762703	Nitrospina sp. AB-629-B18 - v2 (unscreened)
2738541257	Acidimicrobiales bacterium JGI 04_B9 (contamination screened)
2740891940	Arctic96BD-19 cluster gammaproteobacterium SCGC AG-485_E17 (contamination screened)
2706794854	Alcanivorax borkumensis JGI ETNP_300m_187_B10 (contamination screened)
2264867087	Calescamantes bacterium JGI 0000106-N7 (contamination screened) (GBS-C_001_292)
2739367514	Pelagibacter bacterium JGI 01_K16 (contamination screened)
2698537100	Rickettsiaceae bacterium JGI CrystG Aug08-3-H17 (unscreened)
2698536944	Parcubacteria bacterium JGI CrystG Apr3-3-H12 (contamination screened)
2706794974	Dehalococcoidia bacterium SCGC AG-206-G16 (contamination screened)
2615840675	Epsilonproteobacteria bacterium SCGC AD-311-M19 (contamination screened)
2698537076	Desulfococcus sp. JGI CrystG Aug08-2-N21 (contamination screened)
2657245297	Thaumarchaeota archaeon SCGC AC-312_E07 - v2 (unscreened)
2737471670	Verrucomicrobia bacterium LD19 JGI_MCM14ME022 (contamination screened)
2639762565	unclassified LHC4-1 archaeon JGI MDM2 LHC4sed-1-D19 (unscreened)
2639762712	Marine Group I crenarchaeon SCGC AB-629-I23 - v2 (unscreened)
2734482818	SUP05 cluster gammaproteobacterium SCGC AG-487_B03 (contamination screened)
2634166728	Gammaproteobacteria bacterium SCGC AB-606-K21 (unscreened)
2698536868	Patescibacteria bacterium JGI CrystG Apr3-4-M10 (contamination screened)
2693429976	Epsilonproteobacteria bacterium SCGC AD-305-N05 - v2 (contamination screened)
2639762702	SAR324 cluster bacterium SCGC AB-629-O05 - v2 (unscreened)
2264867063	Nanoarchaeota archaeon SCGC AAA011-D5 (contamination screened) (Dusel_001_270)
2739367621	Verrucomicrobia bacterium verI-A JGI_MCM14ME192 (contamination screened)
2716884884	Rhodoplanes sp. JGI PP 4-B12 (unscreened)
2693430062	Gallionella sp. JGI CrystG Aug3-1-G11 (contamination screened)
2739367535	Polynucleobacter bacterium JGI_MCM14ME153 (contamination screened)
2710724133	Clostridia bacterium JGI 000170CP_A05 (contamination screened)
2264265199	Chloroflexi bacterium SCGC AAA257-G06 (unscreened)
2639762626	Calescamantes bacterium JGI MDM2 SSWsed-3-L9 (contamination screened)
2657245286	Deferribacteres bacterium SCGC AC-312_P08 - v2 (unscreened)
2737471736	Pelagibacter bacterium JGI 01_F6_750m (contamination screened)
2634166162	Deltaproteobacteria bacterium JGI D02010-I06 (contamination screened)
2731639134	unclassified bacterium SCGC AG-485_M23 (contamination screened)
2619618800	beta proteobacterium SCGC AAA024-K11 (contamination screened)
2518285511	Planctomycetes bacterium SCGC AAA257-G04 (unscreened)
2634166688	Gammaproteobacteria bacterium SCGC AD-113-N02 (unscreened)
2698536858	Microgenomates bacterium JGI CrystG Apr02-3-J7 (contamination screened)
2639762710	Chloroflexi bacterium SCGC AB-629-P13 v2 (unscreened)
2739367540	Actinobacteria bacterium acI-B JGI_MCM14TBH026 (contamination screened)
2708742406	Uncultured Surface Seawater Single Virus17_E15
2505119054	gamma proteobacterium SCGC AAA007-O20 (unscreened) (sequencher)
2663762667	Euryarchaeota archaeon SCGC AC-312_P18 - v2 (contamination screened)
2739367669	Rhodospirillaceae bacterium JGI 01_C13_750m (contamination screened)
2706795004	Streptococcus sp. JGI 000170CP_G01 (unscreened)
2684623250	Methylibium bacterium JGI 040 (contamination screened)
2698537029	Gallionella sp. JGI CrystG Aug02-3-F19 (contamination screened)
2236661017	Verrucomicrobia bacterium SCGC AAA300-K03 (unscreened)
2739367601	Verrucomicrobia bacterium LD19 JGI_MCM14ME111 (contamination screened)
2698537015	Herbaspirillum sp. JGI CrystG Apr3-4-F14 (contamination screened)
2700988664	Epsilonproteobacteria bacterium SCGC AD-305-I18v3 (unscreened)
2772190645	Alphaproteobacteria bacterium SCGC AB-629-F11
2698536884	Bacteroidetes bacterium JGI CrystG Apr3-3-J12 (contamination screened)
2710724132	Clostridia bacterium JGI 000170CP_A05 (unscreened)
2716884906	Bacteroidetes bacterium JGI GBS_4_I17 (contamination screened)
2597490359	Colwellia sp. SCGC AC281-N11 (contamination screened)
2739367551	Polynucleobacter bacterium JGI_MCM14TBH079 (contamination screened)
2706794868	SAR11 cluster bacterium JGI GoM_1m_182_D02 (contamination screened)
2263328038	Marine Group III euryarchaeote sp. SCGC AAA007-O11 (unscreened)
2739367682	Actinobacteria bacterium JGI 01_K18_4000m (contamination screened)
2698537085	Gallionella sp. JGI CrystG Aug08-3-G21 (contamination screened)
2634166718	Alphaproteobacteria bacterium SCGC AAA242-O13 (unscreened)
2710724131	WWE1 bacterium JGI 000170CP_E04 (contamination screened)
2228664025	alpha proteobacterium SCGC AAA536-G10 (unscreened)
2706795023	Lachnospiraceae bacterium JGI 000170CP_A07 (unscreened)
2731639242	Flavobacteriales bacterium SCGC AG-487_C08 (contamination screened)
2639762704	Nitrospina sp. AB-629-B06 - v2 (unscreened)
2734482309	Parvarchaeota archaeum JGI MDM2 ZSSED05-1-D15 (contamination screened)
2693429833	Microgenomates bacterium JGI CrystG Apr02-3-H15 (unscreened)
2657245298	Thaumarchaeota archaeon SCGC AC-312_E07 - v2 (contamination screened)
2710724130	WWE1 bacterium JGI 000170CP_E04 (unscreened)
2734482333	Caldiserica bacterium JGI MDM2 LBsed72-3-F22 (contamination screened)
2739367544	Chlorobi bacterium JGI_MCM14TBH012 (contamination screened)
2693429975	Oceanospirillales bacterium SCGC AD-305-P06 - v2 (unscreened)
2698537075	Thiomicrospira sp. JGI CrystG Aug08-3-I20 (contamination screened)
2643221457	unclassified "LHC4-1" archaeon JGI MDM2 LHC4sed-1-I9 (unscreened)
2731639239	Gammaproteobacterium bacterium SCGC AG-485_C10 (contamination screened)
2721756108	Rhodobacteraceae bacterium JGI 02_J20 (contamination screened)
2693430069	Phyllobacteriaceae bacterium JGI CrystG Aug3-3-C4 (contamination screened)
2236876029	alpha proteobacterium SCGC AAA280-P20 (unscreened)
2706795013	Clostridium bacterium JGI 000176CP_E02 (unscreened)
2698537094	Gallionella sp. JGI CrystG Aug08-2-H13 (unscreened)
2264867106	Cloacimonetes bacterium SCGC AAA252-E20 (contamination screened) (SAK_001_44)
2619619123	bacterium UW 659-2-F09 (unscreened)
2693430061	Nitrospina sp. JGI CrystG Aug3-1-C8 (contamination screened)
2228664029	gamma proteobacterium SCGC AAA300-D14 (unscreened)
2693429840	Parvarchaeota archaeon JGI CrystG Apr02-2-J10 (contamination screened)
2706794947	Streptococcus luteciae JGI 000170CP_B01 (unscreened)
2739367794	Prochlorococcus bacterium JGI 02_M7 (contamination screened)
2706795003	Enterococcus cecorum JGI 000170CP_E01 (unscreened)
2509601030	Treponema sp. SAG7 (unscreened)
2739367718	Acidaminococcus bacterium JGI 01_J13_750m (contamination screened)
2698536968	Rhodoferax sp. JGI CrystG Apr3-1-L10 (unscreened)
2706794972	Dehalococcoidia bacterium SCGC AG-205-P11 (contamination screened)
2706795022	Fastidiosipila bacterium JGI 000176CP_A02 (unscreened)
2265123002	Euryarchaeota archaeon JGI 0000012-E06 (unscreened)
2716884889	Epsilonproteobacteria bacterium SCGC AD-308-P11v2 (unscreened)
2703719173	Methanoregulaceae archaeon JGI M3C4D3-001-G22 (unscreened)
2527291515	Fervidibacteria bacterium SCGC AAA471-D06 (contamination screened) (Combined_Assembly_EM19_2__Oct-Spa1-106)
2747842486	Rhodospirillaceae bacterium JGI 01_K9 (contamination screened)
2590828849	Candidatus Synechococcus spongiarum LMB bulk10D (contamination screened)
2737471706	Deltaproteobacteria bacterium JGI 01_N17_750m (contamination screened)
2663763593	Bacteroidetes bacI-A JGI MCM14ME168 (unscreened)
2739367964	Pelagibacter bacterium JGI 01_J8_4000m (contamination screened)
2634166708	Marinimicrobia bacterium SCGC AD-265-B15 (unscreened)
2693429919	Epsilonproteobacteria bacterium SCGC AD-305-J04 - v2 (contamination screened)
2706795021	Clostridiales bacterium JGI 000176CP_D02 (contamination screened)
2693429837	Microgenomates bacterium JGI CrystG Apr02-2-H10 (unscreened)
2706795020	Clostridiales bacterium JGI 000176CP_D02 (unscreened)
2693430048	Gallionella sp. JGI CrystG Aug3-3-C6 (contamination screened)
2739367973	Acidobacteriales bacterium JGI 01_G7_4000m (contamination screened)
2264867235	Marinimicrobia bacterium JGI 0000039-O11 (contamination screened) (TAsludge_001_161)
2264867253	Latescibacteria bacterium SCGC AAA252-D10 (contamination screened) (SAK_001_39)
2708742454	Uncultured Deep Ocean Single Virus 30_J17
2739367935	Pelagibacter bacterium JGI 01_L12_750m (contamination screened)
2507262045	Flavobacteria bacterium MS190-1F (unscreened)
2517572138	Verrucomicrobia bacterium SCGC AAA164-A21 (unscreened) (genbank_version)
2663763549	Bacteroidetes bacterium SCGC AD-311-C03v2 (contamination screened)
2706795011	Clostridium sp. JGI 000170CP_D08 (contamination screened)
2708742515	Streptococcus bacterium JGI 000170CP_H01 (unscreened)
2739367680	Pelagibacter bacterium JGI 01_J20_4000m (contamination screened)
2706795010	Clostridium sp. JGI 000170CP_D08 (unscreened)
2706795001	Mollicutes bacterium JGI 000170CP_C05 (contamination screened)
2737471657	Verrucomicrobia bacterium JGI_MCM14ME258 (contamination screened)
2684623275	Solirubrobacterales bacterium JGI 015 (unscreened)
2693429979	Alphaproteobacteria bacterium SCGC AC-337_P14 - v2 (unscreened)
2600255342	Candidatus Kryptonium thompsoni JGI-9 (unscreened)
2519103050	Diapherotrites archaeon SCGC AAA011-N19 (contamination screened) ((DUSEL_002_272))
2739367708	Pelagibacter bacterium JGI 01_I13_4000m (contamination screened)
2706795000	Mollicutes bacterium JGI 000170CP_C05 (unscreened)
2693429957	Thaumarchaeota archaeon SCGC AC-312_E20 - v2 (contamination screened)
2264867153	Microgenomates bacterium SCGC AAA011-L05 (contamination screened) (DUSEL_001_205)
2693429853	Parcubacteria bacterium JGI CrystG Apr02-2-I20 (unscreened)
2739367947	Nitrospina bacterium JGI 01_K18_750m (contamination screened)
2698536882	Parcubacteria bacterium JGI CrystG Apr3-4-B8 (contamination screened)
2731639176	Marine group I.1a Thaumarchaeota archaeon SCGC AG-487_N15 (contamination screened)
2529292550	Bacteroidales bacterium PSC KfJoeBact2-1 (unscreened)
2698537093	Gallionella sp. JGI CrystG Aug08-2-H13 (contamination screened)
2264867252	Latescibacteria bacterium SCGC AAA252-B13 (contamination screened) (SAK_001_32)
2739367909	Portiera bacterium JGI 01_F8_4000m (contamination screened)
2264867225	Aigarchaeota archaeon SCGC AAA471-I13 (contamination screened) (GBS-N_001_17)
2634166788	Nitrospinae bacterium SCGC AC-312-F10 (unscreened)
2706794966	Spirosoma sp. JGI 000178CP_D11 (contamination screened)
2706795012	Bacteroidales bacterium JGI 000176CP_H02 (unscreened)
2663763591	Bacteroidetes bacII-A JGI MCM14ME128 (contamination screened)
2698536881	Parcubacteria bacterium JGI CrystG Apr3-1-E14 (contamination screened)
2660238760	Epsilonproteobacteria bacterium SCGC AD-305-B19v2 (unscreened)
2721756096	Deltaproteobacterium SAR324 bacterium JGI 01_E15 (contamination screened)
2693429835	Microgenomates bacterium JGI CrystG Apr02-2-J7 (unscreened)
2739367542	Actinobacteria bacterium acI-A JGI_MCM14ME217 (contamination screened)
2693429962	Bacteroidetes bacterium SCGC AD-308-A09 - v2 (unscreened)
2663763590	Bacteroidetes bacII-A JGI MCM14ME128 (unscreened)
2264867251	Latescibacteria bacterium SCGC AAA257-K07 (contamination screened) (Etoliko_001_145)
2264867234	Marinimicrobia bacterium JGI 0000039-E15 (contamination screened) (TAsludge_001_150)
2698536880	Parcubacteria bacterium JGI CrystG Apr3-2-C19 (contamination screened)
2718218518	Candidatus Thiosymbion algarvensis Type A ELBA JGI 028 (contamination screened)
2731639140	unclassified bacterium SCGC AG-487_I17 (contamination screened)
2706794937	Clostridia bacterium JGI 000170CP_E03 (unscreened)
2663762663	Epsilonproteobacteria bacterium SCGC AD-305-P19 - v2 (unscreened)
2264867152	Microgenomates bacterium SCGC AAA011-I21 (contamination screened) (DUSEL_001_204)
2264867215	Euryarchaeota archaeon SCGC AAA252-I15 (contamination screened) (SAK_001_55)
2660238779	Epsilonproteobacteria bacterium SCGC AD-305-I04 - v2 (unscreened)
2710724186	Candidatus Thiosymbion algarvensis Type A ELBA JGI 018 (contamination screened)
2739367706	SAR324 cluster deltaproteobacterium JGI 01_L5_1000m (contamination screened)
2739367712	Pelagibacter bacterium JGI 01_F7_4000m (contamination screened)
2264867250	WS1 bacterium JGI 0000059-K21 (contamination screened) (TAbiofilm_001_168)
2698536958	Betaproteobacteria bacterium JGI CrystG Apr3-1-K10 (contamination screened)
2264867244	Marinimicrobia bacterium SCGC AAA160-C11 (contamination screened)
2663763561	Rhizobiaceae bacterium JGI SC39-K5 (unscreened)
2740891902	Marinobacter bacterium SCGC AG-485_F13 (contamination screened)
2639762679	Euryarchaeota archaeon SCGC AC-312-F18 (unscreened)
2698537025	Gallionella sp. JGI CrystG Aug02-3-K15 (contamination screened)
2739367788	Synechococcus bacterium JGI 01_L14 (contamination screened)
2708742453	Uncultured Deep Ocean Single Virus30_E13
2731639229	Gammaproteobacterium bacterium SCGC AG-487_B15 (contamination screened)
2264867205	Atribacteria bacterium SCGC AB-164-L03 (contamination screened) (SAK_001_213)
2721755954	Bacteriovoracaceae bacterium JGI 01_F13 (contamination screened)
2236347015	alpha proteobacterium SCGC AAA298-K06 (unscreened)
2264867151	Microgenomates bacterium SCGC AAA011-B20 (contamination screened) (DUSEL_001_197)
2706794845	Allochromatium vinosum JGI ETNP_125m_186_C08 (contamination screened)
2264867115	Cloacimonetes bacterium SCGC AAA252-M08 (contamination screened) (SAK_001_72)
2708742435	Uncultured Surface Seawater Single Virus 40_B18
2264867179	Aminicenantes bacterium SCGC AAA252-G04 (contamination screened) (SAK_001_47)
2236347009	alpha proteobacterium SCGC AAA015-N04 (unscreened)
2734482374	SAR86 cluster gammaproteobacterium SCGC AG-487_E08 (contamination screened)
2737471745	Phyllobacteriaceae bacterium JGI 01_G5_4000m (contamination screened)
2660238816	Oceanospirillales bacterium SCGC AD-305-J20 - v2 (contamination screened)
2663763565	Bacteroidetes bacI-A JGI MCM14ME088 (contamination screened)
2634166707	Alphaproteobacteria bacterium SCGC AD-265-B05 (unscreened)
2698536877	Parcubacteria bacterium JGI CrystG Apr3-4-D19 (contamination screened)
2739367533	Actinobacteria bacterium acI-C JGI_MCM14ME034 (contamination screened)
2264867015	Zeta proteobacterium SCGC AB-602-E04 (unscreened)
2724679626	Pelagibacter bacterium JGI 02_I7 (contamination screened)
2698537091	Gallionella sp. JGI CrystG Aug08-3-I5 (contamination screened)
2731639129	Verrucomicrobia bacterium SCGC AG-487_A21 (contamination screened)
2693430039	Thiomicrospira sp. JGI CrystG Aug3-1-F18 (contamination screened)
2706794861	SAR324 cluster bacterium JGI GoM_375m_188_A04 (contamination screened)
2700988658	Epsilonproteobacteria bacterium SCGC AD-308-C15v3 (unscreened)
2698536987	Parcubacteria bacterium JGI CrystG Apr3-3-F16 (contamination screened)
2698536829	Microgenomates bacterium JGI CrystG Apr02-2-I5 (contamination screened)
2660238762	Deferribacteres bacterium SCGC AC-312_D09v2 (unscreened)
2740891886	Marine group I.1a Thaumarcheaota archaeon SCGC AD-606_A17 (contamination screened)
2639762531	Calescamantes bacterium JGI MDM2 SSWsed-3-M4 (unscreened)
2630968297	Deltaproteobacteria bacterium JGI H07049-N18 (contamination screened)
2721756049	Salinisphaeraceae bacterium JGI 01_B7 (contamination screened)
2739367966	Rhodospirillaceae bacterium JGI 01_K12_4000m (contamination screened)
2693430038	Thiomicrospira sp. JGI CrystG Aug3-3-D13 (unscreened)
2739367790	Rhodospirillaceae bacterium JGI 01_M7 (contamination screened)
2693429852	Parcubacteria bacterium JGI CrystG Apr02-2-I20 (contamination screened)
2708742452	Uncultured Marine DCM Single Virus 80_3_I13
2698537089	Gallionella sp. JGI CrystG Aug08-3-N18 (unscreened)
2765236048	Acidimicrobiales bacterium JGI 02_G16 (contamination screened)
2264867189	Aminicenantes bacterium SCGC AAA252-K18 (contamination screened) (SAK_001_63)
2693429924	Verrucomicrobia bacterium SCGC AC-337_A14 - v2 (contamination screened)
2606217200	actinobacterium SCGC AAA044-O16 (contamination screened)
2706794927	Erysipelotrichaceae bacterium JGI 000170CP_A04 (contamination screened)
2708742425	Uncultured Surface Seawater Single Virus 37_I21
2616644982	TM6 bacterium JGI 007-E11 (contamination screened) JGI 007-E11 (contamination screened)
2615840672	Epsilonproteobacteria bacterium SCGC AD-311-O20 (contamination screened)
2739367618	Actinobacteria bacterium acI-C JGI_MCM14ME133 (contamination screened)
2739367937	Pelagibacter bacterium JGI 01_I21_4000m (contamination screened)
2739367523	Limnohabitans bacterium JGI_MCM14ME184 (contamination screened)
2740891956	SAR156 cluster deltaproteobacterium SCGC AD-613_B20 (contamination screened)
2264867192	Aminicenantes bacterium SCGC AAA252-N06 (contamination screened) (SAK_001_75)
2634166202	Alphaproteobacteria bacterium JGI A06048-B14 (contamination screened)
2643221453	unclassified "LHC4-1" archaeon JGI MDM2 LHC4sed-1-J10 (unscreened)
2708742450	Uncultured Surface Seawater Single Virus 41_I16
2708742445	Uncultured Surface Seawater Single Virus 41_H16
2634166696	Euryarchaeota archaeon SCGC AD-259-C07 (unscreened)
2663763567	Uncultured Caulobacteraceae bacterium JGI SC39-D6 (contamination screened)
2684623298	Kaistobacter bacterium JGI 038 (contamination screened)
2708742514	Dehalococcoidia bacterium SCGC AG-205-K05 (contamination screened)
2703719170	Chlorobi bacterium JGI M3C4D4-002-H8 (contamination screened)
2693429918	Epsilonproteobacteria bacterium SCGC AD-305-K06 - v2 (unscreened)
2708742444	Uncultured Surface Seawater Single Virus 41_H4
2663763589	Bacteroidetes bacVI JGI MCM14ME016 (unscreened)
2721755953	Nitrospina bacterium JGI 01_F9 (contamination screened)
2703719174	Uncultured bacterium JGI M3C4D3-002-M18 (contamination screened)
2731639230	Marine group I.1a Thaumarchaeota archaeon SCGC AG-485_D20 (contamination screened)
2615840670	Epsilonproteobacteria bacterium SCGC AD-311-N02 (contamination screened)
2663762662	Bacteroidetes bacterium SCGC AD-305-J03 - v2 (contamination screened)
2708742504	Dehalococcoidia bacterium SCGC AG-205-C05 (contamination screened)
2264867245	Marinimicrobia bacterium SCGC AAA160-B08 (contamination screened)
2698536985	Gillisia sp. JGI CrystG Apr3-4-L8 (contamination screened)
2639762625	Calescamantes bacterium JGI MDM2 SSWsed-3-M6 (contamination screened)
2693429851	Microgenomates bacterium JGI CrystG Apr02-3-F11 (unscreened)
2619618806	Bacteroidetes bacterium SCGC AAA027-G08 (contamination screened)
2264867134	Hydrogenedentes bacterium JGI 0000077-D07 (contamination screened) (TAbiofilm_001_236)
2708742405	Uncultured Surface Seawater Single Virus 17_E11
2264867143	Armatimonadetes bacterium JGI 0000077-K19 (contamination screened) (TAbiofilm_001_240)
2718217696	Bdellovibrionaceae OM27 bacterium JGI 02_C14 (contamination screened)
2724679618	Rhodospirillaceae bacterium JGI 01_K15 (contamination screened)
2228664043	Verrucomicrobia bacterium SCGC AAA164-B23 (unscreened)
2684623274	Solirubrobacterales bacterium JGI 015 (contamination screened)
2737471665	Polynucleobacter bacterium JGI_MCM14TBH076 (contamination screened)
2634166669	Acidobacteria bacterium SCGC AC-724-N18 (unscreened)
2693429973	Deltaproteobacteria bacterium SCGC AC-312_N23 - v2 (unscreened)
2698536977	Microgenomates bacterium JGI CrystG Apr3-2-G12 (unscreened)
2645728136	unclassified "LHC4-2-C" archaeon JGI MDM2 LHC4sed-1-H18 (unscreened)
2264867224	Aigarchaeota archaeon SCGC AAA471-G05 (contamination screened) (GBS-N_001_14)
2634166689	Thaumarchaeota archaeon SCGC AD-113-N16 (unscreened)
2739367521	Actinobacteria bacterium acI-B JGI_MCM14ME065 (contamination screened)
2660238761	Deferribacteres bacterium SCGC AC-312_D09v2 (contamination screened)
2706794897	Candidatus Scalindua bacterium JGI ETNP_125m_186_E01 (contamination screened)
2710724135	Streptococcus sp. JGI 000170CP_B04 (contamination screened)
2739367710	Pelagibacter bacterium JGI 01_J4_1000m (contamination screened)
2706794962	WWE1 bacterium JGI 000176CP_D08 (unscreened)
2721755952	Alcanivorax bacterium JGI 01_B19 (contamination screened)
2264265216	Chloroflexi bacterium SCGC AAA257-I08 (unscreened)
2639762686	Nitrospirae bacterium SCGC AB-219-C22 (unscreened)
2739367927	Pelagibacter bacterium JGI 01_J21_4000m (contamination screened)
2693429941	Deltaproteobacteria bacterium SCGC AC-337_G17 - v2 (contamination screened)
2527291516	Cloacimonetes bacterium SCGC AAA252-D03 (contamination screened) (Combined_Assembly_KSB1_2__KSB1)
2657245285	Deferribacteres bacterium SCGC AC-312_P08 - v2 (contamination screened)
2731639158	Phaeobacter bacterium SCGC AG-485_N19 (contamination screened)
2264867124	Cloacimonetes bacterium SCGC AAA252-P14 (contamination screened) (SAK_001_92)
2264867214	Atribacteria bacterium SCGC AAA252-M02 (contamination screened) (SAK_001_71)
2734482301	Parcubacteria bacterium JGI MDM2 ZSSED05-1-F14 (contamination screened)
2657245318	Alphaproteobacteria bacterium SCGC AC-312_L08 - v2 (contamination screened)
2734482366	SAR86 cluster gammaproteobacterium SCGC AG-487_A14 (contamination screened)
2634166791	Verrucomicrobia bacterium SCGC AC-312-P03 (unscreened)
2657245324	Verrucomicrobia bacterium SCGC AC-312_O22 - v2 (contamination screened)
2721755951	Deferribacterales SAR406 bacterium JGI 02_G14 (contamination screened)
2517572008	Sulfurovum sp. SCGC AAA036-O23 (unscreened)
2710724160	TM7 bacterium JGI 000176CP_E07 (unscreened)
2264867024	Euryarchaeota archaeon SCGC AAA261-G15 (unscreened)
2264265206	Planctomycetes bacterium JGI 0000014-I13 (unscreened)
2634166201	S2R-29 bacterium JGI MDM2 GXS-3-I8 (contamination screened)
2737471750	Halomonas bacterium JGI 01_G12_4000m (contamination screened)
2698536838	Microgenomates bacterium JGI CrystG Apr02-2-E7 (unscreened)
2236347014	alpha proteobacterium SCGC AAA288-G21 (unscreened)
2740891920	Phaeobacter bacterium SCGC AG-485_C07 (contamination screened)
2721755950	Puniceispirillum bacterium JGI 01_H22 (contamination screened)
2710724163	Streptococcus sp. JGI 000170CP_B07 (unscreened)
2264867114	Cloacimonetes bacterium SCGC AAA252-L13 (contamination screened) (SAK_001_68)
2739367684	Pelagibacter bacterium JGI 01_L4_750m (contamination screened)
2708742443	Uncultured Surface Seawater Single Virus 41_D13
2645728126	Fervidibacteria bacterium JGI MDM2 SSWTFF-3-K9 (unscreened)
2708742434	Uncultured Surface Seawater Single Virus 40_B17
2734482327	Candidate division AC1 bacterium JGI MDM2 ZSED05-1-J7 (contamination screened)
2698536855	Microgenomates bacterium JGI CrystG Apr02-2-E5 (contamination screened)
2708742522	Dehalococcoidia bacterium SCGC AG-200-K21 (contamination screened)
2264867014	Zeta proteobacterium SCGC AB-133-C04 (unscreened)
2693430077	Rickettsiaceae bacterium JGI CrystG Aug3-3-E10 (contamination screened)
2264867104	Cloacimonetes bacterium SCGC AAA252-D03 (contamination screened) (SAK_001_37)
2645728162	Flavobacterium bacterium JGI 052 (contamination screened)
2693429971	Epsilonproteobacteria bacterium SCGC AD-305-L22 - v2 (unscreened)
2236661015	gamma proteobacterium SCGC AAA008-P15 (unscreened)
2737471715	Sulfitobacter bacterium JGI 01_I12_4000m (contamination screened)
2264867004	Parcubacteria bacterium SCGC AAA255-P19 (contamination screened) (SAK_001_138)
2643221466	Acetothermia bacterium JGI 1.G22_F02_006 (contamination screened)
2264867268	Crenarchaeota archaeon SCGC AAA471-L13 (contamination screened) (GBS-N_001_22)
2528768081	Oxalobacteraceae bacterium JGI 0001004-J12 (unscreened) (contamination screened)
2660238775	Epsilonproteobacteria bacterium SCGC AD-305-A06 - v2 (contamination screened)
2684623273	Gemm-3 bacterium JGI 020 (unscreened)
2236661005	actinobacterium SCGC AAA044-N04 (unscreened)
2657245314	Deltaproteobacteria bacterium SCGC AC-312_I16 - v2 (contamination screened)
2264867232	Marinimicrobia bacterium SCGC AAA257-N23 (contamination screened) (Etoliko_001_146)
2264867223	Aigarchaeota archaeon SCGC AAA471-F17 (contamination screened) (GBS-N_001_13)
2663763579	Gammaproteobacteria bacterium SCGC AC-337_M13v2 (unscreened)
2706795002	Syntrophomonas bacterium JGI 000176CP_H01 (unscreened)
2236876030	alpha proteobacterium SCGC AAA027-J10 (unscreened)
2721755884	Flavobacteriumles bacterium JGI 02_I17 (contamination screened)
2734482822	SUP05 cluster gammaproteobacterium SCGC AG-485_N09 (contamination screened)
2708742502	Dehalococcoidia bacterium SCGC AG-200-E23 (contamination screened)
2599185270	Cycloclasticus sp. SCGC AC281-P21 (contamination screened)
2708742442	Uncultured Surface Seawater Single Virus 41_A4
2645728160	Rhizobium sp. JGI PFNR15_E18 (unscreened)
2693430045	Euryarchaeota archaeon JGI CrystG Aug3-1-F4 (contamination screened)
2616644937	WPS-2 bacterium JGI MDM2-000215CP-G15 (contamination screened)
2708742424	Uncultured Surface Seawater Single Virus 37_H5
2660238786	Uncultured bacterium JGI SC37-E21 (contamination screened)
2264867231	Aigarchaeota archaeon SCGC AAA471-D15 (contamination screened) (GBS-N_001_9)
2739367907	SAR324 cluster deltaproteobacterium JGI 01_H13_750m (contamination screened)
2721755885	Oceanospirillales SAR86 bacterium JGI 02_I10 (contamination screened)
2264867213	Atribacteria bacterium JGI 0000079-F20 (contamination screened) (TAbiofilm_001_232)
2264867132	Hydrogenedentes bacterium JGI 0000039-J10 (contamination screened) (TAsludge_001_156)
2639762624	Calescamantes bacterium JGI MDM2 SSWsed-3-M6 (unscreened)
2645728156	GAL15 bacterium JGI MDM2-000218CP-M17 (contamination screened)
2687453669	Epsilonproteobacteria bacterium SCGC AD-308-D14v2 (unscreened)
2264867168	Aminicenantes bacterium SCGC AAA255-F09 (contamination screened) (SAK_001_128)
2708742510	Dehalococcoidia bacterium SCGC AG-205-E11 (contamination screened)
2698537037	Dehalococcoidetes bacterium JGI CrystG Apr3-4-M19 (contamination screened)
2643221444	Fervidibacteria bacterium JGI MDM2 LHC4sed-1-G17 (contamination screened)
2693429846	Microgenomates bacterium JGI CrystG Apr02-2-F7 (unscreened)
2264867203	Atribacteria bacterium SCGC AAA255-N14 (contamination screened) (SAK_001_136)
2657245248	Deltaproteobacteria bacterium SCGC AC-312_D19v2 (unscreened)
2708742500	Dehalococcoidia bacterium SCGC AG-200-C05 (contamination screened)
2236347013	alpha proteobacterium SCGC AAA015-O19 (unscreened)
2264867222	Aigarchaeota archaeon SCGC AAA471-E16 (contamination screened) (GBS-N_001_11)
2684623272	Gemm-3 bacterium JGI 020 (contamination screened)
2708742440	Uncultured Surface Seawater Single Virus 40_P19
2693429966	Gammaproteobacteria bacterium SCGC AC-312_J11 - v2 (unscreened)
2703719171	Betaproteobacteria bacterium JGI M3C4D4-002-F20 (contamination screened)
2264867113	Cloacimonetes bacterium SCGC AAA252-L05 (contamination screened) (SAK_001_66)
2615840702	WPS-2 bacterium JGI 000193CP-H03 (contamination screened)
2634166682	Thaumarchaeota archaeon SCGC AD-103-C20 (unscreened)
2236347003	Verrucomicrobia bacterium SCGC AAA168-E21
2708742404	Uncultured Surface Seawater Single Virus 17_D19
2698536828	Microgenomates bacterium JGI CrystG Apr02-2-K13 (contamination screened)
2264867013	zeta proteobacterium SCGC AB-133-G06 (unscreened)
2693430080	Thiomicrospira sp. JGI CrystG Aug3-1-H5 (contamination screened)
2740891948	SAR156 cluster gammaproteobacterium SCGC AG-487_J02 (contamination screened)
2737471743	Pelagibacter bacterium JGI 01_I11_1000m (contamination screened)
2684623271	Sphingobacteriaceae bacterium JGI 016 (unscreened)
2693429937	Epsilonproteobacteria bacterium SCGC AD-308-L10 - v2 (contamination screened)
2724679619	Marinoscillum bacterium JGI 01_J22 (contamination screened)
2264867220	Aigarchaeota archaeon JGI 0000001-B8 (contamination screened) (GBS-A_001_113)
2634166681	Planctomycetes bacterium SCGC AD-103-A13 (unscreened)
2698536984	Patescibacteria bacterium JGI CrystG Apr3-4-D15 (contamination screened)
2264867022	Crenarchaeota archaeon SCGC AAA261-L14 (unscreened)
2630969015	Alphaproteobacteria bacterium JGI B05045-P17 (contamination screened)
2236347012	alpha proteobacterium SCGC AAA158-B04 (unscreened)
2698537074	Armatimonadetes bacterium JGI CrystG Apr3-1-J7 (unscreened)
2693430065	Gallionella sp. JGI CrystG Aug3-1-I7 (unscreened)
2264867211	Atribacteria bacterium JGI 0000014-F07 (contamination screened) (Etoliko_001_227)
2639762668	Acidobacteria bacterium SCGC AB-633-N09 (unscreened)
2660238768	Epsilonproteobacteria bacterium SCGC AD-305-D02v2 (unscreened)
2599185276	Cycloclasticus sp. SCGC AC281-D15 (contamination screened)
2634166680	Euryarchaeota archaeon SCGC AC-800-C03 (unscreened)
2264867112	Cloacimonetes bacterium SCGC AAA252-K16 (contamination screened) (SAK_001_62)
2634166855	Alphaproteobacteria bacterium SCGC AD-259-A09 (unscreened)
2693429938	Epsilonproteobacteria bacterium SCGC AD-308-L10 - v2 (unscreened)
2236347020	alpha proteobacterium SCGC AAA288-N07 (unscreened)
2236347002	Verrucomicrobia bacterium SCGC AAA164-E04 (unscreened)
2264867210	Atribacteria bacterium SCGC AB-164-A22 (contamination screened) (SAK_001_219)
2264867201	Atribacteria bacterium SCGC AAA255-E04 (contamination screened) (SAK_001_124)
2639762713	Verrucomicrobia bacterium SCGC AB-629-E09 - v2 (unscreened)
2264867120	Cloacimonetes bacterium SCGC AAA252-O02 (contamination screened) (SAK_001_80)
2684623257	Ellin6075 bacterium JGI 003 (unscreened)
2264867102	Cloacimonetes bacterium SCGC AAA255-L20 (contamination screened) (SAK_001_135)
2264867021	Crenarchaeota archaeon SCGC AAA261-C22 (unscreened)
2721755883	Rhodospirillaceae bacterium JGI 02_H19 (contamination screened)
2236347011	Flavobacterium sp. SCGC AAA536-P05 (unscreened)
2700988677	Atribacteria bacterium JGI MDM2 LBSED01-4-L9 (unscreened)
2698536966	Gallionella sp. JGI CrystG Apr3-1-L12 (contamination screened)
2264867020	Euryarchaeota archaeon SCGC AAA261-E04 (unscreened)
2264867002	Crenarchaeota archaeon SCGC AAA471-B23 (contamination screened) (GBS-N_001_5)
2739367678	Pelagibacter bacterium JGI 01_C21_750m (contamination screened)
2684623301	Mesorhizobium bacterium JGI 033 (unscreened)
2706794965	Ruminococcaceae bacterium JGI 000176CP_B03 (contamination screened)
2737471712	Pelagibacter bacterium JGI 01_K16_4000m (contamination screened)
2713897526	Dehalococcoidia bacterium SCGC AG-206-J22 (contamination screened)
2264867011	Zeta proteobacterium SCGC AB-604-B04 (unscreened)
2739367826	Chloroflexi bacterium JGI 01_L16_750m (contamination screened)
2708742431	Uncultured Surface Seawater Single Virus 37_M19
2708742486	Betaproteobacteria bacterium JGI M3C4D3-002-I10 (contamination screened)
2721756039	Thermoplasmata archaea JGI 04_M4 (contamination screened)
2693429923	Deltaproteobacteria bacterium SCGC AC-312_M18 - v2 (contamination screened)
2642422520	Cellulomonas bacterium JGI 051 (unscreened)
2693430073	Euryarchaeota archaeon JGI CrystG Aug3-3-F14 (contamination screened)
2693429945	Epsilonproteobacteria bacterium SCGC AD-308-J20 - v2 (contamination screened)
2264867010	zeta proteobacterium SCGC AB-137-J06 (unscreened)
2737471741	Pelagibacter bacterium JGI 01_F20_4000m (contamination screened)
2634166739	Thaumarchaeota archaeon SCGC AB-637-K21 (unscreened)
2684622839	Epsilonproteobacteria bacterium SCGC AD-311-E16v2 (unscreened)
2710724169	Candidatus Thiosymbion algarvensis Type A ELBA JGI 021 (contamination screened)
2264867000	Crenarchaeota archaeon SCGC AAA471-O08 (contamination screened) (GBS-N_001_29)
2634166816	Nitrospinae bacterium SCGC AC-649-C23 (unscreened)
2634166168	Fervidibacteria bacterium JGI D06_042 (contamination screened)
2740891962	Marine group II.A Euryarchaeota archaeon SCGC AG-487_M08 (contamination screened)
2706794956	Coprococcus sp. JGI 000170CP_C06 (contamination screened)
2236661014	alpha proteobacterium SCGC AAA300-J16 (unscreened)
2706794945	Clostridium sp. JGI 000170CP_E05 (contamination screened)
2663763598	Rhodoplanes sp. JGI PP 4-K5 (unscreened)
2739367816	SAR324 cluster deltaproteobacterium JGI 01_L22_750m (contamination screened)
2527291519	Aminicenantes bacterium SCGC AAA252-A02 (contamination screened) (Combined_Assembly_OP8_1__OP8)
2698536859	Microgenomates bacterium JGI CrystG Apr02-3-J7 (unscreened)
2706794835	SAR11 cluster bacterium JGI ETNP_60m_184_G07 (contamination screened)
2236661004	actinobacterium SCGC AAA028-A23 (unscreened)
2639762709	Marine Group II euryarchaeon SCGC AB-629-J06 - v2 (unscreened)
2698537127	Gammaproteobacteria bacterium JGI CrystG Aug08-2-E13 (contamination screened)
2737471704	Limnohabitans bacterium JGI_MCM14ME275 (contamination screened)
2645728145	Omnitrophica bacterium JGI MDM2 000217CP-G5 (contamination screened)
2721755881	Thaumarchaeota archaea JGI 01_B9 (contamination screened)
2698536983	Microgenomates bacterium JGI CrystG Apr3-2-F10 (unscreened)
2264867175	Aminicenantes bacterium SCGC AAA252-C08 (contamination screened) (SAK_001_36)
2657245238	Epsilonproteobacteria bacterium SCGC AD-305-P03v2 (unscreened)
2698537027	Gallionella sp. JGI CrystG Aug02-3-D5 (contamination screened)
2740891936	AGG47 cluster gammaproteobacterium SCGC AG-485_I16 (contamination screened)
2600254942	Candidatus Kryptobacter tengchongensis JGI-22 (unscreened)
2698537073	Armatimonadetes bacterium JGI CrystG Apr3-1-J7 (contamination screened)
2657245277	Gammaproteobacteria bacterium SCGC AC-312_G03 - v2 (contamination screened)
2740891960	Marine group I.1a Thaumarcheaota archaeon SCGC AD-613_E13 (contamination screened)
2708742402	Uncultured Surface Seawater Single Virus 17_C23
2634166789	Gammaproteobacteria bacterium SCGC AC-312-G17 (unscreened)
2737471663	Actinobacteria bacterium acIV-B JGI_MCM14ME129 (contamination screened)
2636416023	Deltaproteobacteria bacterium JGI B07061-L11 (contamination screened)
2636416032	Gammaproteobacteria bacterium JGI D06042-G21 (contamination screened)
2721755880	Nitratireductor bacterium JGI 01_K17 (contamination screened)
2626541586	Chitinophaga sp. JGI 000192CP-H07 (contamination screened)
2708742411	Uncultured Surface Seawater Single Virus 37_G23
2663763546	Thiobacillus bacterium JGI SC39-D10 (unscreened)
2706794978	Dehalococcoidia bacterium SCGC AG-206-C02 (contamination screened)
2693429917	Epsilonproteobacteria bacterium SCGC AD-305-K06 - v2 (contamination screened)
2708742410	Uncultured Surface Seawater Single Virus 37_F16
2264867090	EM3 bacterium JGI 0000106-B10 (contamination screened) (GBS-C_001_280)
2698536890	Patescibacteria bacterium JGI CrystG Apr3-1-B19 (contamination screened)
2602042074	Cycloclasticus sp. SCGC AC281-I03 (contamination screened)
2731639247	Cytophagales bacterium SCGC AG-487_D05 (contamination screened)
2698537083	Rhodoferax sp. JGI CrystG Aug08-2-M17 (contamination screened)
2264867254	Candidatus Latescibacter anaerobius SCGC AAA252-E07 (contamination screened) (SAK_001_42)
2698537117	Aquicella bacterium JGI CrystG Aug08-2-J19 (contamination screened)
2739367738	Deferribacterales SAR406 bacterium JGI 01_H21 (contamination screened)
2734482829	SUP05 cluster gammaproteobacterium SCGC AG-485_K06 (contamination screened)
2706794825	Nitriliruptor alkaliphilus JGI ETNP_125m_186_E06 (contamination screened)
2739367753	Acidimicrobiales bacterium JGI 02.H8 (contamination screened)
2636416030	Epsilonproteobacteria bacterium SCGC AD-311-K05 (contamination screened)
2698537098	Betaproteobacteria bacterium JGI CrystG Aug08-2-I8 (unscreened)
2657245274	Gammaproteobacteria bacterium SCGC AC-312_A16 - v2 (unscreened)
2657245283	Deferribacteres bacterium SCGC AC-312_P07 - v2 (contamination screened)
2698536982	Microgenomates bacterium JGI CrystG Apr3-2-F10 (contamination screened)
2698537017	Thiomicrospira sp. JGI CrystG Apr3-4-J10 (contamination screened)
2630969024	Alphaproteobacteria bacterium JGI E03023-D06 (contamination screened)
2698537072	Parcubacteria bacterium JGI CrystG Apr3-4-F13 (unscreened)
2236661013	alpha proteobacterium SCGC AAA300-J04 (unscreened)
2639762685	Lentisphaerae bacterium SCGC AAA283-D08 (unscreened)
2264867197	Aminicenantes bacterium SCGC AAA252-O11 (contamination screened) (SAK_001_85)
2739367611	Limnohabitans bacterium JGI_MCM14ME290 (contamination screened)
2264867177	Aminicenantes bacterium SCGC AAA252-D18 (contamination screened) (SAK_001_40)
2737471730	Pelagibacter bacterium JGI 01_G16_750m (contamination screened)
2698537018	Thiomicrospira sp. JGI CrystG Apr3-4-J10 (unscreened)
2236876032	alpha proteobacterium SCGC AAA280-B11 (unscreened)
2740891926	Planctomycetes bacterium SCGC AD-604_K11 (contamination screened)
2698536797	Microgenomates bacterium JGI CrystG Apr02-3-N21 (contamination screened)
2236661003	actinobacterium SCGC AAA027-M14 (unscreened)
2228664027	gamma proteobacterium SCGC AAA076-P09 (unscreened)
2506520002	Leptothrix ochracea L12 (unscreened) (Velvet/Newbler hyb)
2663763575	Oceanospirillales bacterium SCGC AD-308-P08v2 (contamination screened)
2264867025	Crenarchaeota archaeon SCGC AAA261-G18 (unscreened)
2619618955	Fervidibacteria bacterium JGI MDM2 JNZ-1-D12 (contamination screened)
2706794815	SAR11 cluster bacterium JGI ETNP_125m_186_G05 (contamination screened)
2698537071	Parcubacteria bacterium JGI CrystG Apr3-4-F13 (contamination screened)
2634166727	Gammaproteobacteria bacterium SCGC AB-606-F11 (unscreened)
2698537107	Microgenomates bacterium JGI CrystG Aug08-3-H12 (contamination screened)
2737471661	Verrucomicrobia bacterium verI-A JGI_MCM14ME215 (contamination screened)
2634166675	SAR324 cluster bacterium SCGC AC-738-K21 (unscreened)
2721755930	Planctomycetales bacterium JGI 01_G17 (contamination screened)
2737471722	Pelagibacter bacterium JGI 01_K4_750m (contamination screened)
2684623299	Kaistobacter bacterium JGI 038 (unscreened)
2634166695	Nitrospinae bacterium SCGC AD-150-O19 (unscreened)
2698536980	Microgenomates bacterium JGI CrystG Apr3-3-E16 (contamination screened)
2698537070	Microgenomates bacterium JGI CrystG Apr3-4-H18 (unscreened)
2645728135	EM3 bacterium JGI MDM2 LHC4sed-1-H6 (contamination screened)
2264265215	Proteobacteria bacterium SCGC JGI014-L13 (unscreened)
2615840665	Epsilonproteobacteria bacterium SCGC AD-311-P13 (contamination screened)
2706794805	Marine archaeal group 1 JGI GoM_1470m_185_A05 (contamination screened)
2698536883	Parcubacteria bacterium JGI CrystG Apr3-1-G16 (contamination screened)
2703719178	Armatimonadetes bacterium JGI M3C4D3-002-C13 (unscreened)
2634166658	Thaumarchaeota archaeon SCGC AC-665-D05 (unscreened)
2657245282	Alphaproteobacteria bacterium SCGC AC-312_M04 - v2 (unscreened)
2264867086	Calescamantes bacterium JGI 0000106-N5 (contamination screened) (GBS-C_001_291)
2740891916	Arctic96BD-19 cluster gammaproteobacterium SCGC AG-487_K06 (contamination screened)
2634166737	SAR324 cluster bacterium SCGC AB-637-A20 (unscreened)
2527291509	Aigarchaeota archaeon SCGC AAA471-B22 (contamination screened) (Combined_Assembly_pSL4_1__pSL4)
2737471655	Verrucomicrobia bacterium verI-A JGI_MCM14ME069 (contamination screened)
2684622838	Thaumarchaeota archaeon SCGC AC-337_F14v2 (unscreened)
2693429950	Gammaproteobacteria bacterium SCGC AC-312_G02 - v2 (unscreened)
2236661002	actinobacterium SCGC AAA027-J17 (unscreened)
2737471720	Pelagibacter bacterium JGI 01_L9_1000m (contamination screened)
2636415970	Epsilonproteobacteria bacterium SCGC AD-311-F06 (contamination screened)
2772190652	Marinimicrobia bacterium SCGC AB-629-J13
2657245281	Alphaproteobacteria bacterium SCGC AC-312_M04 - v2 (contamination screened)
2663762670	Epsilonproteobacteria bacterium SCGC AD-305-D09 - v2 (unscreened)
2264867075	Fervidibacteria bacterium JGI 0000001-D5 (contamination screened) (GBS-A_001_115)
2634166729	Marinimicrobia bacterium SCGC AB-606-L02 (unscreened)
2740891966	Marine group II.B Euryarchaeota SCGC AG-487_I20 (contamination screened)
2703719293	Dehalococcoidia bacterium SCGC AG-205-M17 (contamination screened)
2657245296	Gammaproteobacteria bacterium SCGC AC-312_C09 - v2 (unscreened)
2740891906	Arctic96BD-19 cluster gammaproteobacterium SCGC AG-487_P16 (contamination screened)
2657245280	Deltaproteobacteria bacterium SCGC AC-312_G19 - v2 (unscreened)
2236661010	alpha proteobacterium SCGC AAA536-B06 (unscreened)
2651870245	Uncultured bacterium JGI SC37-K22 (contamination screened)
2734482356	SUP05 cluster gammaproteobacterium SCGC AG-487_D19 (contamination screened)
2724679905	Halomonadaceae bacterium JGI 04_I11 (contamination screened)
2772190651	SAR324 cluster bacterium SCGC AB-629-O05
2623620623	Bradyrhizobium sp. JGI 000194CP-D09 (contamination screened)
2236661000	alpha proteobacterium SCGC AAA023-L09 (unscreened)
2731639237	Flavobacteriales bacterium SCGC AG-485_G17 (contamination screened)
2737471700	Betaproteobacteria bacterium JGI_MCM14TBH016 (contamination screened)
2772190650	SAR324 cluster bacterium SCGC AB-629-J17
2700988654	Epsilonproteobacteria bacterium SCGC AD-308-K03v3 (unscreened)
2706794843	SAR11 cluster bacterium JGI GoM_1470m_185_D04 (contamination screened)
2747842528	Bathyarchaeota archaeum JGI MDM2 ZSSED05-1-K9 (contamination screened)
2740891968	Marine group II.B Euryarchaeota SCGC AG-487_P23 (contamination screened)
2264867005	Parcubacteria bacterium SCGC AAA040-L21 (contamination screened) (CrabSpa_001_179)
2645728179	GAL15 bacterium JGI MDM2-000218CP-C18 (contamination screened)
2663763558	Deferribacteres bacterium SCGC AC-337_K10v2 (contamination screened)
2710724138	Verrucomicrobia bacterium JGI 000170CP_F06 (unscreened)
2693430049	Gallionella sp. JGI CrystG Aug3-1-I19 (contamination screened)
2657245301	Thaumarchaeota archaeon SCGC AD-305-F05 - v2 (unscreened)
2706794946	Streptococcus luteciae JGI 000170CP_B01 (contamination screened)
2706794986	Dehalococcoidia bacterium SCGC AG-205-K02 (contamination screened)
2643221456	unclassified LHC4-1 archaeon JGI MDM2 LHC4sed-1-L15 (unscreened)
2657245310	Euryarchaeota archaeon SCGC AC-312_F18 - v2 (unscreened)
2716884854	Uncultured marine virus AG-345-D19
2657245308	Thaumarchaeota archaeon SCGC AC-312_F15 - v2 (contamination screened)
2630969021	S2R-29 bacterium JGI MDM2-000218CP-C13 (contamination screened)
2684623304	Agrobacterium bacterium JGI 034 (contamination screened)
2740891914	Arctic96BD-19 cluster gammaproteobacterium SCGC AG-487_D07 (contamination screened)
2739367537	Actinobacteria bacterium acIV-A JGI_MCM14ME165 (contamination screened)
2734482348	SUP05 cluster gammaproteobacterium SCGC AG-485_B10 (contamination screened)
2693429961	Bacteroidetes bacterium SCGC AD-308-A09 - v2 (contamination screened)
2619618804	beta proteobacterium SCGC AAA028-K02 (contamination screened)
2630969002	Planctomycetes bacterium JGI B05045-H15 (contamination screened)
2634166659	Thaumarchaeota archaeon SCGC AC-665-E06 (unscreened)
2264867258	Cloacimonetes bacterium JGI 0000039-M09 (contamination screened) (TAsludge_001_159)
2772190644	Verrucomicrobia bacterium SCGC AB-629-E09
2698536962	Gallionella sp. JGI CrystG Apr3-2-I8 (contamination screened)
2657245300	Thaumarchaeota archaeon SCGC AC-312_E06 - v2 (contamination screened)
2639762623	EM3 bacterium JGI MDM2 LHC4sed-1-H12 (unscreened)
2706794963	Bacteroidaceae bacterium JGI 000170CP_C02 (contamination screened)
2684623256	Ellin6075 bacterium JGI 003 (contamination screened)
2264867186	Aminicenantes bacterium SCGC AAA252-J21 (contamination screened) (SAK_001_59)
2706794841	Marine archaeal group 1 JGI GoM_1470m_185_E01 (contamination screened)
2645728125	EM3 bacterium JGI MDM2 LHC4sed-1-C16 (contamination screened)
2265129008	Candidatus Poribacteria sp. WGA-4G (unscreened) (final_clean_version)
2740891884	Candidate division OP11 bacterium SCGC AG-485_M17 (contamination screened)
2660238785	Uncultured bacterium JGI SC37-E21 (unscreened)
2684623265	Rhizobiales bacterium JGI 029 (unscreened)
2706794954	Clostridiales bacterium JGI 000170CP_C03 (contamination screened)
2630969001	Alphaproteobacteria bacterium JGI G04020-N17 (contamination screened)
2739367596	Actinobacteria bacterium acI-B JGI_MCM14ME048 (contamination screened)
2693429987	Mariprofundus sp. JGI CrystG Aug08-3-F6 (contamination screened)
2609459721	Phenylobacterium sp. JGI 000193CP-F05 (contamination screened)
2747842480	Flavobacteriaceae bacterium JGI 02_N12 (contamination screened)
2619618954	Aigarchaeota archaeon JGI MDM2 JNZ-1-H10 (contamination screened)
2645728176	Aerophobetes bacterium JGI MDM2 B17-2-N11 (contamination screened)
2264265214	Firmicutes bacterium JGI 0000059-G16 (unscreened)
2703719165	Betaproteobacteria bacterium JGI M3C4D3-002-L7 (contamination screened)
2634166719	Verrucomicrobia bacterium SCGC AAA242-P09 (unscreened)
2663763574	Oceanospirillales bacterium SCGC AD-308-P08v2 (unscreened)
2645728134	EM3 bacterium JGI MDM2 LHC4sed-1-H6 (unscreened)
2264867058	Aerophobetes bacterium SCGC AAA255-F10 (contamination screened) (SAK_001_129)
2739367566	Planctomycetes bacterium JGI_MCM14ME059 (contamination screened)
2734482824	SUP05 cluster gammaproteobacterium SCGC AG-485_J04 (contamination screened)
2634166694	Gammaproteobacteria bacterium SCGC AD-150-G13 (unscreened)
2700988667	Epsilonproteobacteria bacterium SCGC AD-308-C03v3 (contamination screened)
2639762586	unclassified Crenarchaeota archaeon JGI MDM2 LHC4sed-1-G16 (unscreened)
2263328036	SAR202 cluster bacterium sp. SCGC AAA240-N13 (unscreened)
2639762708	SAR406 cluster bacterium SCGC AB-629-J13 - v2 (unscreened)
2706794961	WWE1 bacterium JGI 000176CP_D08 (contamination screened)
2616644825	WPS-2 bacterium JGI MDM2-000215CP-I16 (contamination screened)
2698536849	Microgenomates bacterium JGI CrystG Apr02-3-E8 (contamination screened)
2740891928	Planctomycetes bacterium SCGC AD-606_B18 (contamination screened)
2747842499	Acidimicrobiales bacterium JGI 02_J22 (contamination screened)
2693429831	Parcubacteria bacterium JGI CrystG Apr02-2-D16 (contamination screened)
2619618803	beta proteobacterium SCGC AAA027-K21 (contamination screened)
2706794936	Clostridia bacterium JGI 000170CP_E03 (contamination screened)
2657245275	Gammaproteobacteria bacterium SCGC AC-312_B22 - v2 (unscreened)
2634166577	Acidobacteria bacterium SCGC AC-409-B06 (unscreened)
2706794997	Erysipelotrichaceae bacterium JGI 000170CP_G02 (unscreened)
2734482809	SUP05 cluster gammaproteobacterium SCGC AG-485_P15 (contamination screened)
2706794960	Clostridiales bacterium JGI 000176CP_B07 (contamination screened)
2706794823	Marine archaeal group 1 JGI GoM_375m_188_E10 (contamination screened)
2630969030	S2R-29 bacterium JGI MDM2 000223CP-C7 (contamination screened)
2739367775	Verrucomicrobiales bacterium JGI 01_E13 (contamination screened)
2634166815	SAR324 cluster bacterium SCGC AC-647-N02 (unscreened)
2651870250	Hydrogenophaga bacterium JGI SC37-E5 (unscreened)
2645728124	EM3 bacterium JGI MDM2 LHC4sed-1-C16 (unscreened)
2645728142	Parcubacteria bacterium JGI MDM2 000213CP-N14 (contamination screened)
2698537033	Gallionella sp. JGI CrystG Aug02-3-G14 (unscreened)
2660238815	Oceanospirillales bacterium SCGC AD-305-J20 - v2 (unscreened)
2639762532	Calescamantes bacterium JGI MDM2 SSWsed-3-M4 (contamination screened)
2264867003	Crenarchaeota archaeon SCGC AAA471-C03 (contamination screened) (GBS-N_001_6)
2698536960	Rhodoferax sp. JGI CrystG Apr3-1-K7 (contamination screened)
2706794831	Thioalkalivibrio bacterium JGI ETNP_300m_187_D12 (contamination screened)
2739367629	Actinobacteria bacterium acI-C JGI_MCM14ME159 (contamination screened)
2264265223	Planctomycetes bacterium SCGC JGI014-B07 (unscreened)
2684623247	Xanthomonadaceae bacterium JGI 043 (contamination screened)
2693429978	Alphaproteobacteria bacterium SCGC AC-337_P14 - v2 (contamination screened)
2660238796	Thermoplasmatales archaebacterium JGI SC39-E20 (unscreened)
2737471708	SAR324 cluster deltaproteobacterium JGI 01_M13_750m (contamination screened)
2710724140	WWE1 bacterium JGI 000176CP_E05 (unscreened)
2734482364	SAR86 cluster gammaproteobacterium SCGC AG-487_F17 (contamination screened)
2264867147	Microgenomates bacterium SCGC AAA255-J07 (contamination screened) (SAK_001_132)
2739367528	Planctomycetes bacterium JGI_MCM14ME028 (contamination screened)
2734482814	SUP05 cluster gammaproteobacterium SCGC AG-485_P20 (contamination screened)
2619618802	beta proteobacterium SCGC AAA027-I06 (contamination screened)
2706794955	Verrucomicrobia bacterium JGI 000176CP_A05 (contamination screened)
2264265094	alpha proteobacterium SCGC AAA027-C06 (unscreened)
2706794803	SAR11 cluster bacterium JGI GoM_375m_188_D08 (contamination screened)
2731639174	unclassified bacterium SCGC AG-485_J08 (contamination screened)
2645728140	Parcubacteria bacterium JGI MDM2 000213CP-N17 (contamination screened)
2265129009	Poribacteria bacterium WGA-3G (unscreened) (final_clean_version)
2619618811	actinobacterium SCGC AAA044-D11 (contamination screened)
2739367962	Pirellulaceae bacterium JGI 01_M12_750m (contamination screened)
2728369527	Marine Group II euryarchaeon SCGC AB-629-J06
2645728133	unclassified "LHC4-2-C" archaeon JGI MDM2 LHC4sed-1-I14 (unscreened)
2619618810	actinobacterium SCGC AAA028-N15 (contamination screened)
2663763573	Gammaproteobacteria bacterium SCGC AC-312_N18v2 (unscreened)
2739367968	Pelagibacter bacterium JGI 01_K17_4000m (contamination screened)
2693429965	Gammaproteobacteria bacterium SCGC AC-312_J11 - v2 (contamination screened)
2619618801	beta proteobacterium SCGC AAA027-C02 (contamination screened)
2639762522	SAR324 cluster bacterium SCGC AB-629-J17 - v2 (unscreened)
2698537056	Gallionella sp. JGI CrystG Aug08-2-F14 (contamination screened)
2693430052	Ignavibacteriales bacterium JGI CrystG Aug3-1-B21 (unscreened)
2264265222	Euryarchaeota archaeon JGI 0000059-C15 (unscreened)
2634166158	Alphaproteobacteria bacterium JGI C06044-G16 (contamination screened)
2740891952	SAR324 cluster deltaproteobacterium SCGC AD-604_A07 (contamination screened)
2739367582	Betaproteobacteria bacterium JGI_MCM14ME250 (contamination screened)
2600254939	Candidatus Kryptonium thompsoni JGI-5 (unscreened)
2740891954	SAR324 cluster deltaproteobacterium SCGC AD-604_D22 (contamination screened)
2706795018	Clostridiales bacterium JGI 000170CP_G04 (unscreened)
2643221464	unclassified "LHC4-2-A" archaeon JGI MDM2 SSWTFF-2-K12 (unscreened)
2708742520	Dehalococcoidia bacterium SCGC AG-205-G09 (contamination screened)
2731639138	unclassified bacterium SCGC AG-487_A07 (contamination screened)
2634166693	SAR324 cluster bacterium SCGC AD-131-D23 (unscreened)
2663763547	Thaumarchaeota archaeon SCGC AD-308-D05v2 (contamination screened)
2264867242	Marinimicrobia bacterium SCGC AAA160-I06 (contamination screened)
2739367997	Pelagibacter bacterium JGI 01_E22_750m (contamination screened)
2264265221	Firmicutes bacterium JGI 0000059-D05 (unscreened)
2739367960	Alteromonadaceae bacterium JGI 01_F19_1000m (contamination screened)
2724679903	Pelagibacter bacterium JGI 02_H21 (contamination screened)
2264265212	Crenarchaeota archaeon SCGC JGI014-M18 (unscreened)
2698536876	Parcubacteria bacterium JGI CrystG Apr3-1-D14 (unscreened)
2236876027	alpha proteobacterium SCGC AAA024-N17 (unscreened)
2264265204	Chloroflexi bacterium SCGC AAA257-N07 (unscreened)
2619618952	Aigarchaeota archaeon JGI MDM2 JNZ-1-G18 (contamination screened)
2645728132	unclassified Euryarchaeota archaeon JGI MDM2 SSWsed-3-L11 (unscreened)
2264265202	Chloroflexi bacterium SCGC AAA257-O03 (unscreened)
2739367734	Pelagibacter bacterium JGI 02_J10 (contamination screened)
2706794829	Prochlorococcus marinus JGI GoM_1m_183_H02 (contamination screened)
2634166724	archaeon SCGC AB-215-J19 (unscreened)
2721756104	Flavobacteriumles bacterium JGI 02_K9 (contamination screened)
2772190649	Nitrospina sp. AB-629-B18
2708742439	Uncultured Surface Seawater Single Virus 40_L14
2721756041	Pelagibacter bacterium JGI 01_F14 (contamination screened)
2660238787	Uncultured alpha-proteobacterium JGI SC39-D17 (unscreened)
2634166741	SAR324 cluster bacterium SCGC AB-661-B14 (unscreened)
2684623303	Agrobacterium bacterium JGI 035 (unscreened)
2639762529	Fervidibacteria bacterium JGI G07_051 (contamination screened)
2684622840	Epsilonproteobacteria bacterium SCGC AD-308-M17v2 (unscreened)
2698536826	Microgenomates bacterium JGI CrystG Apr02-3-D12 (contamination screened)
2236347069	alpha proteobacterium SCGC AAA028-D10 (unscreened)
2639762674	Thaumarchaeota archaeon SCGC AAA287-E17 (unscreened)
[truncated: 232 more rows]
