# Supplementary material for: Non-host class II ribonucleotide reductase in Thermus viruses: sequence adaptation and host interaction
Source: PeerJ. 2019 Apr 8;7:e6700. doi: 10.7717/peerj.6700 (PMC6459318; doi:10.7717/peerj.6700)
Supplement: Supplemental Information 8 — The dN/dS estimation for the branch leading to the Thermus virus NrdJm sequences yielded an over all dN/dS value of 17.5. For 40 positions, significant non-conservative mutations were found with a posterior probability ≥ 95%. Raw data for Fig. 1D. [file peerj-07-6700-s008.xlsx]

## Sheet: Sheet1
raw data of Figure 1D: Positions with high posterior probility for positive selection
Position Alignment	Residue in Clostridium C	Posterior probility	Position in TV74NrdJm	AS TV74	Significant	Position
2	V	0.955*	7	P	1	N-Terminus not resolved
36	N	0.954*	41	S	2	Surface residue in an outer helix
48	E	0.959*	53	L	3	Surface residue in an outer helix
78	P	0.968*	83	G	4	Specificity site
92	F	0.954*	97	G	5	Specificity site
104	V	0.951*	109	S	6	Specificity site
106	C	0.953*	111	A	7	Specificity site
121	P	0.966*	126	N	8	Dimer mimicin domain
136	I	0.959*	152	Y	9	Dimer mimicin domain outside
151	S	0.960*	172	S	10	Specificity site
167	S	0.950*	188	G	11	Dimer mimicin domain
173	K	0.958*	194	L	12	Dimer mimicin domain
178	Y	0.963*	199	L	13	Dimer mimicin domain
184	A	0.962*	205	L	14	Specificity site
186	E	0.969*	207	S	15	Specificity site
196	S	0.971*	217	S	16	Specificity site
210	N	0.971*	231	F	17	Dimer mimicin domain
264	H	0.990*	292	W	18	Adjacent to specificity site
266	R	0.951*	294	A	19	Adjacent to specificity site
336	V	0.952*	364	P	20	Surface residue in an outer helix
367	E	0.975*	397	P	21	Specificity site
446	S	0.971*	481	S	22	Deeply buried in the core fold
473	E	0.966*	508	R	23	B12 binding site domain
477	F	0.990**	512	M	24	B12 binding site domain
478	P	0.964*	513	E	25	B12 binding site domain
480	F	0.972*	515	K	26	B12 binding site domain
488	K	0.962*	529	W	27	B12 binding site domain
497	Y	0.955*	538	N	28	B12 binding site domain (linker)
505	V	0.952*	546	Y	29	Surface residue patch
519	E	0.975*	560	S	30	Surface residue in an outer helix
533	R	0.959*	574	A	31	Surface residue patch
534	E	0.953*	575	P	32	Surface residue patch
537	W	0.963*	578	K	33	Surface residue patch
559	L	0.954*	600	K	34	Surface residue patch
562	E	0.955*	603	S	35	Surface residue patch
585	K	0.975*	626	P	36	B12 binding site domain
586	P	0.965*	627	D	37	B12 binding site domain
591	Y	0.961*	634	D	38	B12 binding site domain
594	L	0.980*	637	F	39	B12 binding site domain
599	N	0.972*	651	P	40	C-Terminus not resolved
