# Supplementary material for: Non-host class II ribonucleotide reductase in Thermus viruses: sequence adaptation and host interaction
Source: PeerJ. 2019 Apr 8;7:e6700. doi: 10.7717/peerj.6700 (PMC6459318; doi:10.7717/peerj.6700)
Supplement: Supplemental Information 9 — To map the non-conservative in the NrdJm a homology model was generated vis Swissmodel Server applying the NrdJm from Lactobacillus leichmannii as template (PDB entry:1L1L). Raw data for Fig. 1D. [file peerj-07-6700-s009.zip]

Archive with 1 entries (1 files):
- TVNrdJm_1L1L.pdb
