# Supplementary material for: Non-host class II ribonucleotide reductase in Thermus viruses: sequence adaptation and host interaction
Source: PeerJ. 2019 Apr 8;7:e6700. doi: 10.7717/peerj.6700 (PMC6459318; doi:10.7717/peerj.6700)
Supplement: Supplemental Information 9 — To map the non-conservative in the NrdJm a homology model was generated vis Swissmodel Server applying the NrdJm from Lactobacillus leichmannii as template (PDB entry:1L1L). Raw data for Fig. 1D. [file peerj-07-6700-s009.zip › TVNrdJm_1L1L.pdb]

TITLE     SWISS-MODEL SERVER (https://swissmodel.expasy.org)
TITLE    2 TV74
EXPDTA    THEORETICAL MODEL (SWISS-MODEL SERVER)
AUTHOR    SWISS-MODEL SERVER (SEE REFERENCE IN JRNL Records)
REVDAT   1   29-JAN-18 1MOD    1       10:40
JRNL        AUTH   M.BIASINI,S.BIENERT,A.WATERHOUSE,K.ARNOLD,G.STUDER,
JRNL        AUTH 2 T.SCHMIDT,F.KIEFER,T.GALLO CASSARINO,M.BERTONI,L.BORDOLI,
JRNL        AUTH 3 T.SCHWEDE
JRNL        TITL   SWISS-MODEL: MODELLING PROTEIN TERTIARY AND QUATERNARY
JRNL        TITL 2 STRUCTURE USING EVOLUTIONARY INFORMATION
JRNL        REF    NUCLEIC.ACIDS.RES                          2014
JRNL        REFN                   ISSN 0305-1048
JRNL        PMID   24782522
JRNL        DOI    10.1093/nar/gku340
REMARK   1
REMARK   1 REFERENCE 1
REMARK   1   AUTH   K.ARNOLD,L.BORDOLI,J.KOPP,T.SCHWEDE
REMARK   1  TITL   SWISS-MODEL WORKSPACE: A WEB-BASED ENVIRONMENT FOR PROTEIN
REMARK   1  TITL 2 STRUCTURE HOMOLOGY MODELLING
REMARK   1  REF    BIOINFORMATICS                V.  22   195 2006
REMARK   1  REFN                   ISSN 1367-4803
REMARK   1  PMID   16301204
REMARK   1  DOI    10.1093/bioinformatics/bti770
REMARK   1
REMARK   1 REFERENCE 2
REMARK   1  AUTH   P.BENKERT,M.BIASINI,T.SCHWEDE 
REMARK   1  TITL   TOWARD THE ESTIMATION OF THE ABSOLUTE QUALITY OF INDIVIDUAL
REMARK   1  TITL 2 PROTEIN STRUCTURE MODELS
REMARK   1  REF    BIOINFORMATICS                V.   3 343   2011
REMARK   1  REFN                   ISSN 1367-4803
REMARK   1  PMID   21134891
REMARK   1  DOI    10.1093/bioinformatics/btq662
REMARK   1
REMARK   1 REFERENCE 3
REMARK   1  AUTH   F.KIEFER,K.ARNOLD,M.KUENZLI,L.BORDOLI,T.SCHWEDE
REMARK   1  TITL   THE SWISS-MODEL REPOSITORY AND ASSOCIATED RESOURCES
REMARK   1  REF    NUCLEIC.ACIDS.RES             V.  37 D387  2009
REMARK   1  REFN                   ISSN 0305-1048
REMARK   1  PMID   18931379
REMARK   1  DOI    10.1093/nar/gkn750
REMARK   1
REMARK   1
REMARK   1 REFERENCE 4
REMARK   1  AUTH   T.SCHWEDE,J.KOPP,N.GUEX,M.C.PEITSCH                          
REMARK   1  TITL   SWISS_MODEL: AN AUTOMATED PROTEIN HOMOLOGY-MODELING          
REMARK   1  TITL 2 SERVER                                                       
REMARK   1  REF    NUCLEIC.ACIDS.RES.            V.  31 3381  2003              
REMARK   1  REFN                   ISSN 0305-1048
REMARK   1  PMID   12824332
REMARK   1  DOI    10.1093/nar/gkg520
REMARK   1
REMARK   1 REFERENCE 5
REMARK   1  AUTH   M.C.PEITSCH,N.GUEX                                           
REMARK   1  TITL   SWISS-MODEL AND THE SWISS-PDBVIEWER: AN ENVIRONMENT
REMARK   1  TITL 2 FOR COMPARATIVE PROTEIN MODELLING                            
REMARK   1  REF    ELECTROPHORESIS               V.  18 2714  1997   
REMARK   1  REFN                   ISSN
REMARK   1  DOI    10.1002/elps.1150181505
REMARK   1  PMID   9504803 
REMARK   1
REMARK   1 REFERENCE 6
REMARK   1  AUTH   M.C.PEITSCH
REMARK   1  TITL   PROTEIN MODELING BY E-MAIL
REMARK   1  REF    BIO/TECHNOLOGY                V.  13 658   1995
REMARK   1  REFN                   ISSN 1087-0156
REMARK   1  DOI    10.1038/nbt0795-658
REMARK   1
REMARK   1 DISCLAIMER
REMARK   1 The SWISS-MODEL SERVER produces theoretical models for proteins.
REMARK   1 The results of any theoretical modelling procedure is
REMARK   1 NON-EXPERIMENTAL and MUST be considered with care. These models may
REMARK   1 contain significant errors. This is especially true for automated
REMARK   1 modeling since there is no human intervention during model
REMARK   1 building. Please read the header section and the logfile carefully
REMARK   1 to know what templates and alignments were used during the model
REMARK   1 building process. All information by the SWISS-MODEL SERVER is
REMARK   1 provided "AS-IS", without any warranty, expressed or implied.
REMARK   2
REMARK   2 COPYRIGHT NOTICE
REMARK   2 This SWISS-MODEL protein model is copyright. It is produced by the
REMARK   2 SWISS-MODEL server, developed by the Computational Structural
REMARK   2 Biology Group at the SIB Swiss Institute of Bioinformatics at the
REMARK   2 Biozentrum, University of Basel (https://swissmodel.expasy.org). This
REMARK   2 model is licensed under the CC BY-SA 4.0 Creative Commons
REMARK   2 Attribution-ShareAlike 4.0 International License
REMARK   2 (https://creativecommons.org/licenses/by-sa/4.0/legalcode), i.e. you
REMARK   2 can copy and redistribute the model in any medium or format,
REMARK   2 transform and build upon the model for any purpose, even
REMARK   2 commercially, under the following terms:
REMARK   2 Attribution - You must give appropriate credit, provide a link to
REMARK   2 the license, and indicate if changes were made. You may do so in any
REMARK   2 reasonable manner, but not in any way that suggests the licensor
REMARK   2 endorses you or your use. When you publish, patent or distribute
REMARK   2 results that were fully or partially based on the model, please cite
REMARK   2 the corresponding papers mentioned under JRNL.
REMARK   2 ShareAlike - If you remix, transform, or build upon the material,
REMARK   2 you must distribute your contributions under the same license as the
REMARK   2 original.
REMARK   2 No additional restrictions - you may not apply legal terms or
REMARK   2 technological measures that legally restrict others from doing
REMARK   2 anything the license permits.
REMARK   2 Find a human-readable summary of (and not a substitute for) the
REMARK   2 CC BY-SA 4.0 license at this link:
REMARK   2 https://creativecommons.org/licenses/by-sa/4.0/
REMARK   3 
REMARK   3 MODEL INFORMATION
REMARK   3  ENGIN   PROMOD3
REMARK   3  VERSN   1.1.0
REMARK   3  OSTAT   monomer
REMARK   3  OSRSN   MONOMER (USER)
REMARK   3  QSPRD   0.000
REMARK   3  GMQE    0.62
REMARK   3  QMN4    -4.19
REMARK   3  MODT    FALSE
REMARK   3 
REMARK   3 TEMPLATE 1
REMARK   3  PDBID   1l1l
REMARK   3  CHAIN   A
REMARK   3  MMCIF   A
REMARK   3  PDBV    2018-01-19
REMARK   3  SMTLE   1l1l.1.A
REMARK   3  SMTLV   2018-01-24
REMARK   3  MTHD    X-RAY DIFFRACTION 1.75 A
REMARK   3  FOUND   BLAST
REMARK   3  GMQE    0.62
REMARK   3  SIM     0.36
REMARK   3  SID     34.14
REMARK   3  OSTAT   monomer
ATOM      1  N   LEU A   8      53.904  25.608  55.730  1.00  0.74           N  
ATOM      2  CA  LEU A   8      53.827  27.050  55.323  1.00  0.74           C  
ATOM      3  C   LEU A   8      53.072  27.991  56.265  1.00  0.74           C  
ATOM      4  O   LEU A   8      53.229  29.203  56.181  1.00  0.74           O  
ATOM      5  CB  LEU A   8      53.185  27.098  53.912  1.00  0.74           C  
ATOM      6  CG  LEU A   8      53.654  26.010  52.919  1.00  0.74           C  
ATOM      7  CD1 LEU A   8      52.970  26.185  51.568  1.00  0.74           C  
ATOM      8  CD2 LEU A   8      55.157  26.003  52.684  1.00  0.74           C  
ATOM      9  N   GLY A   9      52.238  27.450  57.189  1.00  0.76           N  
ATOM     10  CA  GLY A   9      51.217  28.189  57.936  1.00  0.76           C  
ATOM     11  C   GLY A   9      51.524  29.504  58.595  1.00  0.76           C  
ATOM     12  O   GLY A   9      50.864  30.504  58.336  1.00  0.76           O  
ATOM     13  N   ARG A  10      52.548  29.560  59.464  1.00  0.73           N  
ATOM     14  CA  ARG A  10      52.924  30.797  60.135  1.00  0.73           C  
ATOM     15  C   ARG A  10      53.366  31.905  59.182  1.00  0.73           C  
ATOM     16  O   ARG A  10      52.990  33.062  59.341  1.00  0.73           O  
ATOM     17  CB  ARG A  10      54.055  30.561  61.162  1.00  0.73           C  
ATOM     18  CG  ARG A  10      53.632  29.747  62.401  1.00  0.73           C  
ATOM     19  CD  ARG A  10      54.690  29.757  63.514  1.00  0.73           C  
ATOM     20  NE  ARG A  10      55.901  29.027  63.008  1.00  0.73           N  
ATOM     21  CZ  ARG A  10      56.091  27.701  63.085  1.00  0.73           C  
ATOM     22  NH1 ARG A  10      57.202  27.166  62.579  1.00  0.73           N  
ATOM     23  NH2 ARG A  10      55.205  26.901  63.664  1.00  0.73           N  
ATOM     24  N   VAL A  11      54.152  31.560  58.142  1.00  0.79           N  
ATOM     25  CA  VAL A  11      54.596  32.494  57.114  1.00  0.79           C  
ATOM     26  C   VAL A  11      53.420  33.069  56.339  1.00  0.79           C  
ATOM     27  O   VAL A  11      53.330  34.275  56.124  1.00  0.79           O  
ATOM     28  CB  VAL A  11      55.570  31.826  56.141  1.00  0.79           C  
ATOM     29  CG1 VAL A  11      56.036  32.814  55.056  1.00  0.79           C  
ATOM     30  CG2 VAL A  11      56.795  31.294  56.906  1.00  0.79           C  
ATOM     31  N   VAL A  12      52.449  32.210  55.955  1.00  0.79           N  
ATOM     32  CA  VAL A  12      51.203  32.619  55.312  1.00  0.79           C  
ATOM     33  C   VAL A  12      50.383  33.552  56.192  1.00  0.79           C  
ATOM     34  O   VAL A  12      49.888  34.577  55.739  1.00  0.79           O  
ATOM     35  CB  VAL A  12      50.363  31.409  54.898  1.00  0.79           C  
ATOM     36  CG1 VAL A  12      48.928  31.798  54.480  1.00  0.79           C  
ATOM     37  CG2 VAL A  12      51.054  30.709  53.714  1.00  0.79           C  
ATOM     38  N   TYR A  13      50.255  33.259  57.498  1.00  0.75           N  
ATOM     39  CA  TYR A  13      49.586  34.139  58.441  1.00  0.75           C  
ATOM     40  C   TYR A  13      50.218  35.540  58.535  1.00  0.75           C  
ATOM     41  O   TYR A  13      49.518  36.552  58.448  1.00  0.75           O  
ATOM     42  CB  TYR A  13      49.533  33.411  59.827  1.00  0.75           C  
ATOM     43  CG  TYR A  13      49.268  34.351  60.968  1.00  0.75           C  
ATOM     44  CD1 TYR A  13      48.068  35.072  60.992  1.00  0.75           C  
ATOM     45  CD2 TYR A  13      50.302  34.693  61.854  1.00  0.75           C  
ATOM     46  CE1 TYR A  13      47.935  36.186  61.828  1.00  0.75           C  
ATOM     47  CE2 TYR A  13      50.161  35.791  62.714  1.00  0.75           C  
ATOM     48  CZ  TYR A  13      48.980  36.538  62.685  1.00  0.75           C  
ATOM     49  OH  TYR A  13      48.814  37.671  63.491  1.00  0.75           O  
ATOM     50  N   LEU A  14      51.553  35.624  58.685  1.00  0.74           N  
ATOM     51  CA  LEU A  14      52.272  36.872  58.891  1.00  0.74           C  
ATOM     52  C   LEU A  14      52.133  37.867  57.752  1.00  0.74           C  
ATOM     53  O   LEU A  14      51.981  39.067  57.970  1.00  0.74           O  
ATOM     54  CB  LEU A  14      53.776  36.600  59.139  1.00  0.74           C  
ATOM     55  CG  LEU A  14      54.103  35.967  60.508  1.00  0.74           C  
ATOM     56  CD1 LEU A  14      55.582  35.558  60.552  1.00  0.74           C  
ATOM     57  CD2 LEU A  14      53.771  36.905  61.677  1.00  0.74           C  
ATOM     58  N   ARG A  15      52.152  37.379  56.503  1.00  0.73           N  
ATOM     59  CA  ARG A  15      52.078  38.236  55.337  1.00  0.73           C  
ATOM     60  C   ARG A  15      50.674  38.380  54.763  1.00  0.73           C  
ATOM     61  O   ARG A  15      50.491  39.089  53.776  1.00  0.73           O  
ATOM     62  CB  ARG A  15      53.048  37.710  54.250  1.00  0.73           C  
ATOM     63  CG  ARG A  15      52.662  36.348  53.640  1.00  0.73           C  
ATOM     64  CD  ARG A  15      53.761  35.707  52.784  1.00  0.73           C  
ATOM     65  NE  ARG A  15      54.071  36.673  51.686  1.00  0.73           N  
ATOM     66  CZ  ARG A  15      54.622  36.363  50.511  1.00  0.73           C  
ATOM     67  NH1 ARG A  15      54.924  35.117  50.171  1.00  0.73           N  
ATOM     68  NH2 ARG A  15      54.905  37.330  49.642  1.00  0.73           N  
ATOM     69  N   THR A  16      49.650  37.741  55.376  1.00  0.74           N  
ATOM     70  CA  THR A  16      48.286  37.777  54.830  1.00  0.74           C  
ATOM     71  C   THR A  16      47.240  38.246  55.829  1.00  0.74           C  
ATOM     72  O   THR A  16      46.357  39.022  55.473  1.00  0.74           O  
ATOM     73  CB  THR A  16      47.810  36.416  54.305  1.00  0.74           C  
ATOM     74  OG1 THR A  16      48.750  35.862  53.389  1.00  0.74           O  
ATOM     75  CG2 THR A  16      46.492  36.536  53.528  1.00  0.74           C  
ATOM     76  N   TYR A  17      47.279  37.813  57.113  1.00  0.75           N  
ATOM     77  CA  TYR A  17      46.190  38.124  58.045  1.00  0.75           C  
ATOM     78  C   TYR A  17      46.620  38.934  59.241  1.00  0.75           C  
ATOM     79  O   TYR A  17      45.783  39.414  60.004  1.00  0.75           O  
ATOM     80  CB  TYR A  17      45.492  36.857  58.599  1.00  0.75           C  
ATOM     81  CG  TYR A  17      44.991  36.011  57.475  1.00  0.75           C  
ATOM     82  CD1 TYR A  17      45.470  34.704  57.285  1.00  0.75           C  
ATOM     83  CD2 TYR A  17      44.058  36.539  56.570  1.00  0.75           C  
ATOM     84  CE1 TYR A  17      45.024  33.941  56.197  1.00  0.75           C  
ATOM     85  CE2 TYR A  17      43.625  35.781  55.478  1.00  0.75           C  
ATOM     86  CZ  TYR A  17      44.096  34.481  55.301  1.00  0.75           C  
ATOM     87  OH  TYR A  17      43.637  33.713  54.220  1.00  0.75           O  
ATOM     88  N   SER A  18      47.934  39.130  59.411  1.00  0.78           N  
ATOM     89  CA  SER A  18      48.486  39.921  60.497  1.00  0.78           C  
ATOM     90  C   SER A  18      48.423  41.408  60.176  1.00  0.78           C  
ATOM     91  O   SER A  18      49.087  41.915  59.266  1.00  0.78           O  
ATOM     92  CB  SER A  18      49.945  39.491  60.780  1.00  0.78           C  
ATOM     93  OG  SER A  18      50.495  40.202  61.882  1.00  0.78           O  
ATOM     94  N   ARG A  19      47.589  42.167  60.910  1.00  0.70           N  
ATOM     95  CA  ARG A  19      47.473  43.593  60.726  1.00  0.70           C  
ATOM     96  C   ARG A  19      48.639  44.338  61.330  1.00  0.70           C  
ATOM     97  O   ARG A  19      49.312  43.893  62.255  1.00  0.70           O  
ATOM     98  CB  ARG A  19      46.156  44.168  61.288  1.00  0.70           C  
ATOM     99  CG  ARG A  19      44.922  43.563  60.607  1.00  0.70           C  
ATOM    100  CD  ARG A  19      43.612  44.045  61.220  1.00  0.70           C  
ATOM    101  NE  ARG A  19      43.397  45.473  60.816  1.00  0.70           N  
ATOM    102  CZ  ARG A  19      43.052  45.858  59.578  1.00  0.70           C  
ATOM    103  NH1 ARG A  19      42.710  44.993  58.628  1.00  0.70           N  
ATOM    104  NH2 ARG A  19      43.053  47.160  59.299  1.00  0.70           N  
ATOM    105  N   PHE A  20      48.920  45.532  60.796  1.00  0.68           N  
ATOM    106  CA  PHE A  20      49.914  46.404  61.371  1.00  0.68           C  
ATOM    107  C   PHE A  20      49.339  47.127  62.584  1.00  0.68           C  
ATOM    108  O   PHE A  20      48.218  47.634  62.558  1.00  0.68           O  
ATOM    109  CB  PHE A  20      50.420  47.393  60.295  1.00  0.68           C  
ATOM    110  CG  PHE A  20      51.568  48.216  60.800  1.00  0.68           C  
ATOM    111  CD1 PHE A  20      52.849  47.659  60.941  1.00  0.68           C  
ATOM    112  CD2 PHE A  20      51.361  49.558  61.155  1.00  0.68           C  
ATOM    113  CE1 PHE A  20      53.909  48.433  61.430  1.00  0.68           C  
ATOM    114  CE2 PHE A  20      52.419  50.336  61.636  1.00  0.68           C  
ATOM    115  CZ  PHE A  20      53.693  49.773  61.778  1.00  0.68           C  
ATOM    116  N   LEU A  21      50.112  47.181  63.678  1.00  0.68           N  
ATOM    117  CA  LEU A  21      49.744  47.885  64.880  1.00  0.68           C  
ATOM    118  C   LEU A  21      50.620  49.118  64.992  1.00  0.68           C  
ATOM    119  O   LEU A  21      51.787  49.049  65.373  1.00  0.68           O  
ATOM    120  CB  LEU A  21      49.955  46.979  66.121  1.00  0.68           C  
ATOM    121  CG  LEU A  21      49.158  45.657  66.075  1.00  0.68           C  
ATOM    122  CD1 LEU A  21      49.590  44.720  67.211  1.00  0.68           C  
ATOM    123  CD2 LEU A  21      47.641  45.887  66.099  1.00  0.68           C  
ATOM    124  N   GLU A  22      50.054  50.300  64.683  1.00  0.64           N  
ATOM    125  CA  GLU A  22      50.741  51.582  64.705  1.00  0.64           C  
ATOM    126  C   GLU A  22      51.290  51.957  66.071  1.00  0.64           C  
ATOM    127  O   GLU A  22      52.449  52.348  66.196  1.00  0.64           O  
ATOM    128  CB  GLU A  22      49.787  52.672  64.174  1.00  0.64           C  
ATOM    129  CG  GLU A  22      49.464  52.501  62.666  1.00  0.64           C  
ATOM    130  CD  GLU A  22      48.376  53.444  62.151  1.00  0.64           C  
ATOM    131  OE1 GLU A  22      47.780  54.189  62.965  1.00  0.64           O  
ATOM    132  OE2 GLU A  22      48.132  53.399  60.917  1.00  0.64           O  
ATOM    133  N   ASP A  23      50.504  51.734  67.138  1.00  0.67           N  
ATOM    134  CA  ASP A  23      50.887  51.944  68.522  1.00  0.67           C  
ATOM    135  C   ASP A  23      52.151  51.192  68.944  1.00  0.67           C  
ATOM    136  O   ASP A  23      53.012  51.707  69.651  1.00  0.67           O  
ATOM    137  CB  ASP A  23      49.745  51.421  69.429  1.00  0.67           C  
ATOM    138  CG  ASP A  23      48.458  52.210  69.260  1.00  0.67           C  
ATOM    139  OD1 ASP A  23      48.508  53.345  68.733  1.00  0.67           O  
ATOM    140  OD2 ASP A  23      47.409  51.645  69.658  1.00  0.67           O  
ATOM    141  N   LYS A  24      52.289  49.922  68.510  1.00  0.66           N  
ATOM    142  CA  LYS A  24      53.375  49.063  68.947  1.00  0.66           C  
ATOM    143  C   LYS A  24      54.477  48.917  67.921  1.00  0.66           C  
ATOM    144  O   LYS A  24      55.483  48.268  68.194  1.00  0.66           O  
ATOM    145  CB  LYS A  24      52.835  47.653  69.292  1.00  0.66           C  
ATOM    146  CG  LYS A  24      51.820  47.677  70.442  1.00  0.66           C  
ATOM    147  CD  LYS A  24      51.566  46.279  71.025  1.00  0.66           C  
ATOM    148  CE  LYS A  24      50.672  46.318  72.265  1.00  0.66           C  
ATOM    149  NZ  LYS A  24      50.524  44.961  72.840  1.00  0.66           N  
ATOM    150  N   GLN A  25      54.309  49.526  66.731  1.00  0.61           N  
ATOM    151  CA  GLN A  25      55.279  49.541  65.646  1.00  0.61           C  
ATOM    152  C   GLN A  25      55.651  48.159  65.123  1.00  0.61           C  
ATOM    153  O   GLN A  25      56.806  47.869  64.831  1.00  0.61           O  
ATOM    154  CB  GLN A  25      56.546  50.346  66.025  1.00  0.61           C  
ATOM    155  CG  GLN A  25      56.269  51.833  66.350  1.00  0.61           C  
ATOM    156  CD  GLN A  25      56.031  52.643  65.076  1.00  0.61           C  
ATOM    157  OE1 GLN A  25      56.963  52.956  64.335  1.00  0.61           O  
ATOM    158  NE2 GLN A  25      54.761  53.007  64.794  1.00  0.61           N  
ATOM    159  N   ARG A  26      54.650  47.278  64.975  1.00  0.63           N  
ATOM    160  CA  ARG A  26      54.883  45.920  64.537  1.00  0.63           C  
ATOM    161  C   ARG A  26      53.586  45.345  64.024  1.00  0.63           C  
ATOM    162  O   ARG A  26      52.511  45.898  64.238  1.00  0.63           O  
ATOM    163  CB  ARG A  26      55.430  44.997  65.664  1.00  0.63           C  
ATOM    164  CG  ARG A  26      54.476  44.726  66.850  1.00  0.63           C  
ATOM    165  CD  ARG A  26      54.995  43.607  67.764  1.00  0.63           C  
ATOM    166  NE  ARG A  26      54.090  43.476  68.956  1.00  0.63           N  
ATOM    167  CZ  ARG A  26      52.867  42.929  68.959  1.00  0.63           C  
ATOM    168  NH1 ARG A  26      52.272  42.428  67.893  1.00  0.63           N  
ATOM    169  NH2 ARG A  26      52.223  42.865  70.126  1.00  0.63           N  
ATOM    170  N   ARG A  27      53.635  44.194  63.342  1.00  0.66           N  
ATOM    171  CA  ARG A  27      52.439  43.440  63.020  1.00  0.66           C  
ATOM    172  C   ARG A  27      51.920  42.577  64.187  1.00  0.66           C  
ATOM    173  O   ARG A  27      52.638  42.283  65.147  1.00  0.66           O  
ATOM    174  CB  ARG A  27      52.657  42.609  61.740  1.00  0.66           C  
ATOM    175  CG  ARG A  27      53.035  43.465  60.523  1.00  0.66           C  
ATOM    176  CD  ARG A  27      53.341  42.652  59.265  1.00  0.66           C  
ATOM    177  NE  ARG A  27      53.764  43.638  58.235  1.00  0.66           N  
ATOM    178  CZ  ARG A  27      52.934  44.280  57.407  1.00  0.66           C  
ATOM    179  NH1 ARG A  27      53.437  45.155  56.543  1.00  0.66           N  
ATOM    180  NH2 ARG A  27      51.619  44.053  57.421  1.00  0.66           N  
ATOM    181  N   GLU A  28      50.633  42.171  64.141  1.00  0.74           N  
ATOM    182  CA  GLU A  28      49.977  41.257  65.075  1.00  0.74           C  
ATOM    183  C   GLU A  28      50.647  39.883  65.240  1.00  0.74           C  
ATOM    184  O   GLU A  28      51.184  39.271  64.310  1.00  0.74           O  
ATOM    185  CB  GLU A  28      48.499  40.991  64.655  1.00  0.74           C  
ATOM    186  CG  GLU A  28      47.583  42.230  64.755  1.00  0.74           C  
ATOM    187  CD  GLU A  28      46.197  42.051  64.153  1.00  0.74           C  
ATOM    188  OE1 GLU A  28      45.226  42.543  64.780  1.00  0.74           O  
ATOM    189  OE2 GLU A  28      46.035  41.503  63.030  1.00  0.74           O  
ATOM    190  N   THR A  29      50.598  39.301  66.453  1.00  0.79           N  
ATOM    191  CA  THR A  29      50.956  37.900  66.667  1.00  0.79           C  
ATOM    192  C   THR A  29      49.710  37.039  66.489  1.00  0.79           C  
ATOM    193  O   THR A  29      48.585  37.534  66.501  1.00  0.79           O  
ATOM    194  CB  THR A  29      51.633  37.607  68.005  1.00  0.79           C  
ATOM    195  OG1 THR A  29      50.752  37.731  69.109  1.00  0.79           O  
ATOM    196  CG2 THR A  29      52.776  38.601  68.240  1.00  0.79           C  
ATOM    197  N   TRP A  30      49.843  35.707  66.299  1.00  0.80           N  
ATOM    198  CA  TRP A  30      48.678  34.841  66.120  1.00  0.80           C  
ATOM    199  C   TRP A  30      47.644  34.882  67.266  1.00  0.80           C  
ATOM    200  O   TRP A  30      46.451  35.001  66.966  1.00  0.80           O  
ATOM    201  CB  TRP A  30      49.123  33.397  65.748  1.00  0.80           C  
ATOM    202  CG  TRP A  30      48.015  32.368  65.554  1.00  0.80           C  
ATOM    203  CD1 TRP A  30      47.861  31.167  66.191  1.00  0.80           C  
ATOM    204  CD2 TRP A  30      46.895  32.492  64.651  1.00  0.80           C  
ATOM    205  NE1 TRP A  30      46.735  30.523  65.731  1.00  0.80           N  
ATOM    206  CE2 TRP A  30      46.129  31.315  64.787  1.00  0.80           C  
ATOM    207  CE3 TRP A  30      46.505  33.498  63.766  1.00  0.80           C  
ATOM    208  CZ2 TRP A  30      44.978  31.124  64.040  1.00  0.80           C  
ATOM    209  CZ3 TRP A  30      45.332  33.306  63.017  1.00  0.80           C  
ATOM    210  CH2 TRP A  30      44.582  32.129  63.147  1.00  0.80           C  
ATOM    211  N   PRO A  31      47.995  34.877  68.558  1.00  0.83           N  
ATOM    212  CA  PRO A  31      47.032  35.089  69.634  1.00  0.83           C  
ATOM    213  C   PRO A  31      46.285  36.416  69.591  1.00  0.83           C  
ATOM    214  O   PRO A  31      45.114  36.438  69.978  1.00  0.83           O  
ATOM    215  CB  PRO A  31      47.867  34.940  70.916  1.00  0.83           C  
ATOM    216  CG  PRO A  31      49.013  34.012  70.512  1.00  0.83           C  
ATOM    217  CD  PRO A  31      49.300  34.461  69.085  1.00  0.83           C  
ATOM    218  N   GLU A  32      46.933  37.523  69.159  1.00  0.81           N  
ATOM    219  CA  GLU A  32      46.311  38.836  69.022  1.00  0.81           C  
ATOM    220  C   GLU A  32      45.253  38.873  67.924  1.00  0.81           C  
ATOM    221  O   GLU A  32      44.132  39.340  68.137  1.00  0.81           O  
ATOM    222  CB  GLU A  32      47.367  39.953  68.768  1.00  0.81           C  
ATOM    223  CG  GLU A  32      48.388  40.128  69.927  1.00  0.81           C  
ATOM    224  CD  GLU A  32      49.464  41.175  69.663  1.00  0.81           C  
ATOM    225  OE1 GLU A  32      50.105  41.127  68.580  1.00  0.81           O  
ATOM    226  OE2 GLU A  32      49.754  42.021  70.559  1.00  0.81           O  
ATOM    227  N   THR A  33      45.560  38.309  66.734  1.00  0.81           N  
ATOM    228  CA  THR A  33      44.615  38.226  65.614  1.00  0.81           C  
ATOM    229  C   THR A  33      43.392  37.418  65.969  1.00  0.81           C  
ATOM    230  O   THR A  33      42.262  37.872  65.809  1.00  0.81           O  
ATOM    231  CB  THR A  33      45.214  37.601  64.356  1.00  0.81           C  
ATOM    232  OG1 THR A  33      46.203  38.471  63.835  1.00  0.81           O  
ATOM    233  CG2 THR A  33      44.192  37.449  63.222  1.00  0.81           C  
ATOM    234  N   VAL A  34      43.564  36.212  66.551  1.00  0.82           N  
ATOM    235  CA  VAL A  34      42.439  35.385  66.977  1.00  0.82           C  
ATOM    236  C   VAL A  34      41.590  36.081  68.021  1.00  0.82           C  
ATOM    237  O   VAL A  34      40.371  35.979  68.013  1.00  0.82           O  
ATOM    238  CB  VAL A  34      42.861  34.013  67.481  1.00  0.82           C  
ATOM    239  CG1 VAL A  34      41.638  33.172  67.899  1.00  0.82           C  
ATOM    240  CG2 VAL A  34      43.589  33.281  66.347  1.00  0.82           C  
ATOM    241  N   LYS A  35      42.190  36.855  68.938  1.00  0.80           N  
ATOM    242  CA  LYS A  35      41.425  37.592  69.925  1.00  0.80           C  
ATOM    243  C   LYS A  35      40.452  38.604  69.352  1.00  0.80           C  
ATOM    244  O   LYS A  35      39.271  38.582  69.683  1.00  0.80           O  
ATOM    245  CB  LYS A  35      42.395  38.307  70.885  1.00  0.80           C  
ATOM    246  CG  LYS A  35      41.711  39.260  71.862  1.00  0.80           C  
ATOM    247  CD  LYS A  35      42.672  39.772  72.931  1.00  0.80           C  
ATOM    248  CE  LYS A  35      42.173  41.075  73.549  1.00  0.80           C  
ATOM    249  NZ  LYS A  35      40.769  40.925  74.003  1.00  0.80           N  
ATOM    250  N   ARG A  36      40.893  39.478  68.429  1.00  0.75           N  
ATOM    251  CA  ARG A  36      39.985  40.397  67.762  1.00  0.75           C  
ATOM    252  C   ARG A  36      38.987  39.699  66.834  1.00  0.75           C  
ATOM    253  O   ARG A  36      37.824  40.088  66.739  1.00  0.75           O  
ATOM    254  CB  ARG A  36      40.729  41.560  67.066  1.00  0.75           C  
ATOM    255  CG  ARG A  36      41.585  41.167  65.853  1.00  0.75           C  
ATOM    256  CD  ARG A  36      41.905  42.362  64.953  1.00  0.75           C  
ATOM    257  NE  ARG A  36      42.862  41.917  63.915  1.00  0.75           N  
ATOM    258  CZ  ARG A  36      42.619  41.109  62.883  1.00  0.75           C  
ATOM    259  NH1 ARG A  36      41.396  40.727  62.535  1.00  0.75           N  
ATOM    260  NH2 ARG A  36      43.649  40.704  62.146  1.00  0.75           N  
ATOM    261  N   VAL A  37      39.412  38.611  66.151  1.00  0.80           N  
ATOM    262  CA  VAL A  37      38.548  37.764  65.336  1.00  0.80           C  
ATOM    263  C   VAL A  37      37.472  37.057  66.154  1.00  0.80           C  
ATOM    264  O   VAL A  37      36.348  36.830  65.724  1.00  0.80           O  
ATOM    265  CB  VAL A  37      39.315  36.727  64.526  1.00  0.80           C  
ATOM    266  CG1 VAL A  37      38.361  35.832  63.717  1.00  0.80           C  
ATOM    267  CG2 VAL A  37      40.215  37.448  63.515  1.00  0.80           C  
ATOM    268  N   VAL A  38      37.785  36.639  67.371  1.00  0.81           N  
ATOM    269  CA  VAL A  38      36.789  36.067  68.243  1.00  0.81           C  
ATOM    270  C   VAL A  38      35.920  37.145  68.904  1.00  0.81           C  
ATOM    271  O   VAL A  38      34.697  37.037  68.906  1.00  0.81           O  
ATOM    272  CB  VAL A  38      37.467  35.119  69.211  1.00  0.81           C  
ATOM    273  CG1 VAL A  38      36.467  34.612  70.228  1.00  0.81           C  
ATOM    274  CG2 VAL A  38      38.024  33.926  68.428  1.00  0.81           C  
ATOM    275  N   ASP A  39      36.511  38.244  69.436  1.00  0.74           N  
ATOM    276  CA  ASP A  39      35.789  39.349  70.062  1.00  0.74           C  
ATOM    277  C   ASP A  39      34.759  40.055  69.124  1.00  0.74           C  
ATOM    278  O   ASP A  39      33.686  40.431  69.581  1.00  0.74           O  
ATOM    279  CB  ASP A  39      36.750  40.406  70.753  1.00  0.74           C  
ATOM    280  CG  ASP A  39      37.477  39.948  72.047  1.00  0.74           C  
ATOM    281  OD1 ASP A  39      36.895  39.205  72.779  1.00  0.74           O  
ATOM    282  OD2 ASP A  39      38.654  40.425  72.352  1.00  0.74           O  
ATOM    283  N   TYR A  40      35.012  40.254  67.800  1.00  0.71           N  
ATOM    284  CA  TYR A  40      34.039  40.872  66.877  1.00  0.71           C  
ATOM    285  C   TYR A  40      32.763  40.080  66.621  1.00  0.71           C  
ATOM    286  O   TYR A  40      31.675  40.636  66.491  1.00  0.71           O  
ATOM    287  CB  TYR A  40      34.706  41.266  65.512  1.00  0.71           C  
ATOM    288  CG  TYR A  40      34.573  40.286  64.365  1.00  0.71           C  
ATOM    289  CD1 TYR A  40      33.536  40.345  63.416  1.00  0.71           C  
ATOM    290  CD2 TYR A  40      35.449  39.209  64.327  1.00  0.71           C  
ATOM    291  CE1 TYR A  40      33.303  39.252  62.569  1.00  0.71           C  
ATOM    292  CE2 TYR A  40      35.306  38.186  63.385  1.00  0.71           C  
ATOM    293  CZ  TYR A  40      34.179  38.172  62.576  1.00  0.71           C  
ATOM    294  OH  TYR A  40      33.854  36.956  61.970  1.00  0.71           O  
ATOM    295  N   SER A  41      32.885  38.747  66.471  1.00  0.75           N  
ATOM    296  CA  SER A  41      31.795  37.907  66.008  1.00  0.75           C  
ATOM    297  C   SER A  41      31.202  37.162  67.140  1.00  0.75           C  
ATOM    298  O   SER A  41      30.442  36.223  66.927  1.00  0.75           O  
ATOM    299  CB  SER A  41      32.189  36.822  64.975  1.00  0.75           C  
ATOM    300  OG  SER A  41      33.283  36.012  65.414  1.00  0.75           O  
ATOM    301  N   ALA A  42      31.513  37.546  68.372  1.00  0.74           N  
ATOM    302  CA  ALA A  42      30.968  36.912  69.530  1.00  0.74           C  
ATOM    303  C   ALA A  42      30.513  37.976  70.493  1.00  0.74           C  
ATOM    304  O   ALA A  42      30.855  39.148  70.396  1.00  0.74           O  
ATOM    305  CB  ALA A  42      31.989  35.958  70.157  1.00  0.74           C  
ATOM    306  N   SER A  43      29.641  37.575  71.423  1.00  0.45           N  
ATOM    307  CA  SER A  43      28.943  38.503  72.295  1.00  0.45           C  
ATOM    308  C   SER A  43      29.635  38.621  73.659  1.00  0.45           C  
ATOM    309  O   SER A  43      30.803  38.269  73.829  1.00  0.45           O  
ATOM    310  CB  SER A  43      27.435  38.121  72.333  1.00  0.45           C  
ATOM    311  OG  SER A  43      26.625  39.007  73.108  1.00  0.45           O  
ATOM    312  N   LEU A  44      28.940  39.189  74.656  1.00  0.37           N  
ATOM    313  CA  LEU A  44      29.474  39.615  75.938  1.00  0.37           C  
ATOM    314  C   LEU A  44      29.563  38.509  76.982  1.00  0.37           C  
ATOM    315  O   LEU A  44      29.464  37.336  76.694  1.00  0.37           O  
ATOM    316  CB  LEU A  44      28.591  40.747  76.513  1.00  0.37           C  
ATOM    317  CG  LEU A  44      28.673  42.092  75.774  1.00  0.37           C  
ATOM    318  CD1 LEU A  44      27.733  43.088  76.470  1.00  0.37           C  
ATOM    319  CD2 LEU A  44      30.108  42.638  75.747  1.00  0.37           C  
ATOM    320  N   ALA A  45      29.839  38.838  78.254  1.00  0.47           N  
ATOM    321  CA  ALA A  45      29.687  37.935  79.382  1.00  0.47           C  
ATOM    322  C   ALA A  45      28.229  37.550  79.674  1.00  0.47           C  
ATOM    323  O   ALA A  45      27.325  38.358  79.491  1.00  0.47           O  
ATOM    324  CB  ALA A  45      30.374  38.532  80.623  1.00  0.47           C  
ATOM    325  N   LYS A  46      27.910  36.320  80.145  1.00  0.50           N  
ATOM    326  CA  LYS A  46      28.823  35.301  80.654  1.00  0.50           C  
ATOM    327  C   LYS A  46      28.753  34.004  79.865  1.00  0.50           C  
ATOM    328  O   LYS A  46      29.762  33.325  79.690  1.00  0.50           O  
ATOM    329  CB  LYS A  46      28.517  34.965  82.140  1.00  0.50           C  
ATOM    330  CG  LYS A  46      28.749  36.145  83.100  1.00  0.50           C  
ATOM    331  CD  LYS A  46      28.448  35.810  84.571  1.00  0.50           C  
ATOM    332  CE  LYS A  46      28.684  37.003  85.503  1.00  0.50           C  
ATOM    333  NZ  LYS A  46      28.355  36.629  86.896  1.00  0.50           N  
ATOM    334  N   VAL A  47      27.571  33.625  79.338  1.00  0.71           N  
ATOM    335  CA  VAL A  47      27.397  32.426  78.523  1.00  0.71           C  
ATOM    336  C   VAL A  47      28.127  32.572  77.199  1.00  0.71           C  
ATOM    337  O   VAL A  47      28.910  31.727  76.762  1.00  0.71           O  
ATOM    338  CB  VAL A  47      25.908  32.207  78.265  1.00  0.71           C  
ATOM    339  CG1 VAL A  47      25.654  31.084  77.240  1.00  0.71           C  
ATOM    340  CG2 VAL A  47      25.213  31.884  79.600  1.00  0.71           C  
ATOM    341  N   GLU A  48      27.915  33.731  76.572  1.00  0.70           N  
ATOM    342  CA  GLU A  48      28.527  34.202  75.364  1.00  0.70           C  
ATOM    343  C   GLU A  48      30.045  34.364  75.506  1.00  0.70           C  
ATOM    344  O   GLU A  48      30.783  34.007  74.595  1.00  0.70           O  
ATOM    345  CB  GLU A  48      27.805  35.479  74.876  1.00  0.70           C  
ATOM    346  CG  GLU A  48      26.272  35.378  74.650  1.00  0.70           C  
ATOM    347  CD  GLU A  48      25.380  35.505  75.894  1.00  0.70           C  
ATOM    348  OE1 GLU A  48      25.871  35.362  77.045  1.00  0.70           O  
ATOM    349  OE2 GLU A  48      24.169  35.749  75.672  1.00  0.70           O  
ATOM    350  N   GLU A  49      30.569  34.837  76.664  1.00  0.69           N  
ATOM    351  CA  GLU A  49      31.996  34.888  76.984  1.00  0.69           C  
ATOM    352  C   GLU A  49      32.608  33.509  77.043  1.00  0.69           C  
ATOM    353  O   GLU A  49      33.646  33.248  76.447  1.00  0.69           O  
ATOM    354  CB  GLU A  49      32.279  35.613  78.322  1.00  0.69           C  
ATOM    355  CG  GLU A  49      33.768  35.763  78.733  1.00  0.69           C  
ATOM    356  CD  GLU A  49      33.942  36.468  80.082  1.00  0.69           C  
ATOM    357  OE1 GLU A  49      32.927  36.662  80.801  1.00  0.69           O  
ATOM    358  OE2 GLU A  49      35.109  36.817  80.389  1.00  0.69           O  
ATOM    359  N   GLN A  50      31.949  32.541  77.694  1.00  0.74           N  
ATOM    360  CA  GLN A  50      32.370  31.156  77.630  1.00  0.74           C  
ATOM    361  C   GLN A  50      32.306  30.535  76.231  1.00  0.74           C  
ATOM    362  O   GLN A  50      33.198  29.782  75.840  1.00  0.74           O  
ATOM    363  CB  GLN A  50      31.559  30.305  78.618  1.00  0.74           C  
ATOM    364  CG  GLN A  50      31.831  30.658  80.096  1.00  0.74           C  
ATOM    365  CD  GLN A  50      30.997  29.748  80.994  1.00  0.74           C  
ATOM    366  OE1 GLN A  50      30.004  29.151  80.577  1.00  0.74           O  
ATOM    367  NE2 GLN A  50      31.423  29.598  82.268  1.00  0.74           N  
ATOM    368  N   GLU A  51      31.269  30.850  75.416  1.00  0.76           N  
ATOM    369  CA  GLU A  51      31.186  30.449  74.010  1.00  0.76           C  
ATOM    370  C   GLU A  51      32.361  31.002  73.222  1.00  0.76           C  
ATOM    371  O   GLU A  51      33.037  30.304  72.470  1.00  0.76           O  
ATOM    372  CB  GLU A  51      29.876  30.948  73.331  1.00  0.76           C  
ATOM    373  CG  GLU A  51      29.606  30.280  71.964  1.00  0.76           C  
ATOM    374  CD  GLU A  51      28.474  30.879  71.162  1.00  0.76           C  
ATOM    375  OE1 GLU A  51      27.336  31.085  71.651  1.00  0.76           O  
ATOM    376  OE2 GLU A  51      28.712  31.041  69.939  1.00  0.76           O  
ATOM    377  N   LYS A  52      32.664  32.282  73.472  1.00  0.76           N  
ATOM    378  CA  LYS A  52      33.785  33.012  72.946  1.00  0.76           C  
ATOM    379  C   LYS A  52      35.155  32.440  73.316  1.00  0.76           C  
ATOM    380  O   LYS A  52      36.026  32.292  72.463  1.00  0.76           O  
ATOM    381  CB  LYS A  52      33.653  34.469  73.434  1.00  0.76           C  
ATOM    382  CG  LYS A  52      34.596  35.399  72.708  1.00  0.76           C  
ATOM    383  CD  LYS A  52      34.507  36.880  73.059  1.00  0.76           C  
ATOM    384  CE  LYS A  52      35.016  37.227  74.451  1.00  0.76           C  
ATOM    385  NZ  LYS A  52      35.076  38.685  74.504  1.00  0.76           N  
ATOM    386  N   LEU A  53      35.387  32.043  74.582  1.00  0.80           N  
ATOM    387  CA  LEU A  53      36.595  31.333  74.985  1.00  0.80           C  
ATOM    388  C   LEU A  53      36.785  30.002  74.249  1.00  0.80           C  
ATOM    389  O   LEU A  53      37.850  29.730  73.704  1.00  0.80           O  
ATOM    390  CB  LEU A  53      36.584  31.093  76.515  1.00  0.80           C  
ATOM    391  CG  LEU A  53      36.646  32.378  77.374  1.00  0.80           C  
ATOM    392  CD1 LEU A  53      36.369  32.064  78.852  1.00  0.80           C  
ATOM    393  CD2 LEU A  53      37.967  33.143  77.216  1.00  0.80           C  
ATOM    394  N   LYS A  54      35.719  29.179  74.110  1.00  0.78           N  
ATOM    395  CA  LYS A  54      35.760  27.954  73.312  1.00  0.78           C  
ATOM    396  C   LYS A  54      36.099  28.206  71.844  1.00  0.78           C  
ATOM    397  O   LYS A  54      36.852  27.473  71.206  1.00  0.78           O  
ATOM    398  CB  LYS A  54      34.391  27.218  73.323  1.00  0.78           C  
ATOM    399  CG  LYS A  54      33.955  26.685  74.696  1.00  0.78           C  
ATOM    400  CD  LYS A  54      32.575  25.997  74.652  1.00  0.78           C  
ATOM    401  CE  LYS A  54      32.137  25.492  76.033  1.00  0.78           C  
ATOM    402  NZ  LYS A  54      30.796  24.854  76.004  1.00  0.78           N  
ATOM    403  N   LEU A  55      35.526  29.278  71.278  1.00  0.80           N  
ATOM    404  CA  LEU A  55      35.758  29.738  69.927  1.00  0.80           C  
ATOM    405  C   LEU A  55      37.209  30.142  69.680  1.00  0.80           C  
ATOM    406  O   LEU A  55      37.828  29.760  68.688  1.00  0.80           O  
ATOM    407  CB  LEU A  55      34.789  30.917  69.676  1.00  0.80           C  
ATOM    408  CG  LEU A  55      34.390  31.147  68.215  1.00  0.80           C  
ATOM    409  CD1 LEU A  55      33.693  29.903  67.652  1.00  0.80           C  
ATOM    410  CD2 LEU A  55      33.463  32.363  68.089  1.00  0.80           C  
ATOM    411  N   TYR A  56      37.811  30.872  70.640  1.00  0.80           N  
ATOM    412  CA  TYR A  56      39.221  31.216  70.651  1.00  0.80           C  
ATOM    413  C   TYR A  56      40.135  30.008  70.679  1.00  0.80           C  
ATOM    414  O   TYR A  56      41.002  29.877  69.818  1.00  0.80           O  
ATOM    415  CB  TYR A  56      39.468  32.156  71.864  1.00  0.80           C  
ATOM    416  CG  TYR A  56      40.855  32.729  71.911  1.00  0.80           C  
ATOM    417  CD1 TYR A  56      41.910  31.982  72.463  1.00  0.80           C  
ATOM    418  CD2 TYR A  56      41.123  34.003  71.386  1.00  0.80           C  
ATOM    419  CE1 TYR A  56      43.221  32.476  72.431  1.00  0.80           C  
ATOM    420  CE2 TYR A  56      42.431  34.501  71.394  1.00  0.80           C  
ATOM    421  CZ  TYR A  56      43.476  33.740  71.898  1.00  0.80           C  
ATOM    422  OH  TYR A  56      44.777  34.259  71.811  1.00  0.80           O  
ATOM    423  N   ASP A  57      39.905  29.058  71.599  1.00  0.75           N  
ATOM    424  CA  ASP A  57      40.663  27.824  71.680  1.00  0.75           C  
ATOM    425  C   ASP A  57      40.563  26.994  70.399  1.00  0.75           C  
ATOM    426  O   ASP A  57      41.536  26.445  69.886  1.00  0.75           O  
ATOM    427  CB  ASP A  57      40.149  26.976  72.867  1.00  0.75           C  
ATOM    428  CG  ASP A  57      40.513  27.582  74.215  1.00  0.75           C  
ATOM    429  OD1 ASP A  57      41.343  28.523  74.259  1.00  0.75           O  
ATOM    430  OD2 ASP A  57      39.979  27.041  75.218  1.00  0.75           O  
ATOM    431  N   THR A  58      39.366  26.886  69.796  1.00  0.75           N  
ATOM    432  CA  THR A  58      39.174  26.232  68.500  1.00  0.75           C  
ATOM    433  C   THR A  58      39.964  26.864  67.368  1.00  0.75           C  
ATOM    434  O   THR A  58      40.611  26.159  66.591  1.00  0.75           O  
ATOM    435  CB  THR A  58      37.700  26.140  68.125  1.00  0.75           C  
ATOM    436  OG1 THR A  58      37.021  25.354  69.098  1.00  0.75           O  
ATOM    437  CG2 THR A  58      37.467  25.427  66.784  1.00  0.75           C  
ATOM    438  N   PHE A  59      39.964  28.205  67.255  1.00  0.76           N  
ATOM    439  CA  PHE A  59      40.592  28.888  66.134  1.00  0.76           C  
ATOM    440  C   PHE A  59      42.078  29.064  66.317  1.00  0.76           C  
ATOM    441  O   PHE A  59      42.845  28.904  65.373  1.00  0.76           O  
ATOM    442  CB  PHE A  59      39.931  30.254  65.845  1.00  0.76           C  
ATOM    443  CG  PHE A  59      38.468  30.161  65.487  1.00  0.76           C  
ATOM    444  CD1 PHE A  59      37.745  28.958  65.324  1.00  0.76           C  
ATOM    445  CD2 PHE A  59      37.774  31.375  65.394  1.00  0.76           C  
ATOM    446  CE1 PHE A  59      36.355  28.969  65.189  1.00  0.76           C  
ATOM    447  CE2 PHE A  59      36.391  31.394  65.215  1.00  0.76           C  
ATOM    448  CZ  PHE A  59      35.684  30.190  65.148  1.00  0.76           C  
ATOM    449  N   LEU A  60      42.545  29.322  67.553  1.00  0.78           N  
ATOM    450  CA  LEU A  60      43.956  29.410  67.886  1.00  0.78           C  
ATOM    451  C   LEU A  60      44.703  28.127  67.565  1.00  0.78           C  
ATOM    452  O   LEU A  60      45.813  28.131  67.040  1.00  0.78           O  
ATOM    453  CB  LEU A  60      44.119  29.705  69.392  1.00  0.78           C  
ATOM    454  CG  LEU A  60      45.572  29.948  69.838  1.00  0.78           C  
ATOM    455  CD1 LEU A  60      46.052  31.333  69.387  1.00  0.78           C  
ATOM    456  CD2 LEU A  60      45.730  29.748  71.348  1.00  0.78           C  
ATOM    457  N   HIS A  61      44.056  26.977  67.820  1.00  0.73           N  
ATOM    458  CA  HIS A  61      44.625  25.677  67.530  1.00  0.73           C  
ATOM    459  C   HIS A  61      44.493  25.280  66.069  1.00  0.73           C  
ATOM    460  O   HIS A  61      44.923  24.197  65.688  1.00  0.73           O  
ATOM    461  CB  HIS A  61      43.892  24.598  68.352  1.00  0.73           C  
ATOM    462  CG  HIS A  61      44.049  24.730  69.829  1.00  0.73           C  
ATOM    463  ND1 HIS A  61      43.261  23.945  70.651  1.00  0.73           N  
ATOM    464  CD2 HIS A  61      44.882  25.507  70.567  1.00  0.73           C  
ATOM    465  CE1 HIS A  61      43.631  24.267  71.877  1.00  0.73           C  
ATOM    466  NE2 HIS A  61      44.607  25.207  71.883  1.00  0.73           N  
ATOM    467  N   LEU A  62      43.867  26.136  65.231  1.00  0.75           N  
ATOM    468  CA  LEU A  62      43.706  25.949  63.797  1.00  0.75           C  
ATOM    469  C   LEU A  62      42.910  24.719  63.442  1.00  0.75           C  
ATOM    470  O   LEU A  62      43.085  24.089  62.408  1.00  0.75           O  
ATOM    471  CB  LEU A  62      45.051  25.929  63.040  1.00  0.75           C  
ATOM    472  CG  LEU A  62      45.752  27.290  62.988  1.00  0.75           C  
ATOM    473  CD1 LEU A  62      47.186  27.101  62.488  1.00  0.75           C  
ATOM    474  CD2 LEU A  62      44.983  28.261  62.084  1.00  0.75           C  
ATOM    475  N   ARG A  63      41.957  24.359  64.299  1.00  0.70           N  
ATOM    476  CA  ARG A  63      41.121  23.215  64.077  1.00  0.70           C  
ATOM    477  C   ARG A  63      39.902  23.557  63.227  1.00  0.70           C  
ATOM    478  O   ARG A  63      39.254  22.711  62.608  1.00  0.70           O  
ATOM    479  CB  ARG A  63      40.653  22.785  65.465  1.00  0.70           C  
ATOM    480  CG  ARG A  63      41.747  22.234  66.393  1.00  0.70           C  
ATOM    481  CD  ARG A  63      41.188  21.676  67.706  1.00  0.70           C  
ATOM    482  NE  ARG A  63      40.722  22.822  68.547  1.00  0.70           N  
ATOM    483  CZ  ARG A  63      40.050  22.663  69.692  1.00  0.70           C  
ATOM    484  NH1 ARG A  63      39.839  23.695  70.501  1.00  0.70           N  
ATOM    485  NH2 ARG A  63      39.600  21.469  70.048  1.00  0.70           N  
ATOM    486  N   GLY A  64      39.595  24.856  63.178  1.00  0.81           N  
ATOM    487  CA  GLY A  64      38.549  25.452  62.386  1.00  0.81           C  
ATOM    488  C   GLY A  64      38.864  26.910  62.391  1.00  0.81           C  
ATOM    489  O   GLY A  64      39.616  27.367  63.247  1.00  0.81           O  
ATOM    490  N   PHE A  65      38.340  27.677  61.432  1.00  0.82           N  
ATOM    491  CA  PHE A  65      38.726  29.065  61.278  1.00  0.82           C  
ATOM    492  C   PHE A  65      37.692  29.791  60.432  1.00  0.82           C  
ATOM    493  O   PHE A  65      36.974  29.153  59.673  1.00  0.82           O  
ATOM    494  CB  PHE A  65      40.143  29.218  60.646  1.00  0.82           C  
ATOM    495  CG  PHE A  65      40.319  28.306  59.463  1.00  0.82           C  
ATOM    496  CD1 PHE A  65      39.836  28.704  58.216  1.00  0.82           C  
ATOM    497  CD2 PHE A  65      40.914  27.040  59.582  1.00  0.82           C  
ATOM    498  CE1 PHE A  65      39.981  27.887  57.092  1.00  0.82           C  
ATOM    499  CE2 PHE A  65      41.045  26.218  58.458  1.00  0.82           C  
ATOM    500  CZ  PHE A  65      40.605  26.646  57.205  1.00  0.82           C  
ATOM    501  N   PRO A  66      37.526  31.093  60.484  1.00  0.82           N  
ATOM    502  CA  PRO A  66      36.606  31.788  59.590  1.00  0.82           C  
ATOM    503  C   PRO A  66      37.265  32.130  58.289  1.00  0.82           C  
ATOM    504  O   PRO A  66      38.461  31.922  58.152  1.00  0.82           O  
ATOM    505  CB  PRO A  66      36.268  33.040  60.396  1.00  0.82           C  
ATOM    506  CG  PRO A  66      37.536  33.322  61.192  1.00  0.82           C  
ATOM    507  CD  PRO A  66      37.975  31.927  61.594  1.00  0.82           C  
ATOM    508  N   ALA A  67      36.492  32.652  57.313  1.00  0.78           N  
ATOM    509  CA  ALA A  67      37.006  33.148  56.049  1.00  0.78           C  
ATOM    510  C   ALA A  67      38.219  34.091  56.140  1.00  0.78           C  
ATOM    511  O   ALA A  67      38.502  34.709  57.164  1.00  0.78           O  
ATOM    512  CB  ALA A  67      35.876  33.760  55.195  1.00  0.78           C  
ATOM    513  N   GLY A  68      39.004  34.231  55.048  1.00  0.78           N  
ATOM    514  CA  GLY A  68      40.267  34.966  55.111  1.00  0.78           C  
ATOM    515  C   GLY A  68      40.048  36.445  55.231  1.00  0.78           C  
ATOM    516  O   GLY A  68      40.823  37.177  55.840  1.00  0.78           O  
ATOM    517  N   ARG A  69      38.896  36.909  54.721  1.00  0.75           N  
ATOM    518  CA  ARG A  69      38.377  38.227  54.999  1.00  0.75           C  
ATOM    519  C   ARG A  69      38.128  38.439  56.481  1.00  0.75           C  
ATOM    520  O   ARG A  69      38.518  39.444  57.072  1.00  0.75           O  
ATOM    521  CB  ARG A  69      37.032  38.395  54.254  1.00  0.75           C  
ATOM    522  CG  ARG A  69      36.188  39.619  54.670  1.00  0.75           C  
ATOM    523  CD  ARG A  69      36.959  40.940  54.722  1.00  0.75           C  
ATOM    524  NE  ARG A  69      37.353  41.265  53.331  1.00  0.75           N  
ATOM    525  CZ  ARG A  69      36.570  41.963  52.509  1.00  0.75           C  
ATOM    526  NH1 ARG A  69      35.341  42.347  52.841  1.00  0.75           N  
ATOM    527  NH2 ARG A  69      37.035  42.279  51.311  1.00  0.75           N  
ATOM    528  N   THR A  70      37.495  37.461  57.130  1.00  0.76           N  
ATOM    529  CA  THR A  70      37.209  37.506  58.547  1.00  0.76           C  
ATOM    530  C   THR A  70      38.446  37.583  59.405  1.00  0.76           C  
ATOM    531  O   THR A  70      38.522  38.389  60.328  1.00  0.76           O  
ATOM    532  CB  THR A  70      36.437  36.292  58.990  1.00  0.76           C  
ATOM    533  OG1 THR A  70      35.184  36.254  58.323  1.00  0.76           O  
ATOM    534  CG2 THR A  70      36.202  36.355  60.491  1.00  0.76           C  
ATOM    535  N   LEU A  71      39.484  36.781  59.112  1.00  0.77           N  
ATOM    536  CA  LEU A  71      40.739  36.879  59.831  1.00  0.77           C  
ATOM    537  C   LEU A  71      41.404  38.247  59.683  1.00  0.77           C  
ATOM    538  O   LEU A  71      41.899  38.827  60.643  1.00  0.77           O  
ATOM    539  CB  LEU A  71      41.720  35.786  59.368  1.00  0.77           C  
ATOM    540  CG  LEU A  71      41.319  34.338  59.713  1.00  0.77           C  
ATOM    541  CD1 LEU A  71      42.406  33.399  59.193  1.00  0.77           C  
ATOM    542  CD2 LEU A  71      41.136  34.090  61.215  1.00  0.77           C  
ATOM    543  N   TRP A  72      41.391  38.816  58.465  1.00  0.74           N  
ATOM    544  CA  TRP A  72      41.907  40.144  58.184  1.00  0.74           C  
ATOM    545  C   TRP A  72      41.131  41.319  58.778  1.00  0.74           C  
ATOM    546  O   TRP A  72      41.733  42.290  59.235  1.00  0.74           O  
ATOM    547  CB  TRP A  72      42.020  40.336  56.648  1.00  0.74           C  
ATOM    548  CG  TRP A  72      42.517  41.701  56.191  1.00  0.74           C  
ATOM    549  CD1 TRP A  72      41.827  42.704  55.569  1.00  0.74           C  
ATOM    550  CD2 TRP A  72      43.836  42.207  56.444  1.00  0.74           C  
ATOM    551  NE1 TRP A  72      42.640  43.805  55.389  1.00  0.74           N  
ATOM    552  CE2 TRP A  72      43.886  43.510  55.907  1.00  0.74           C  
ATOM    553  CE3 TRP A  72      44.942  41.644  57.071  1.00  0.74           C  
ATOM    554  CZ2 TRP A  72      45.053  44.257  55.975  1.00  0.74           C  
ATOM    555  CZ3 TRP A  72      46.129  42.384  57.110  1.00  0.74           C  
ATOM    556  CH2 TRP A  72      46.187  43.673  56.564  1.00  0.74           C  
ATOM    557  N   ALA A  73      39.786  41.307  58.734  1.00  0.75           N  
ATOM    558  CA  ALA A  73      39.000  42.476  59.090  1.00  0.75           C  
ATOM    559  C   ALA A  73      38.142  42.317  60.330  1.00  0.75           C  
ATOM    560  O   ALA A  73      37.667  43.314  60.868  1.00  0.75           O  
ATOM    561  CB  ALA A  73      38.100  42.891  57.908  1.00  0.75           C  
ATOM    562  N   GLY A  74      37.965  41.095  60.864  1.00  0.78           N  
ATOM    563  CA  GLY A  74      37.290  40.842  62.134  1.00  0.78           C  
ATOM    564  C   GLY A  74      37.855  41.587  63.315  1.00  0.78           C  
ATOM    565  O   GLY A  74      38.973  41.335  63.758  1.00  0.78           O  
ATOM    566  N   GLY A  75      37.064  42.527  63.859  1.00  0.79           N  
ATOM    567  CA  GLY A  75      37.341  43.231  65.112  1.00  0.79           C  
ATOM    568  C   GLY A  75      38.132  44.475  64.956  1.00  0.79           C  
ATOM    569  O   GLY A  75      38.698  45.002  65.905  1.00  0.79           O  
ATOM    570  N   THR A  76      38.207  44.982  63.725  1.00  0.74           N  
ATOM    571  CA  THR A  76      38.941  46.187  63.408  1.00  0.74           C  
ATOM    572  C   THR A  76      38.072  47.434  63.558  1.00  0.74           C  
ATOM    573  O   THR A  76      36.868  47.357  63.804  1.00  0.74           O  
ATOM    574  CB  THR A  76      39.612  46.099  62.037  1.00  0.74           C  
ATOM    575  OG1 THR A  76      38.705  46.156  60.940  1.00  0.74           O  
ATOM    576  CG2 THR A  76      40.331  44.750  61.950  1.00  0.74           C  
ATOM    577  N   PRO A  77      38.619  48.626  63.430  1.00  0.66           N  
ATOM    578  CA  PRO A  77      37.799  49.829  63.311  1.00  0.66           C  
ATOM    579  C   PRO A  77      37.133  49.921  61.940  1.00  0.66           C  
ATOM    580  O   PRO A  77      36.046  50.478  61.820  1.00  0.66           O  
ATOM    581  CB  PRO A  77      38.801  50.967  63.577  1.00  0.66           C  
ATOM    582  CG  PRO A  77      39.892  50.318  64.434  1.00  0.66           C  
ATOM    583  CD  PRO A  77      39.990  48.920  63.847  1.00  0.66           C  
ATOM    584  N   PHE A  78      37.777  49.388  60.881  1.00  0.57           N  
ATOM    585  CA  PHE A  78      37.255  49.389  59.520  1.00  0.57           C  
ATOM    586  C   PHE A  78      36.005  48.556  59.334  1.00  0.57           C  
ATOM    587  O   PHE A  78      35.090  48.947  58.623  1.00  0.57           O  
ATOM    588  CB  PHE A  78      38.299  48.887  58.486  1.00  0.57           C  
ATOM    589  CG  PHE A  78      39.472  49.814  58.324  1.00  0.57           C  
ATOM    590  CD1 PHE A  78      39.328  51.213  58.318  1.00  0.57           C  
ATOM    591  CD2 PHE A  78      40.746  49.267  58.094  1.00  0.57           C  
ATOM    592  CE1 PHE A  78      40.443  52.042  58.152  1.00  0.57           C  
ATOM    593  CE2 PHE A  78      41.857  50.094  57.884  1.00  0.57           C  
ATOM    594  CZ  PHE A  78      41.706  51.484  57.933  1.00  0.57           C  
ATOM    595  N   ILE A  79      35.932  47.374  59.959  1.00  0.60           N  
ATOM    596  CA  ILE A  79      34.748  46.527  59.921  1.00  0.60           C  
ATOM    597  C   ILE A  79      33.518  47.152  60.570  1.00  0.60           C  
ATOM    598  O   ILE A  79      32.403  47.033  60.076  1.00  0.60           O  
ATOM    599  CB  ILE A  79      35.066  45.172  60.524  1.00  0.60           C  
ATOM    600  CG1 ILE A  79      33.946  44.140  60.352  1.00  0.60           C  
ATOM    601  CG2 ILE A  79      35.445  45.330  62.000  1.00  0.60           C  
ATOM    602  CD1 ILE A  79      34.372  42.774  60.883  1.00  0.60           C  
ATOM    603  N   ALA A  80      33.695  47.870  61.694  1.00  0.71           N  
ATOM    604  CA  ALA A  80      32.605  48.444  62.451  1.00  0.71           C  
ATOM    605  C   ALA A  80      32.078  49.730  61.841  1.00  0.71           C  
ATOM    606  O   ALA A  80      30.987  50.187  62.164  1.00  0.71           O  
ATOM    607  CB  ALA A  80      33.107  48.713  63.879  1.00  0.71           C  
ATOM    608  N   GLN A  81      32.851  50.328  60.921  1.00  0.61           N  
ATOM    609  CA  GLN A  81      32.453  51.511  60.189  1.00  0.61           C  
ATOM    610  C   GLN A  81      32.211  51.194  58.727  1.00  0.61           C  
ATOM    611  O   GLN A  81      32.144  52.087  57.884  1.00  0.61           O  
ATOM    612  CB  GLN A  81      33.539  52.606  60.299  1.00  0.61           C  
ATOM    613  CG  GLN A  81      33.801  53.076  61.749  1.00  0.61           C  
ATOM    614  CD  GLN A  81      32.540  53.669  62.379  1.00  0.61           C  
ATOM    615  OE1 GLN A  81      31.908  54.572  61.833  1.00  0.61           O  
ATOM    616  NE2 GLN A  81      32.163  53.168  63.578  1.00  0.61           N  
ATOM    617  N   ASN A  82      32.071  49.903  58.372  1.00  0.68           N  
ATOM    618  CA  ASN A  82      31.771  49.536  57.007  1.00  0.68           C  
ATOM    619  C   ASN A  82      30.776  48.388  56.929  1.00  0.68           C  
ATOM    620  O   ASN A  82      31.032  47.257  57.338  1.00  0.68           O  
ATOM    621  CB  ASN A  82      33.090  49.179  56.283  1.00  0.68           C  
ATOM    622  CG  ASN A  82      32.912  49.044  54.784  1.00  0.68           C  
ATOM    623  OD1 ASN A  82      31.996  49.550  54.146  1.00  0.68           O  
ATOM    624  ND2 ASN A  82      33.860  48.304  54.164  1.00  0.68           N  
ATOM    625  N   GLY A  83      29.606  48.655  56.312  1.00  0.73           N  
ATOM    626  CA  GLY A  83      28.631  47.626  55.983  1.00  0.73           C  
ATOM    627  C   GLY A  83      29.167  46.604  55.015  1.00  0.73           C  
ATOM    628  O   GLY A  83      30.059  46.893  54.223  1.00  0.73           O  
ATOM    629  N   GLN A  84      28.631  45.366  55.064  1.00  0.74           N  
ATOM    630  CA  GLN A  84      28.978  44.266  54.168  1.00  0.74           C  
ATOM    631  C   GLN A  84      30.372  43.661  54.409  1.00  0.74           C  
ATOM    632  O   GLN A  84      30.739  42.615  53.873  1.00  0.74           O  
ATOM    633  CB  GLN A  84      28.732  44.666  52.681  1.00  0.74           C  
ATOM    634  CG  GLN A  84      29.203  43.681  51.596  1.00  0.74           C  
ATOM    635  CD  GLN A  84      28.489  42.338  51.699  1.00  0.74           C  
ATOM    636  OE1 GLN A  84      27.414  42.218  52.286  1.00  0.74           O  
ATOM    637  NE2 GLN A  84      29.093  41.292  51.093  1.00  0.74           N  
ATOM    638  N   ALA A  85      31.193  44.255  55.297  1.00  0.74           N  
ATOM    639  CA  ALA A  85      32.615  43.982  55.417  1.00  0.74           C  
ATOM    640  C   ALA A  85      33.005  42.551  55.787  1.00  0.74           C  
ATOM    641  O   ALA A  85      34.121  42.119  55.515  1.00  0.74           O  
ATOM    642  CB  ALA A  85      33.220  44.994  56.411  1.00  0.74           C  
ATOM    643  N   ASN A  86      32.071  41.771  56.355  1.00  0.74           N  
ATOM    644  CA  ASN A  86      32.282  40.413  56.830  1.00  0.74           C  
ATOM    645  C   ASN A  86      32.036  39.337  55.789  1.00  0.74           C  
ATOM    646  O   ASN A  86      32.329  38.163  56.006  1.00  0.74           O  
ATOM    647  CB  ASN A  86      31.274  40.139  57.962  1.00  0.74           C  
ATOM    648  CG  ASN A  86      31.762  40.887  59.173  1.00  0.74           C  
ATOM    649  OD1 ASN A  86      32.580  40.312  59.885  1.00  0.74           O  
ATOM    650  ND2 ASN A  86      31.344  42.153  59.400  1.00  0.74           N  
ATOM    651  N   TYR A  87      31.502  39.711  54.623  1.00  0.76           N  
ATOM    652  CA  TYR A  87      31.077  38.754  53.626  1.00  0.76           C  
ATOM    653  C   TYR A  87      31.853  39.003  52.354  1.00  0.76           C  
ATOM    654  O   TYR A  87      32.000  40.134  51.892  1.00  0.76           O  
ATOM    655  CB  TYR A  87      29.591  38.917  53.284  1.00  0.76           C  
ATOM    656  CG  TYR A  87      28.676  38.507  54.389  1.00  0.76           C  
ATOM    657  CD1 TYR A  87      28.425  39.338  55.490  1.00  0.76           C  
ATOM    658  CD2 TYR A  87      27.923  37.340  54.245  1.00  0.76           C  
ATOM    659  CE1 TYR A  87      27.406  39.005  56.389  1.00  0.76           C  
ATOM    660  CE2 TYR A  87      26.879  37.031  55.114  1.00  0.76           C  
ATOM    661  CZ  TYR A  87      26.634  37.856  56.190  1.00  0.76           C  
ATOM    662  OH  TYR A  87      25.670  37.446  57.108  1.00  0.76           O  
ATOM    663  N   ASN A  88      32.400  37.934  51.746  1.00  0.80           N  
ATOM    664  CA  ASN A  88      33.384  38.100  50.693  1.00  0.80           C  
ATOM    665  C   ASN A  88      32.901  37.632  49.335  1.00  0.80           C  
ATOM    666  O   ASN A  88      33.652  37.629  48.364  1.00  0.80           O  
ATOM    667  CB  ASN A  88      34.689  37.358  51.099  1.00  0.80           C  
ATOM    668  CG  ASN A  88      35.992  38.076  50.734  1.00  0.80           C  
ATOM    669  OD1 ASN A  88      37.065  37.483  50.811  1.00  0.80           O  
ATOM    670  ND2 ASN A  88      35.934  39.379  50.391  1.00  0.80           N  
ATOM    671  N   CYS A  89      31.621  37.270  49.206  1.00  0.81           N  
ATOM    672  CA  CYS A  89      31.088  36.854  47.930  1.00  0.81           C  
ATOM    673  C   CYS A  89      29.613  37.147  47.876  1.00  0.81           C  
ATOM    674  O   CYS A  89      28.936  37.123  48.899  1.00  0.81           O  
ATOM    675  CB  CYS A  89      31.350  35.373  47.482  1.00  0.81           C  
ATOM    676  SG  CYS A  89      32.070  34.186  48.661  1.00  0.81           S  
ATOM    677  N   ALA A  90      29.085  37.413  46.670  1.00  0.81           N  
ATOM    678  CA  ALA A  90      27.669  37.622  46.458  1.00  0.81           C  
ATOM    679  C   ALA A  90      27.257  37.166  45.082  1.00  0.81           C  
ATOM    680  O   ALA A  90      28.066  36.708  44.275  1.00  0.81           O  
ATOM    681  CB  ALA A  90      27.236  39.094  46.583  1.00  0.81           C  
ATOM    682  N   PHE A  91      25.955  37.301  44.810  1.00  0.75           N  
ATOM    683  CA  PHE A  91      25.369  37.132  43.511  1.00  0.75           C  
ATOM    684  C   PHE A  91      24.488  38.352  43.219  1.00  0.75           C  
ATOM    685  O   PHE A  91      23.904  38.947  44.124  1.00  0.75           O  
ATOM    686  CB  PHE A  91      24.580  35.803  43.491  1.00  0.75           C  
ATOM    687  CG  PHE A  91      23.833  35.627  42.214  1.00  0.75           C  
ATOM    688  CD1 PHE A  91      24.469  35.275  41.018  1.00  0.75           C  
ATOM    689  CD2 PHE A  91      22.486  35.991  42.195  1.00  0.75           C  
ATOM    690  CE1 PHE A  91      23.751  35.297  39.815  1.00  0.75           C  
ATOM    691  CE2 PHE A  91      21.768  36.033  41.005  1.00  0.75           C  
ATOM    692  CZ  PHE A  91      22.398  35.670  39.815  1.00  0.75           C  
ATOM    693  N   THR A  92      24.356  38.745  41.940  1.00  0.74           N  
ATOM    694  CA  THR A  92      23.377  39.729  41.495  1.00  0.74           C  
ATOM    695  C   THR A  92      22.895  39.363  40.098  1.00  0.74           C  
ATOM    696  O   THR A  92      23.656  38.968  39.223  1.00  0.74           O  
ATOM    697  CB  THR A  92      23.877  41.177  41.581  1.00  0.74           C  
ATOM    698  OG1 THR A  92      22.865  42.101  41.213  1.00  0.74           O  
ATOM    699  CG2 THR A  92      25.123  41.434  40.721  1.00  0.74           C  
ATOM    700  N   ASP A  93      21.585  39.453  39.824  1.00  0.70           N  
ATOM    701  CA  ASP A  93      21.022  39.316  38.494  1.00  0.70           C  
ATOM    702  C   ASP A  93      21.268  40.670  37.880  1.00  0.70           C  
ATOM    703  O   ASP A  93      20.825  41.680  38.403  1.00  0.70           O  
ATOM    704  CB  ASP A  93      19.498  38.956  38.604  1.00  0.70           C  
ATOM    705  CG  ASP A  93      18.750  38.402  37.389  1.00  0.70           C  
ATOM    706  OD1 ASP A  93      19.234  37.499  36.660  1.00  0.70           O  
ATOM    707  OD2 ASP A  93      17.545  38.776  37.282  1.00  0.70           O  
ATOM    708  N   LEU A  94      22.018  40.756  36.769  1.00  0.69           N  
ATOM    709  CA  LEU A  94      22.066  42.014  36.038  1.00  0.69           C  
ATOM    710  C   LEU A  94      20.639  42.381  35.579  1.00  0.69           C  
ATOM    711  O   LEU A  94      19.828  41.500  35.296  1.00  0.69           O  
ATOM    712  CB  LEU A  94      23.179  42.038  34.933  1.00  0.69           C  
ATOM    713  CG  LEU A  94      24.609  41.661  35.378  1.00  0.69           C  
ATOM    714  CD1 LEU A  94      25.517  41.548  34.145  1.00  0.69           C  
ATOM    715  CD2 LEU A  94      25.258  42.550  36.450  1.00  0.69           C  
ATOM    716  N   ARG A  95      20.189  43.625  35.562  1.00  0.55           N  
ATOM    717  CA  ARG A  95      18.970  43.947  34.803  1.00  0.55           C  
ATOM    718  C   ARG A  95      18.964  45.376  34.310  1.00  0.55           C  
ATOM    719  O   ARG A  95      18.111  45.746  33.504  1.00  0.55           O  
ATOM    720  CB  ARG A  95      17.649  43.857  35.616  1.00  0.55           C  
ATOM    721  CG  ARG A  95      17.194  42.440  35.984  1.00  0.55           C  
ATOM    722  CD  ARG A  95      15.987  42.391  36.902  1.00  0.55           C  
ATOM    723  NE  ARG A  95      15.914  40.971  37.337  1.00  0.55           N  
ATOM    724  CZ  ARG A  95      15.181  40.505  38.348  1.00  0.55           C  
ATOM    725  NH1 ARG A  95      15.431  39.260  38.735  1.00  0.55           N  
ATOM    726  NH2 ARG A  95      14.254  41.243  38.943  1.00  0.55           N  
ATOM    727  N   THR A  96      19.857  46.237  34.824  1.00  0.44           N  
ATOM    728  CA  THR A  96      19.866  47.665  34.541  1.00  0.44           C  
ATOM    729  C   THR A  96      21.104  48.225  35.217  1.00  0.44           C  
ATOM    730  O   THR A  96      21.875  47.491  35.824  1.00  0.44           O  
ATOM    731  CB  THR A  96      18.601  48.430  34.978  1.00  0.44           C  
ATOM    732  OG1 THR A  96      18.615  49.820  34.637  1.00  0.44           O  
ATOM    733  CG2 THR A  96      18.385  48.301  36.492  1.00  0.44           C  
ATOM    734  N   GLY A  97      21.318  49.560  35.153  1.00  0.52           N  
ATOM    735  CA  GLY A  97      22.396  50.325  35.777  1.00  0.52           C  
ATOM    736  C   GLY A  97      22.617  50.099  37.250  1.00  0.52           C  
ATOM    737  O   GLY A  97      23.732  50.234  37.747  1.00  0.52           O  
ATOM    738  N   LYS A  98      21.549  49.754  37.988  1.00  0.70           N  
ATOM    739  CA  LYS A  98      21.632  49.399  39.391  1.00  0.70           C  
ATOM    740  C   LYS A  98      22.489  48.165  39.640  1.00  0.70           C  
ATOM    741  O   LYS A  98      23.488  48.234  40.332  1.00  0.70           O  
ATOM    742  CB  LYS A  98      20.207  49.190  39.962  1.00  0.70           C  
ATOM    743  CG  LYS A  98      19.359  50.478  39.915  1.00  0.70           C  
ATOM    744  CD  LYS A  98      17.923  50.318  40.452  1.00  0.70           C  
ATOM    745  CE  LYS A  98      17.122  51.626  40.398  1.00  0.70           C  
ATOM    746  NZ  LYS A  98      15.740  51.410  40.888  1.00  0.70           N  
ATOM    747  N   ASP A  99      22.230  47.041  38.970  1.00  0.73           N  
ATOM    748  CA  ASP A  99      22.912  45.789  39.235  1.00  0.73           C  
ATOM    749  C   ASP A  99      24.424  45.810  38.921  1.00  0.73           C  
ATOM    750  O   ASP A  99      25.243  45.086  39.494  1.00  0.73           O  
ATOM    751  CB  ASP A  99      22.160  44.710  38.441  1.00  0.73           C  
ATOM    752  CG  ASP A  99      20.653  44.894  38.586  1.00  0.73           C  
ATOM    753  OD1 ASP A  99      20.031  44.510  39.607  1.00  0.73           O  
ATOM    754  OD2 ASP A  99      20.101  45.530  37.643  1.00  0.73           O  
ATOM    755  N   PHE A 100      24.851  46.713  38.013  1.00  0.79           N  
ATOM    756  CA  PHE A 100      26.244  47.090  37.863  1.00  0.79           C  
ATOM    757  C   PHE A 100      26.799  47.869  39.047  1.00  0.79           C  
ATOM    758  O   PHE A 100      27.872  47.525  39.516  1.00  0.79           O  
ATOM    759  CB  PHE A 100      26.496  47.971  36.623  1.00  0.79           C  
ATOM    760  CG  PHE A 100      26.030  47.277  35.385  1.00  0.79           C  
ATOM    761  CD1 PHE A 100      26.822  46.326  34.729  1.00  0.79           C  
ATOM    762  CD2 PHE A 100      24.769  47.579  34.868  1.00  0.79           C  
ATOM    763  CE1 PHE A 100      26.351  45.691  33.571  1.00  0.79           C  
ATOM    764  CE2 PHE A 100      24.273  46.930  33.735  1.00  0.79           C  
ATOM    765  CZ  PHE A 100      25.074  45.993  33.075  1.00  0.79           C  
ATOM    766  N   TYR A 101      26.080  48.879  39.608  1.00  0.79           N  
ATOM    767  CA  TYR A 101      26.461  49.696  40.784  1.00  0.79           C  
ATOM    768  C   TYR A 101      26.845  48.773  41.934  1.00  0.79           C  
ATOM    769  O   TYR A 101      27.866  48.885  42.610  1.00  0.79           O  
ATOM    770  CB  TYR A 101      25.263  50.615  41.281  1.00  0.79           C  
ATOM    771  CG  TYR A 101      25.494  51.495  42.520  1.00  0.79           C  
ATOM    772  CD1 TYR A 101      26.785  51.750  42.992  1.00  0.79           C  
ATOM    773  CD2 TYR A 101      24.422  52.075  43.243  1.00  0.79           C  
ATOM    774  CE1 TYR A 101      27.000  52.486  44.164  1.00  0.79           C  
ATOM    775  CE2 TYR A 101      24.649  52.836  44.409  1.00  0.79           C  
ATOM    776  CZ  TYR A 101      25.944  53.013  44.878  1.00  0.79           C  
ATOM    777  OH  TYR A 101      26.215  53.733  46.064  1.00  0.79           O  
ATOM    778  N   ASP A 102      26.002  47.785  42.115  1.00  0.79           N  
ATOM    779  CA  ASP A 102      26.033  46.785  43.121  1.00  0.79           C  
ATOM    780  C   ASP A 102      27.197  45.815  43.083  1.00  0.79           C  
ATOM    781  O   ASP A 102      27.864  45.543  44.085  1.00  0.79           O  
ATOM    782  CB  ASP A 102      24.723  46.062  42.887  1.00  0.79           C  
ATOM    783  CG  ASP A 102      23.468  46.963  42.927  1.00  0.79           C  
ATOM    784  OD1 ASP A 102      23.547  48.124  43.384  1.00  0.79           O  
ATOM    785  OD2 ASP A 102      22.413  46.508  42.420  1.00  0.79           O  
ATOM    786  N   LEU A 103      27.508  45.312  41.881  1.00  0.79           N  
ATOM    787  CA  LEU A 103      28.728  44.601  41.590  1.00  0.79           C  
ATOM    788  C   LEU A 103      29.959  45.481  41.805  1.00  0.79           C  
ATOM    789  O   LEU A 103      30.927  45.064  42.434  1.00  0.79           O  
ATOM    790  CB  LEU A 103      28.598  44.082  40.145  1.00  0.79           C  
ATOM    791  CG  LEU A 103      29.838  43.405  39.552  1.00  0.79           C  
ATOM    792  CD1 LEU A 103      29.437  42.117  38.832  1.00  0.79           C  
ATOM    793  CD2 LEU A 103      30.534  44.398  38.619  1.00  0.79           C  
ATOM    794  N   VAL A 104      29.914  46.756  41.353  1.00  0.82           N  
ATOM    795  CA  VAL A 104      30.985  47.745  41.499  1.00  0.82           C  
ATOM    796  C   VAL A 104      31.334  47.993  42.972  1.00  0.82           C  
ATOM    797  O   VAL A 104      32.500  47.988  43.369  1.00  0.82           O  
ATOM    798  CB  VAL A 104      30.604  49.096  40.851  1.00  0.82           C  
ATOM    799  CG1 VAL A 104      31.686  50.155  41.034  1.00  0.82           C  
ATOM    800  CG2 VAL A 104      30.308  49.011  39.354  1.00  0.82           C  
ATOM    801  N   ILE A 105      30.320  48.178  43.843  1.00  0.79           N  
ATOM    802  CA  ILE A 105      30.508  48.388  45.275  1.00  0.79           C  
ATOM    803  C   ILE A 105      31.107  47.215  45.983  1.00  0.79           C  
ATOM    804  O   ILE A 105      32.049  47.363  46.764  1.00  0.79           O  
ATOM    805  CB  ILE A 105      29.178  48.723  45.949  1.00  0.79           C  
ATOM    806  CG1 ILE A 105      28.796  50.166  45.587  1.00  0.79           C  
ATOM    807  CG2 ILE A 105      29.145  48.490  47.487  1.00  0.79           C  
ATOM    808  CD1 ILE A 105      29.740  51.236  46.142  1.00  0.79           C  
ATOM    809  N   LEU A 106      30.572  46.014  45.724  1.00  0.80           N  
ATOM    810  CA  LEU A 106      31.037  44.823  46.387  1.00  0.80           C  
ATOM    811  C   LEU A 106      32.440  44.430  45.952  1.00  0.80           C  
ATOM    812  O   LEU A 106      33.292  44.076  46.765  1.00  0.80           O  
ATOM    813  CB  LEU A 106      29.998  43.696  46.245  1.00  0.80           C  
ATOM    814  CG  LEU A 106      30.362  42.419  47.015  1.00  0.80           C  
ATOM    815  CD1 LEU A 106      30.474  42.654  48.515  1.00  0.80           C  
ATOM    816  CD2 LEU A 106      29.352  41.311  46.848  1.00  0.80           C  
ATOM    817  N   LEU A 107      32.763  44.579  44.655  1.00  0.80           N  
ATOM    818  CA  LEU A 107      34.123  44.414  44.180  1.00  0.80           C  
ATOM    819  C   LEU A 107      35.104  45.386  44.822  1.00  0.80           C  
ATOM    820  O   LEU A 107      36.168  45.003  45.302  1.00  0.80           O  
ATOM    821  CB  LEU A 107      34.172  44.625  42.657  1.00  0.80           C  
ATOM    822  CG  LEU A 107      33.597  43.467  41.828  1.00  0.80           C  
ATOM    823  CD1 LEU A 107      33.519  43.921  40.372  1.00  0.80           C  
ATOM    824  CD2 LEU A 107      34.435  42.191  41.949  1.00  0.80           C  
ATOM    825  N   MET A 108      34.744  46.680  44.945  1.00  0.80           N  
ATOM    826  CA  MET A 108      35.593  47.632  45.637  1.00  0.80           C  
ATOM    827  C   MET A 108      35.655  47.411  47.138  1.00  0.80           C  
ATOM    828  O   MET A 108      36.554  47.921  47.801  1.00  0.80           O  
ATOM    829  CB  MET A 108      35.146  49.088  45.418  1.00  0.80           C  
ATOM    830  CG  MET A 108      35.530  49.675  44.054  1.00  0.80           C  
ATOM    831  SD  MET A 108      35.393  51.487  44.061  1.00  0.80           S  
ATOM    832  CE  MET A 108      33.603  51.390  43.864  1.00  0.80           C  
ATOM    833  N   SER A 109      34.735  46.622  47.728  1.00  0.79           N  
ATOM    834  CA  SER A 109      34.837  46.194  49.110  1.00  0.79           C  
ATOM    835  C   SER A 109      35.594  44.891  49.229  1.00  0.79           C  
ATOM    836  O   SER A 109      35.683  44.314  50.310  1.00  0.79           O  
ATOM    837  CB  SER A 109      33.483  46.167  49.871  1.00  0.79           C  
ATOM    838  OG  SER A 109      32.671  45.055  49.530  1.00  0.79           O  
ATOM    839  N   GLY A 110      36.252  44.450  48.133  1.00  0.80           N  
ATOM    840  CA  GLY A 110      37.275  43.411  48.115  1.00  0.80           C  
ATOM    841  C   GLY A 110      36.720  42.027  48.094  1.00  0.80           C  
ATOM    842  O   GLY A 110      37.380  41.074  48.501  1.00  0.80           O  
ATOM    843  N   ALA A 111      35.457  41.922  47.685  1.00  0.78           N  
ATOM    844  CA  ALA A 111      34.717  40.699  47.549  1.00  0.78           C  
ATOM    845  C   ALA A 111      34.591  40.262  46.107  1.00  0.78           C  
ATOM    846  O   ALA A 111      34.938  40.980  45.175  1.00  0.78           O  
ATOM    847  CB  ALA A 111      33.335  40.903  48.169  1.00  0.78           C  
ATOM    848  N   GLY A 112      34.115  39.019  45.897  1.00  0.79           N  
ATOM    849  CA  GLY A 112      33.827  38.503  44.569  1.00  0.79           C  
ATOM    850  C   GLY A 112      32.357  38.525  44.251  1.00  0.79           C  
ATOM    851  O   GLY A 112      31.506  38.323  45.113  1.00  0.79           O  
ATOM    852  N   VAL A 113      31.991  38.734  42.978  1.00  0.81           N  
ATOM    853  CA  VAL A 113      30.592  38.886  42.605  1.00  0.81           C  
ATOM    854  C   VAL A 113      30.224  37.949  41.485  1.00  0.81           C  
ATOM    855  O   VAL A 113      30.783  37.975  40.389  1.00  0.81           O  
ATOM    856  CB  VAL A 113      30.207  40.309  42.221  1.00  0.81           C  
ATOM    857  CG1 VAL A 113      28.681  40.397  42.023  1.00  0.81           C  
ATOM    858  CG2 VAL A 113      30.650  41.270  43.332  1.00  0.81           C  
ATOM    859  N   GLY A 114      29.227  37.081  41.737  1.00  0.81           N  
ATOM    860  CA  GLY A 114      28.584  36.340  40.680  1.00  0.81           C  
ATOM    861  C   GLY A 114      27.488  37.119  40.088  1.00  0.81           C  
ATOM    862  O   GLY A 114      26.841  37.919  40.755  1.00  0.81           O  
ATOM    863  N   PHE A 115      27.230  36.905  38.802  1.00  0.79           N  
ATOM    864  CA  PHE A 115      26.149  37.604  38.189  1.00  0.79           C  
ATOM    865  C   PHE A 115      25.579  36.831  37.037  1.00  0.79           C  
ATOM    866  O   PHE A 115      26.220  35.957  36.456  1.00  0.79           O  
ATOM    867  CB  PHE A 115      26.525  39.061  37.815  1.00  0.79           C  
ATOM    868  CG  PHE A 115      27.661  39.117  36.839  1.00  0.79           C  
ATOM    869  CD1 PHE A 115      27.398  39.036  35.465  1.00  0.79           C  
ATOM    870  CD2 PHE A 115      28.986  39.266  37.277  1.00  0.79           C  
ATOM    871  CE1 PHE A 115      28.434  39.151  34.537  1.00  0.79           C  
ATOM    872  CE2 PHE A 115      30.021  39.408  36.350  1.00  0.79           C  
ATOM    873  CZ  PHE A 115      29.744  39.347  34.984  1.00  0.79           C  
ATOM    874  N   ARG A 116      24.319  37.123  36.706  1.00  0.75           N  
ATOM    875  CA  ARG A 116      23.600  36.425  35.670  1.00  0.75           C  
ATOM    876  C   ARG A 116      23.282  37.369  34.526  1.00  0.75           C  
ATOM    877  O   ARG A 116      22.929  38.528  34.744  1.00  0.75           O  
ATOM    878  CB  ARG A 116      22.326  35.785  36.263  1.00  0.75           C  
ATOM    879  CG  ARG A 116      21.437  35.043  35.259  1.00  0.75           C  
ATOM    880  CD  ARG A 116      20.220  34.369  35.887  1.00  0.75           C  
ATOM    881  NE  ARG A 116      19.435  33.804  34.741  1.00  0.75           N  
ATOM    882  CZ  ARG A 116      18.539  34.508  34.036  1.00  0.75           C  
ATOM    883  NH1 ARG A 116      17.997  33.940  32.953  1.00  0.75           N  
ATOM    884  NH2 ARG A 116      18.165  35.738  34.387  1.00  0.75           N  
ATOM    885  N   VAL A 117      23.456  36.885  33.276  1.00  0.74           N  
ATOM    886  CA  VAL A 117      22.976  37.484  32.028  1.00  0.74           C  
ATOM    887  C   VAL A 117      21.493  37.787  31.996  1.00  0.74           C  
ATOM    888  O   VAL A 117      20.710  37.202  32.726  1.00  0.74           O  
ATOM    889  CB  VAL A 117      23.227  36.607  30.818  1.00  0.74           C  
ATOM    890  CG1 VAL A 117      24.733  36.308  30.677  1.00  0.74           C  
ATOM    891  CG2 VAL A 117      22.330  35.347  30.887  1.00  0.74           C  
ATOM    892  N   THR A 118      21.023  38.706  31.131  1.00  0.45           N  
ATOM    893  CA  THR A 118      19.725  39.311  31.395  1.00  0.45           C  
ATOM    894  C   THR A 118      19.440  40.382  30.381  1.00  0.45           C  
ATOM    895  O   THR A 118      20.004  40.449  29.315  1.00  0.45           O  
ATOM    896  CB  THR A 118      19.673  39.914  32.788  1.00  0.45           C  
ATOM    897  OG1 THR A 118      18.431  40.418  33.298  1.00  0.45           O  
ATOM    898  CG2 THR A 118      20.774  40.969  32.836  1.00  0.45           C  
ATOM    899  N   ARG A 119      18.473  41.251  30.721  1.00  0.39           N  
ATOM    900  CA  ARG A 119      18.241  42.454  29.986  1.00  0.39           C  
ATOM    901  C   ARG A 119      19.150  43.551  30.413  1.00  0.39           C  
ATOM    902  O   ARG A 119      19.442  43.759  31.580  1.00  0.39           O  
ATOM    903  CB  ARG A 119      16.845  43.027  30.189  1.00  0.39           C  
ATOM    904  CG  ARG A 119      15.782  42.035  29.734  1.00  0.39           C  
ATOM    905  CD  ARG A 119      14.389  42.604  29.898  1.00  0.39           C  
ATOM    906  NE  ARG A 119      14.217  42.749  31.375  1.00  0.39           N  
ATOM    907  CZ  ARG A 119      13.185  43.380  31.943  1.00  0.39           C  
ATOM    908  NH1 ARG A 119      13.127  43.477  33.267  1.00  0.39           N  
ATOM    909  NH2 ARG A 119      12.220  43.912  31.203  1.00  0.39           N  
ATOM    910  N   ASP A 120      19.521  44.331  29.412  1.00  0.41           N  
ATOM    911  CA  ASP A 120      20.569  45.277  29.535  1.00  0.41           C  
ATOM    912  C   ASP A 120      20.244  46.446  28.611  1.00  0.41           C  
ATOM    913  O   ASP A 120      19.250  46.428  27.883  1.00  0.41           O  
ATOM    914  CB  ASP A 120      21.850  44.596  29.071  1.00  0.41           C  
ATOM    915  CG  ASP A 120      22.276  43.299  29.735  1.00  0.41           C  
ATOM    916  OD1 ASP A 120      22.514  43.280  30.963  1.00  0.41           O  
ATOM    917  OD2 ASP A 120      22.472  42.333  28.950  1.00  0.41           O  
ATOM    918  N   ASN A 121      21.067  47.512  28.627  1.00  0.40           N  
ATOM    919  CA  ASN A 121      20.717  48.780  28.003  1.00  0.40           C  
ATOM    920  C   ASN A 121      21.933  49.461  27.397  1.00  0.40           C  
ATOM    921  O   ASN A 121      22.940  49.562  28.079  1.00  0.40           O  
ATOM    922  CB  ASN A 121      20.095  49.705  29.081  1.00  0.40           C  
ATOM    923  CG  ASN A 121      19.471  50.917  28.409  1.00  0.40           C  
ATOM    924  OD1 ASN A 121      19.007  50.782  27.282  1.00  0.40           O  
ATOM    925  ND2 ASN A 121      19.508  52.087  29.078  1.00  0.40           N  
ATOM    926  N   ILE A 122      21.824  49.962  26.137  1.00  0.36           N  
ATOM    927  CA  ILE A 122      22.864  50.575  25.281  1.00  0.36           C  
ATOM    928  C   ILE A 122      22.480  52.022  25.007  1.00  0.36           C  
ATOM    929  O   ILE A 122      21.337  52.321  24.686  1.00  0.36           O  
ATOM    930  CB  ILE A 122      23.131  49.909  23.910  1.00  0.36           C  
ATOM    931  CG1 ILE A 122      21.829  49.668  23.209  1.00  0.36           C  
ATOM    932  CG2 ILE A 122      23.815  48.542  24.062  1.00  0.36           C  
ATOM    933  CD1 ILE A 122      21.692  48.903  21.977  1.00  0.36           C  
ATOM    934  N   GLU A 123      23.433  52.962  25.135  1.00  0.42           N  
ATOM    935  CA  GLU A 123      23.082  54.370  25.184  1.00  0.42           C  
ATOM    936  C   GLU A 123      24.122  55.268  24.545  1.00  0.42           C  
ATOM    937  O   GLU A 123      25.329  55.033  24.586  1.00  0.42           O  
ATOM    938  CB  GLU A 123      22.866  54.861  26.639  1.00  0.42           C  
ATOM    939  CG  GLU A 123      21.665  54.217  27.379  1.00  0.42           C  
ATOM    940  CD  GLU A 123      20.295  54.584  26.801  1.00  0.42           C  
ATOM    941  OE1 GLU A 123      20.226  55.341  25.798  1.00  0.42           O  
ATOM    942  OE2 GLU A 123      19.290  54.151  27.425  1.00  0.42           O  
ATOM    943  N   ALA A 124      23.660  56.367  23.922  1.00  0.44           N  
ATOM    944  CA  ALA A 124      24.525  57.364  23.333  1.00  0.44           C  
ATOM    945  C   ALA A 124      24.851  58.475  24.309  1.00  0.44           C  
ATOM    946  O   ALA A 124      23.966  59.144  24.835  1.00  0.44           O  
ATOM    947  CB  ALA A 124      23.855  58.029  22.120  1.00  0.44           C  
ATOM    948  N   LEU A 125      26.146  58.735  24.544  1.00  0.42           N  
ATOM    949  CA  LEU A 125      26.519  59.846  25.379  1.00  0.42           C  
ATOM    950  C   LEU A 125      27.873  60.380  24.948  1.00  0.42           C  
ATOM    951  O   LEU A 125      28.787  59.616  24.643  1.00  0.42           O  
ATOM    952  CB  LEU A 125      26.499  59.370  26.853  1.00  0.42           C  
ATOM    953  CG  LEU A 125      26.927  60.381  27.922  1.00  0.42           C  
ATOM    954  CD1 LEU A 125      26.072  61.641  27.879  1.00  0.42           C  
ATOM    955  CD2 LEU A 125      26.819  59.751  29.308  1.00  0.42           C  
ATOM    956  N   ASN A 126      28.037  61.717  24.907  1.00  0.46           N  
ATOM    957  CA  ASN A 126      29.323  62.367  24.761  1.00  0.46           C  
ATOM    958  C   ASN A 126      29.942  62.484  26.147  1.00  0.46           C  
ATOM    959  O   ASN A 126      29.309  62.971  27.082  1.00  0.46           O  
ATOM    960  CB  ASN A 126      29.113  63.759  24.124  1.00  0.46           C  
ATOM    961  CG  ASN A 126      30.408  64.391  23.629  1.00  0.46           C  
ATOM    962  OD1 ASN A 126      31.480  63.784  23.654  1.00  0.46           O  
ATOM    963  ND2 ASN A 126      30.301  65.637  23.123  1.00  0.46           N  
ATOM    964  N   GLN A 127      31.174  61.979  26.331  1.00  0.53           N  
ATOM    965  CA  GLN A 127      31.782  61.904  27.642  1.00  0.53           C  
ATOM    966  C   GLN A 127      33.161  62.493  27.677  1.00  0.53           C  
ATOM    967  O   GLN A 127      34.070  62.078  26.965  1.00  0.53           O  
ATOM    968  CB  GLN A 127      31.910  60.462  28.162  1.00  0.53           C  
ATOM    969  CG  GLN A 127      30.541  59.816  28.415  1.00  0.53           C  
ATOM    970  CD  GLN A 127      30.738  58.439  29.014  1.00  0.53           C  
ATOM    971  OE1 GLN A 127      31.854  58.038  29.343  1.00  0.53           O  
ATOM    972  NE2 GLN A 127      29.626  57.679  29.153  1.00  0.53           N  
ATOM    973  N   ASN A 128      33.350  63.449  28.592  1.00  0.52           N  
ATOM    974  CA  ASN A 128      34.637  64.041  28.849  1.00  0.52           C  
ATOM    975  C   ASN A 128      35.039  63.724  30.282  1.00  0.52           C  
ATOM    976  O   ASN A 128      34.217  63.812  31.199  1.00  0.52           O  
ATOM    977  CB  ASN A 128      34.548  65.572  28.684  1.00  0.52           C  
ATOM    978  CG  ASN A 128      34.287  65.951  27.228  1.00  0.52           C  
ATOM    979  OD1 ASN A 128      35.123  65.685  26.365  1.00  0.52           O  
ATOM    980  ND2 ASN A 128      33.143  66.615  26.945  1.00  0.52           N  
ATOM    981  N   LEU A 129      36.319  63.362  30.524  1.00  0.52           N  
ATOM    982  CA  LEU A 129      36.827  63.113  31.867  1.00  0.52           C  
ATOM    983  C   LEU A 129      37.821  64.212  32.281  1.00  0.52           C  
ATOM    984  O   LEU A 129      38.927  64.304  31.753  1.00  0.52           O  
ATOM    985  CB  LEU A 129      37.420  61.696  31.993  1.00  0.52           C  
ATOM    986  CG  LEU A 129      36.441  60.565  31.605  1.00  0.52           C  
ATOM    987  CD1 LEU A 129      37.135  59.237  31.843  1.00  0.52           C  
ATOM    988  CD2 LEU A 129      35.138  60.526  32.403  1.00  0.52           C  
ATOM    989  N   PRO A 130      37.435  65.106  33.192  1.00  0.58           N  
ATOM    990  CA  PRO A 130      38.289  66.209  33.596  1.00  0.58           C  
ATOM    991  C   PRO A 130      39.161  66.028  34.770  1.00  0.58           C  
ATOM    992  O   PRO A 130      38.746  66.239  35.916  1.00  0.58           O  
ATOM    993  CB  PRO A 130      37.317  67.285  34.092  1.00  0.58           C  
ATOM    994  CG  PRO A 130      36.121  67.066  33.255  1.00  0.58           C  
ATOM    995  CD  PRO A 130      36.060  65.562  33.192  1.00  0.58           C  
ATOM    996  N   ILE A 131      40.432  65.874  34.541  1.00  0.47           N  
ATOM    997  CA  ILE A 131      41.356  65.998  35.621  1.00  0.47           C  
ATOM    998  C   ILE A 131      41.997  67.348  35.507  1.00  0.47           C  
ATOM    999  O   ILE A 131      42.415  67.825  34.460  1.00  0.47           O  
ATOM   1000  CB  ILE A 131      42.202  64.774  35.661  1.00  0.47           C  
ATOM   1001  CG1 ILE A 131      42.975  64.612  36.974  1.00  0.47           C  
ATOM   1002  CG2 ILE A 131      43.039  64.655  34.384  1.00  0.47           C  
ATOM   1003  CD1 ILE A 131      42.989  63.151  37.393  1.00  0.47           C  
ATOM   1004  N   ARG A 132      41.972  68.107  36.613  1.00  0.44           N  
ATOM   1005  CA  ARG A 132      42.618  69.389  36.697  1.00  0.44           C  
ATOM   1006  C   ARG A 132      44.124  69.233  36.444  1.00  0.44           C  
ATOM   1007  O   ARG A 132      44.641  68.136  36.547  1.00  0.44           O  
ATOM   1008  CB  ARG A 132      42.209  70.102  38.015  1.00  0.44           C  
ATOM   1009  CG  ARG A 132      42.779  71.516  38.215  1.00  0.44           C  
ATOM   1010  CD  ARG A 132      42.290  72.262  39.463  1.00  0.44           C  
ATOM   1011  NE  ARG A 132      42.960  73.606  39.449  1.00  0.44           N  
ATOM   1012  CZ  ARG A 132      42.790  74.542  40.394  1.00  0.44           C  
ATOM   1013  NH1 ARG A 132      43.487  75.676  40.326  1.00  0.44           N  
ATOM   1014  NH2 ARG A 132      41.951  74.372  41.410  1.00  0.44           N  
ATOM   1015  N   ARG A 133      44.861  70.294  36.062  1.00  0.42           N  
ATOM   1016  CA  ARG A 133      46.318  70.314  35.916  1.00  0.42           C  
ATOM   1017  C   ARG A 133      47.106  70.173  37.225  1.00  0.42           C  
ATOM   1018  O   ARG A 133      48.214  69.639  37.257  1.00  0.42           O  
ATOM   1019  CB  ARG A 133      46.757  71.598  35.167  1.00  0.42           C  
ATOM   1020  CG  ARG A 133      48.267  71.783  34.923  1.00  0.42           C  
ATOM   1021  CD  ARG A 133      48.911  70.612  34.193  1.00  0.42           C  
ATOM   1022  NE  ARG A 133      50.368  70.925  34.111  1.00  0.42           N  
ATOM   1023  CZ  ARG A 133      51.277  70.477  34.987  1.00  0.42           C  
ATOM   1024  NH1 ARG A 133      52.546  70.845  34.822  1.00  0.42           N  
ATOM   1025  NH2 ARG A 133      50.959  69.704  36.021  1.00  0.42           N  
ATOM   1026  N   VAL A 134      46.525  70.711  38.313  1.00  0.40           N  
ATOM   1027  CA  VAL A 134      46.964  70.666  39.708  1.00  0.40           C  
ATOM   1028  C   VAL A 134      47.049  69.303  40.432  1.00  0.40           C  
ATOM   1029  O   VAL A 134      48.019  69.125  41.170  1.00  0.40           O  
ATOM   1030  CB  VAL A 134      46.058  71.594  40.524  1.00  0.40           C  
ATOM   1031  CG1 VAL A 134      46.426  71.621  42.020  1.00  0.40           C  
ATOM   1032  CG2 VAL A 134      46.171  73.021  39.958  1.00  0.40           C  
ATOM   1033  N   PRO A 135      46.118  68.330  40.343  1.00  0.57           N  
ATOM   1034  CA  PRO A 135      46.282  66.959  40.808  1.00  0.57           C  
ATOM   1035  C   PRO A 135      47.642  66.358  40.586  1.00  0.57           C  
ATOM   1036  O   PRO A 135      48.250  66.525  39.532  1.00  0.57           O  
ATOM   1037  CB  PRO A 135      45.229  66.127  40.049  1.00  0.57           C  
ATOM   1038  CG  PRO A 135      44.175  67.152  39.697  1.00  0.57           C  
ATOM   1039  CD  PRO A 135      45.040  68.355  39.403  1.00  0.57           C  
ATOM   1040  N   LYS A 136      48.095  65.551  41.548  1.00  0.42           N  
ATOM   1041  CA  LYS A 136      49.360  64.852  41.486  1.00  0.42           C  
ATOM   1042  C   LYS A 136      49.372  63.764  40.421  1.00  0.42           C  
ATOM   1043  O   LYS A 136      50.382  63.199  40.018  1.00  0.42           O  
ATOM   1044  CB  LYS A 136      49.574  64.265  42.879  1.00  0.42           C  
ATOM   1045  CG  LYS A 136      49.746  65.383  43.910  1.00  0.42           C  
ATOM   1046  CD  LYS A 136      50.080  64.787  45.271  1.00  0.42           C  
ATOM   1047  CE  LYS A 136      50.373  65.864  46.304  1.00  0.42           C  
ATOM   1048  NZ  LYS A 136      50.693  65.210  47.583  1.00  0.42           N  
ATOM   1049  N   LEU A 137      48.175  63.496  39.924  1.00  0.43           N  
ATOM   1050  CA  LEU A 137      47.853  62.637  38.838  1.00  0.43           C  
ATOM   1051  C   LEU A 137      47.299  63.431  37.686  1.00  0.43           C  
ATOM   1052  O   LEU A 137      46.283  63.044  37.121  1.00  0.43           O  
ATOM   1053  CB  LEU A 137      46.683  61.782  39.309  1.00  0.43           C  
ATOM   1054  CG  LEU A 137      46.876  61.071  40.647  1.00  0.43           C  
ATOM   1055  CD1 LEU A 137      45.489  60.578  40.953  1.00  0.43           C  
ATOM   1056  CD2 LEU A 137      47.907  59.937  40.524  1.00  0.43           C  
ATOM   1057  N   HIS A 138      47.814  64.582  37.285  1.00  0.41           N  
ATOM   1058  CA  HIS A 138      47.341  65.141  36.014  1.00  0.41           C  
ATOM   1059  C   HIS A 138      47.862  64.355  34.797  1.00  0.41           C  
ATOM   1060  O   HIS A 138      47.124  63.995  33.887  1.00  0.41           O  
ATOM   1061  CB  HIS A 138      47.639  66.648  35.897  1.00  0.41           C  
ATOM   1062  CG  HIS A 138      47.332  67.225  34.542  1.00  0.41           C  
ATOM   1063  ND1 HIS A 138      46.032  67.403  34.131  1.00  0.41           N  
ATOM   1064  CD2 HIS A 138      48.181  67.600  33.555  1.00  0.41           C  
ATOM   1065  CE1 HIS A 138      46.101  67.882  32.916  1.00  0.41           C  
ATOM   1066  NE2 HIS A 138      47.384  68.031  32.516  1.00  0.41           N  
ATOM   1067  N   VAL A 139      49.171  64.024  34.769  1.00  0.42           N  
ATOM   1068  CA  VAL A 139      49.806  63.444  33.585  1.00  0.42           C  
ATOM   1069  C   VAL A 139      49.310  62.046  33.230  1.00  0.42           C  
ATOM   1070  O   VAL A 139      48.840  61.796  32.124  1.00  0.42           O  
ATOM   1071  CB  VAL A 139      51.323  63.439  33.784  1.00  0.42           C  
ATOM   1072  CG1 VAL A 139      52.065  62.667  32.675  1.00  0.42           C  
ATOM   1073  CG2 VAL A 139      51.833  64.895  33.830  1.00  0.42           C  
ATOM   1074  N   LEU A 140      49.315  61.134  34.214  1.00  0.43           N  
ATOM   1075  CA  LEU A 140      48.945  59.734  34.076  1.00  0.43           C  
ATOM   1076  C   LEU A 140      47.506  59.505  33.557  1.00  0.43           C  
ATOM   1077  O   LEU A 140      47.287  58.594  32.765  1.00  0.43           O  
ATOM   1078  CB  LEU A 140      49.192  59.072  35.462  1.00  0.43           C  
ATOM   1079  CG  LEU A 140      48.656  57.638  35.645  1.00  0.43           C  
ATOM   1080  CD1 LEU A 140      49.507  56.696  34.788  1.00  0.43           C  
ATOM   1081  CD2 LEU A 140      48.611  57.194  37.120  1.00  0.43           C  
ATOM   1082  N   PRO A 141      46.483  60.266  33.933  1.00  0.60           N  
ATOM   1083  CA  PRO A 141      45.178  60.281  33.276  1.00  0.60           C  
ATOM   1084  C   PRO A 141      45.118  60.880  31.896  1.00  0.60           C  
ATOM   1085  O   PRO A 141      44.354  60.400  31.073  1.00  0.60           O  
ATOM   1086  CB  PRO A 141      44.369  61.167  34.213  1.00  0.60           C  
ATOM   1087  CG  PRO A 141      44.942  60.822  35.554  1.00  0.60           C  
ATOM   1088  CD  PRO A 141      46.394  60.938  35.212  1.00  0.60           C  
ATOM   1089  N   TYR A 142      45.892  61.936  31.576  1.00  0.46           N  
ATOM   1090  CA  TYR A 142      45.941  62.488  30.223  1.00  0.46           C  
ATOM   1091  C   TYR A 142      46.389  61.416  29.227  1.00  0.46           C  
ATOM   1092  O   TYR A 142      45.879  61.291  28.115  1.00  0.46           O  
ATOM   1093  CB  TYR A 142      46.864  63.735  30.172  1.00  0.46           C  
ATOM   1094  CG  TYR A 142      46.875  64.354  28.795  1.00  0.46           C  
ATOM   1095  CD1 TYR A 142      45.853  65.224  28.380  1.00  0.46           C  
ATOM   1096  CD2 TYR A 142      47.863  63.974  27.870  1.00  0.46           C  
ATOM   1097  CE1 TYR A 142      45.827  65.716  27.066  1.00  0.46           C  
ATOM   1098  CE2 TYR A 142      47.829  64.449  26.552  1.00  0.46           C  
ATOM   1099  CZ  TYR A 142      46.817  65.331  26.155  1.00  0.46           C  
ATOM   1100  OH  TYR A 142      46.784  65.819  24.833  1.00  0.46           O  
ATOM   1101  N   GLU A 143      47.325  60.565  29.676  1.00  0.53           N  
ATOM   1102  CA  GLU A 143      47.702  59.331  29.021  1.00  0.53           C  
ATOM   1103  C   GLU A 143      46.542  58.329  28.820  1.00  0.53           C  
ATOM   1104  O   GLU A 143      46.457  57.680  27.780  1.00  0.53           O  
ATOM   1105  CB  GLU A 143      48.857  58.666  29.811  1.00  0.53           C  
ATOM   1106  CG  GLU A 143      50.153  59.518  29.911  1.00  0.53           C  
ATOM   1107  CD  GLU A 143      51.232  58.917  30.820  1.00  0.53           C  
ATOM   1108  OE1 GLU A 143      50.957  57.912  31.522  1.00  0.53           O  
ATOM   1109  OE2 GLU A 143      52.348  59.500  30.834  1.00  0.53           O  
ATOM   1110  N   PHE A 144      45.603  58.204  29.786  1.00  0.51           N  
ATOM   1111  CA  PHE A 144      44.463  57.286  29.728  1.00  0.51           C  
ATOM   1112  C   PHE A 144      43.152  57.889  29.235  1.00  0.51           C  
ATOM   1113  O   PHE A 144      42.142  57.190  29.241  1.00  0.51           O  
ATOM   1114  CB  PHE A 144      44.136  56.688  31.126  1.00  0.51           C  
ATOM   1115  CG  PHE A 144      45.226  55.778  31.622  1.00  0.51           C  
ATOM   1116  CD1 PHE A 144      45.782  55.939  32.901  1.00  0.51           C  
ATOM   1117  CD2 PHE A 144      45.674  54.714  30.821  1.00  0.51           C  
ATOM   1118  CE1 PHE A 144      46.787  55.076  33.356  1.00  0.51           C  
ATOM   1119  CE2 PHE A 144      46.702  53.870  31.258  1.00  0.51           C  
ATOM   1120  CZ  PHE A 144      47.263  54.054  32.527  1.00  0.51           C  
ATOM   1121  N   TYR A 145      43.162  59.172  28.799  1.00  0.53           N  
ATOM   1122  CA  TYR A 145      42.157  59.893  28.019  1.00  0.53           C  
ATOM   1123  C   TYR A 145      41.425  60.983  28.805  1.00  0.53           C  
ATOM   1124  O   TYR A 145      40.442  61.551  28.323  1.00  0.53           O  
ATOM   1125  CB  TYR A 145      41.062  59.026  27.340  1.00  0.53           C  
ATOM   1126  CG  TYR A 145      41.455  58.014  26.310  1.00  0.53           C  
ATOM   1127  CD1 TYR A 145      42.530  58.195  25.436  1.00  0.53           C  
ATOM   1128  CD2 TYR A 145      40.636  56.882  26.153  1.00  0.53           C  
ATOM   1129  CE1 TYR A 145      42.725  57.298  24.375  1.00  0.53           C  
ATOM   1130  CE2 TYR A 145      40.833  55.976  25.110  1.00  0.53           C  
ATOM   1131  CZ  TYR A 145      41.861  56.210  24.192  1.00  0.53           C  
ATOM   1132  OH  TYR A 145      42.018  55.404  23.046  1.00  0.53           O  
ATOM   1133  N   GLY A 146      41.881  61.354  30.015  1.00  0.63           N  
ATOM   1134  CA  GLY A 146      41.403  62.558  30.690  1.00  0.63           C  
ATOM   1135  C   GLY A 146      41.880  63.844  30.044  1.00  0.63           C  
ATOM   1136  O   GLY A 146      42.956  63.924  29.461  1.00  0.63           O  
ATOM   1137  N   TYR A 147      41.105  64.934  30.162  1.00  0.42           N  
ATOM   1138  CA  TYR A 147      41.471  66.226  29.609  1.00  0.42           C  
ATOM   1139  C   TYR A 147      41.668  67.227  30.723  1.00  0.42           C  
ATOM   1140  O   TYR A 147      40.952  67.243  31.721  1.00  0.42           O  
ATOM   1141  CB  TYR A 147      40.406  66.827  28.656  1.00  0.42           C  
ATOM   1142  CG  TYR A 147      40.345  66.043  27.381  1.00  0.42           C  
ATOM   1143  CD1 TYR A 147      39.367  65.054  27.212  1.00  0.42           C  
ATOM   1144  CD2 TYR A 147      41.262  66.285  26.342  1.00  0.42           C  
ATOM   1145  CE1 TYR A 147      39.294  64.321  26.020  1.00  0.42           C  
ATOM   1146  CE2 TYR A 147      41.191  65.553  25.147  1.00  0.42           C  
ATOM   1147  CZ  TYR A 147      40.201  64.575  24.986  1.00  0.42           C  
ATOM   1148  OH  TYR A 147      40.116  63.844  23.784  1.00  0.42           O  
ATOM   1149  N   GLY A 148      42.658  68.131  30.559  1.00  0.44           N  
ATOM   1150  CA  GLY A 148      42.847  69.268  31.451  1.00  0.44           C  
ATOM   1151  C   GLY A 148      41.670  70.217  31.549  1.00  0.44           C  
ATOM   1152  O   GLY A 148      41.325  70.930  30.611  1.00  0.44           O  
ATOM   1153  N   HIS A 149      41.037  70.279  32.728  1.00  0.40           N  
ATOM   1154  CA  HIS A 149      39.960  71.226  33.008  1.00  0.40           C  
ATOM   1155  C   HIS A 149      40.254  72.535  33.769  1.00  0.40           C  
ATOM   1156  O   HIS A 149      39.299  73.278  33.989  1.00  0.40           O  
ATOM   1157  CB  HIS A 149      38.887  70.414  33.743  1.00  0.40           C  
ATOM   1158  CG  HIS A 149      37.725  71.104  34.383  1.00  0.40           C  
ATOM   1159  ND1 HIS A 149      36.656  71.524  33.622  1.00  0.40           N  
ATOM   1160  CD2 HIS A 149      37.520  71.406  35.688  1.00  0.40           C  
ATOM   1161  CE1 HIS A 149      35.827  72.086  34.472  1.00  0.40           C  
ATOM   1162  NE2 HIS A 149      36.300  72.039  35.736  1.00  0.40           N  
ATOM   1163  N   PRO A 150      41.427  73.002  34.194  1.00  0.44           N  
ATOM   1164  CA  PRO A 150      41.486  74.266  34.911  1.00  0.44           C  
ATOM   1165  C   PRO A 150      41.650  75.386  33.930  1.00  0.44           C  
ATOM   1166  O   PRO A 150      42.755  75.613  33.449  1.00  0.44           O  
ATOM   1167  CB  PRO A 150      42.766  74.203  35.742  1.00  0.44           C  
ATOM   1168  CG  PRO A 150      43.633  73.180  35.016  1.00  0.44           C  
ATOM   1169  CD  PRO A 150      42.691  72.293  34.215  1.00  0.44           C  
ATOM   1170  N   LEU A 151      40.576  76.162  33.735  1.00  0.41           N  
ATOM   1171  CA  LEU A 151      40.501  77.249  32.779  1.00  0.41           C  
ATOM   1172  C   LEU A 151      41.604  78.291  32.908  1.00  0.41           C  
ATOM   1173  O   LEU A 151      42.029  78.901  31.933  1.00  0.41           O  
ATOM   1174  CB  LEU A 151      39.121  77.925  32.877  1.00  0.41           C  
ATOM   1175  CG  LEU A 151      37.946  77.021  32.454  1.00  0.41           C  
ATOM   1176  CD1 LEU A 151      36.628  77.734  32.774  1.00  0.41           C  
ATOM   1177  CD2 LEU A 151      38.024  76.649  30.966  1.00  0.41           C  
ATOM   1178  N   TYR A 152      42.115  78.474  34.136  1.00  0.36           N  
ATOM   1179  CA  TYR A 152      43.214  79.359  34.453  1.00  0.36           C  
ATOM   1180  C   TYR A 152      44.597  78.863  34.034  1.00  0.36           C  
ATOM   1181  O   TYR A 152      45.554  79.628  34.105  1.00  0.36           O  
ATOM   1182  CB  TYR A 152      43.263  79.616  35.981  1.00  0.36           C  
ATOM   1183  CG  TYR A 152      42.055  80.390  36.430  1.00  0.36           C  
ATOM   1184  CD1 TYR A 152      40.940  79.750  37.001  1.00  0.36           C  
ATOM   1185  CD2 TYR A 152      42.041  81.787  36.293  1.00  0.36           C  
ATOM   1186  CE1 TYR A 152      39.830  80.498  37.422  1.00  0.36           C  
ATOM   1187  CE2 TYR A 152      40.936  82.537  36.720  1.00  0.36           C  
ATOM   1188  CZ  TYR A 152      39.830  81.890  37.283  1.00  0.36           C  
ATOM   1189  OH  TYR A 152      38.716  82.635  37.715  1.00  0.36           O  
ATOM   1190  N   THR A 153      44.770  77.586  33.619  1.00  0.44           N  
ATOM   1191  CA  THR A 153      46.074  77.120  33.145  1.00  0.44           C  
ATOM   1192  C   THR A 153      46.160  77.243  31.647  1.00  0.44           C  
ATOM   1193  O   THR A 153      45.168  77.355  30.927  1.00  0.44           O  
ATOM   1194  CB  THR A 153      46.597  75.745  33.596  1.00  0.44           C  
ATOM   1195  OG1 THR A 153      45.964  74.612  32.985  1.00  0.44           O  
ATOM   1196  CG2 THR A 153      46.310  75.518  35.067  1.00  0.44           C  
ATOM   1197  N   GLU A 154      47.387  77.172  31.128  1.00  0.43           N  
ATOM   1198  CA  GLU A 154      47.685  77.087  29.725  1.00  0.43           C  
ATOM   1199  C   GLU A 154      47.330  75.719  29.124  1.00  0.43           C  
ATOM   1200  O   GLU A 154      47.443  75.497  27.922  1.00  0.43           O  
ATOM   1201  CB  GLU A 154      49.192  77.400  29.526  1.00  0.43           C  
ATOM   1202  CG  GLU A 154      50.205  76.339  30.058  1.00  0.43           C  
ATOM   1203  CD  GLU A 154      50.370  76.131  31.571  1.00  0.43           C  
ATOM   1204  OE1 GLU A 154      49.755  76.881  32.371  1.00  0.43           O  
ATOM   1205  OE2 GLU A 154      51.063  75.133  31.933  1.00  0.43           O  
ATOM   1206  N   ARG A 155      46.911  74.746  29.963  1.00  0.40           N  
ATOM   1207  CA  ARG A 155      46.685  73.364  29.587  1.00  0.40           C  
ATOM   1208  C   ARG A 155      45.218  73.015  29.434  1.00  0.40           C  
ATOM   1209  O   ARG A 155      44.871  71.860  29.191  1.00  0.40           O  
ATOM   1210  CB  ARG A 155      47.222  72.441  30.709  1.00  0.40           C  
ATOM   1211  CG  ARG A 155      48.721  72.583  31.004  1.00  0.40           C  
ATOM   1212  CD  ARG A 155      49.588  71.922  29.948  1.00  0.40           C  
ATOM   1213  NE  ARG A 155      50.979  71.974  30.481  1.00  0.40           N  
ATOM   1214  CZ  ARG A 155      52.013  71.427  29.832  1.00  0.40           C  
ATOM   1215  NH1 ARG A 155      53.221  71.484  30.384  1.00  0.40           N  
ATOM   1216  NH2 ARG A 155      51.876  70.867  28.635  1.00  0.40           N  
ATOM   1217  N   SER A 156      44.321  73.997  29.611  1.00  0.41           N  
ATOM   1218  CA  SER A 156      42.893  73.911  29.331  1.00  0.41           C  
ATOM   1219  C   SER A 156      42.500  73.232  28.032  1.00  0.41           C  
ATOM   1220  O   SER A 156      42.865  73.657  26.941  1.00  0.41           O  
ATOM   1221  CB  SER A 156      42.253  75.314  29.259  1.00  0.41           C  
ATOM   1222  OG  SER A 156      42.389  75.973  30.513  1.00  0.41           O  
ATOM   1223  N   PHE A 157      41.684  72.172  28.137  1.00  0.41           N  
ATOM   1224  CA  PHE A 157      41.168  71.458  26.987  1.00  0.41           C  
ATOM   1225  C   PHE A 157      39.697  71.207  27.105  1.00  0.41           C  
ATOM   1226  O   PHE A 157      39.043  70.844  26.130  1.00  0.41           O  
ATOM   1227  CB  PHE A 157      41.813  70.057  26.889  1.00  0.41           C  
ATOM   1228  CG  PHE A 157      43.182  70.163  26.307  1.00  0.41           C  
ATOM   1229  CD1 PHE A 157      44.291  69.639  26.985  1.00  0.41           C  
ATOM   1230  CD2 PHE A 157      43.366  70.772  25.056  1.00  0.41           C  
ATOM   1231  CE1 PHE A 157      45.571  69.730  26.425  1.00  0.41           C  
ATOM   1232  CE2 PHE A 157      44.644  70.879  24.500  1.00  0.41           C  
ATOM   1233  CZ  PHE A 157      45.747  70.353  25.183  1.00  0.41           C  
ATOM   1234  N   ILE A 158      39.129  71.373  28.310  1.00  0.40           N  
ATOM   1235  CA  ILE A 158      37.721  71.129  28.520  1.00  0.40           C  
ATOM   1236  C   ILE A 158      36.791  71.933  27.618  1.00  0.40           C  
ATOM   1237  O   ILE A 158      36.825  73.161  27.536  1.00  0.40           O  
ATOM   1238  CB  ILE A 158      37.317  71.247  29.988  1.00  0.40           C  
ATOM   1239  CG1 ILE A 158      35.891  70.698  30.238  1.00  0.40           C  
ATOM   1240  CG2 ILE A 158      37.521  72.698  30.490  1.00  0.40           C  
ATOM   1241  CD1 ILE A 158      35.767  69.215  29.871  1.00  0.40           C  
ATOM   1242  N   LYS A 159      35.915  71.219  26.897  1.00  0.40           N  
ATOM   1243  CA  LYS A 159      34.914  71.831  26.071  1.00  0.40           C  
ATOM   1244  C   LYS A 159      33.627  71.642  26.820  1.00  0.40           C  
ATOM   1245  O   LYS A 159      33.201  70.511  26.994  1.00  0.40           O  
ATOM   1246  CB  LYS A 159      34.842  71.149  24.685  1.00  0.40           C  
ATOM   1247  CG  LYS A 159      33.859  71.823  23.717  1.00  0.40           C  
ATOM   1248  CD  LYS A 159      33.858  71.149  22.337  1.00  0.40           C  
ATOM   1249  CE  LYS A 159      32.891  71.821  21.364  1.00  0.40           C  
ATOM   1250  NZ  LYS A 159      32.930  71.124  20.061  1.00  0.40           N  
ATOM   1251  N   ARG A 160      33.028  72.746  27.313  1.00  0.41           N  
ATOM   1252  CA  ARG A 160      31.781  72.684  28.039  1.00  0.41           C  
ATOM   1253  C   ARG A 160      30.794  73.708  27.525  1.00  0.41           C  
ATOM   1254  O   ARG A 160      31.163  74.754  26.992  1.00  0.41           O  
ATOM   1255  CB  ARG A 160      31.946  72.856  29.574  1.00  0.41           C  
ATOM   1256  CG  ARG A 160      32.515  74.220  30.007  1.00  0.41           C  
ATOM   1257  CD  ARG A 160      32.621  74.383  31.524  1.00  0.41           C  
ATOM   1258  NE  ARG A 160      33.229  75.734  31.786  1.00  0.41           N  
ATOM   1259  CZ  ARG A 160      32.542  76.884  31.861  1.00  0.41           C  
ATOM   1260  NH1 ARG A 160      33.200  78.024  32.068  1.00  0.41           N  
ATOM   1261  NH2 ARG A 160      31.220  76.929  31.733  1.00  0.41           N  
ATOM   1262  N   MET A 161      29.492  73.443  27.714  1.00  0.39           N  
ATOM   1263  CA  MET A 161      28.425  74.356  27.364  1.00  0.39           C  
ATOM   1264  C   MET A 161      27.331  74.261  28.412  1.00  0.39           C  
ATOM   1265  O   MET A 161      27.341  73.380  29.265  1.00  0.39           O  
ATOM   1266  CB  MET A 161      27.875  74.089  25.941  1.00  0.39           C  
ATOM   1267  CG  MET A 161      27.244  72.699  25.738  1.00  0.39           C  
ATOM   1268  SD  MET A 161      26.735  72.375  24.026  1.00  0.39           S  
ATOM   1269  CE  MET A 161      28.416  71.969  23.470  1.00  0.39           C  
ATOM   1270  N   GLY A 162      26.340  75.183  28.399  1.00  0.43           N  
ATOM   1271  CA  GLY A 162      25.321  75.271  29.454  1.00  0.43           C  
ATOM   1272  C   GLY A 162      24.372  74.099  29.564  1.00  0.43           C  
ATOM   1273  O   GLY A 162      23.711  73.921  30.577  1.00  0.43           O  
ATOM   1274  N   ARG A 163      24.281  73.264  28.514  1.00  0.46           N  
ATOM   1275  CA  ARG A 163      23.442  72.078  28.526  1.00  0.46           C  
ATOM   1276  C   ARG A 163      24.166  70.819  28.980  1.00  0.46           C  
ATOM   1277  O   ARG A 163      23.548  69.763  29.078  1.00  0.46           O  
ATOM   1278  CB  ARG A 163      22.909  71.788  27.097  1.00  0.46           C  
ATOM   1279  CG  ARG A 163      21.895  72.825  26.580  1.00  0.46           C  
ATOM   1280  CD  ARG A 163      21.401  72.505  25.166  1.00  0.46           C  
ATOM   1281  NE  ARG A 163      20.406  73.566  24.811  1.00  0.46           N  
ATOM   1282  CZ  ARG A 163      19.816  73.669  23.612  1.00  0.46           C  
ATOM   1283  NH1 ARG A 163      18.938  74.647  23.399  1.00  0.46           N  
ATOM   1284  NH2 ARG A 163      20.084  72.820  22.626  1.00  0.46           N  
ATOM   1285  N   GLU A 164      25.481  70.869  29.256  1.00  0.47           N  
ATOM   1286  CA  GLU A 164      26.180  69.703  29.768  1.00  0.47           C  
ATOM   1287  C   GLU A 164      25.764  69.251  31.156  1.00  0.47           C  
ATOM   1288  O   GLU A 164      25.539  70.048  32.065  1.00  0.47           O  
ATOM   1289  CB  GLU A 164      27.707  69.873  29.768  1.00  0.47           C  
ATOM   1290  CG  GLU A 164      28.259  70.112  28.357  1.00  0.47           C  
ATOM   1291  CD  GLU A 164      29.753  69.863  28.257  1.00  0.47           C  
ATOM   1292  OE1 GLU A 164      30.427  69.685  29.305  1.00  0.47           O  
ATOM   1293  OE2 GLU A 164      30.230  69.944  27.099  1.00  0.47           O  
ATOM   1294  N   ALA A 165      25.703  67.924  31.367  1.00  0.56           N  
ATOM   1295  CA  ALA A 165      25.493  67.368  32.679  1.00  0.56           C  
ATOM   1296  C   ALA A 165      26.809  67.290  33.426  1.00  0.56           C  
ATOM   1297  O   ALA A 165      27.814  66.791  32.922  1.00  0.56           O  
ATOM   1298  CB  ALA A 165      24.862  65.973  32.590  1.00  0.56           C  
ATOM   1299  N   THR A 166      26.845  67.832  34.649  1.00  0.62           N  
ATOM   1300  CA  THR A 166      28.085  68.089  35.344  1.00  0.62           C  
ATOM   1301  C   THR A 166      28.110  67.422  36.735  1.00  0.62           C  
ATOM   1302  O   THR A 166      27.353  67.787  37.627  1.00  0.62           O  
ATOM   1303  CB  THR A 166      28.351  69.615  35.392  1.00  0.62           C  
ATOM   1304  OG1 THR A 166      27.190  70.343  35.771  1.00  0.62           O  
ATOM   1305  CG2 THR A 166      28.784  70.074  33.985  1.00  0.62           C  
ATOM   1306  N   LEU A 167      29.009  66.415  36.981  1.00  0.67           N  
ATOM   1307  CA  LEU A 167      29.120  65.723  38.281  1.00  0.67           C  
ATOM   1308  C   LEU A 167      30.508  65.783  38.924  1.00  0.67           C  
ATOM   1309  O   LEU A 167      31.476  65.270  38.376  1.00  0.67           O  
ATOM   1310  CB  LEU A 167      28.745  64.211  38.182  1.00  0.67           C  
ATOM   1311  CG  LEU A 167      28.840  63.383  39.497  1.00  0.67           C  
ATOM   1312  CD1 LEU A 167      27.941  63.955  40.602  1.00  0.67           C  
ATOM   1313  CD2 LEU A 167      28.543  61.883  39.302  1.00  0.67           C  
ATOM   1314  N   VAL A 168      30.630  66.369  40.138  1.00  0.71           N  
ATOM   1315  CA  VAL A 168      31.856  66.350  40.941  1.00  0.71           C  
ATOM   1316  C   VAL A 168      31.967  65.103  41.802  1.00  0.71           C  
ATOM   1317  O   VAL A 168      31.187  64.887  42.726  1.00  0.71           O  
ATOM   1318  CB  VAL A 168      32.024  67.590  41.822  1.00  0.71           C  
ATOM   1319  CG1 VAL A 168      33.454  67.662  42.402  1.00  0.71           C  
ATOM   1320  CG2 VAL A 168      31.739  68.857  40.995  1.00  0.71           C  
ATOM   1321  N   VAL A 169      32.963  64.232  41.524  1.00  0.77           N  
ATOM   1322  CA  VAL A 169      33.224  63.041  42.328  1.00  0.77           C  
ATOM   1323  C   VAL A 169      33.842  63.356  43.677  1.00  0.77           C  
ATOM   1324  O   VAL A 169      34.938  63.900  43.801  1.00  0.77           O  
ATOM   1325  CB  VAL A 169      33.996  61.963  41.557  1.00  0.77           C  
ATOM   1326  CG1 VAL A 169      34.515  60.804  42.432  1.00  0.77           C  
ATOM   1327  CG2 VAL A 169      33.000  61.375  40.551  1.00  0.77           C  
ATOM   1328  N   GLY A 170      33.123  62.987  44.763  1.00  0.79           N  
ATOM   1329  CA  GLY A 170      33.715  62.846  46.086  1.00  0.79           C  
ATOM   1330  C   GLY A 170      34.764  61.763  46.082  1.00  0.79           C  
ATOM   1331  O   GLY A 170      34.547  60.702  45.504  1.00  0.79           O  
ATOM   1332  N   ASP A 171      35.923  61.988  46.733  1.00  0.78           N  
ATOM   1333  CA  ASP A 171      36.992  61.008  46.849  1.00  0.78           C  
ATOM   1334  C   ASP A 171      36.609  59.863  47.792  1.00  0.78           C  
ATOM   1335  O   ASP A 171      37.049  59.726  48.935  1.00  0.78           O  
ATOM   1336  CB  ASP A 171      38.297  61.713  47.238  1.00  0.78           C  
ATOM   1337  CG  ASP A 171      39.423  60.727  47.322  1.00  0.78           C  
ATOM   1338  OD1 ASP A 171      39.811  60.061  46.330  1.00  0.78           O  
ATOM   1339  OD2 ASP A 171      39.936  60.562  48.451  1.00  0.78           O  
ATOM   1340  N   SER A 172      35.723  59.005  47.291  1.00  0.80           N  
ATOM   1341  CA  SER A 172      35.152  57.920  48.028  1.00  0.80           C  
ATOM   1342  C   SER A 172      34.759  56.824  47.072  1.00  0.80           C  
ATOM   1343  O   SER A 172      34.641  57.005  45.860  1.00  0.80           O  
ATOM   1344  CB  SER A 172      33.913  58.332  48.875  1.00  0.80           C  
ATOM   1345  OG  SER A 172      32.769  58.686  48.085  1.00  0.80           O  
ATOM   1346  N   ARG A 173      34.527  55.621  47.622  1.00  0.74           N  
ATOM   1347  CA  ARG A 173      34.058  54.468  46.883  1.00  0.74           C  
ATOM   1348  C   ARG A 173      32.699  54.719  46.242  1.00  0.74           C  
ATOM   1349  O   ARG A 173      32.437  54.345  45.098  1.00  0.74           O  
ATOM   1350  CB  ARG A 173      34.009  53.266  47.863  1.00  0.74           C  
ATOM   1351  CG  ARG A 173      33.021  52.159  47.453  1.00  0.74           C  
ATOM   1352  CD  ARG A 173      33.134  50.819  48.178  1.00  0.74           C  
ATOM   1353  NE  ARG A 173      33.054  51.089  49.654  1.00  0.74           N  
ATOM   1354  CZ  ARG A 173      31.887  51.316  50.277  1.00  0.74           C  
ATOM   1355  NH1 ARG A 173      30.722  51.348  49.643  1.00  0.74           N  
ATOM   1356  NH2 ARG A 173      31.894  51.670  51.560  1.00  0.74           N  
ATOM   1357  N   GLU A 174      31.804  55.396  46.976  1.00  0.78           N  
ATOM   1358  CA  GLU A 174      30.480  55.768  46.543  1.00  0.78           C  
ATOM   1359  C   GLU A 174      30.549  56.703  45.344  1.00  0.78           C  
ATOM   1360  O   GLU A 174      29.868  56.495  44.346  1.00  0.78           O  
ATOM   1361  CB  GLU A 174      29.695  56.403  47.719  1.00  0.78           C  
ATOM   1362  CG  GLU A 174      29.566  55.513  48.990  1.00  0.78           C  
ATOM   1363  CD  GLU A 174      30.879  55.218  49.704  1.00  0.78           C  
ATOM   1364  OE1 GLU A 174      31.752  56.117  49.797  1.00  0.78           O  
ATOM   1365  OE2 GLU A 174      31.073  54.034  50.077  1.00  0.78           O  
ATOM   1366  N   GLY A 175      31.467  57.695  45.366  1.00  0.81           N  
ATOM   1367  CA  GLY A 175      31.686  58.618  44.254  1.00  0.81           C  
ATOM   1368  C   GLY A 175      32.134  58.004  42.945  1.00  0.81           C  
ATOM   1369  O   GLY A 175      31.757  58.461  41.869  1.00  0.81           O  
ATOM   1370  N   TRP A 176      32.937  56.922  42.985  1.00  0.80           N  
ATOM   1371  CA  TRP A 176      33.331  56.156  41.805  1.00  0.80           C  
ATOM   1372  C   TRP A 176      32.129  55.466  41.166  1.00  0.80           C  
ATOM   1373  O   TRP A 176      31.916  55.435  39.957  1.00  0.80           O  
ATOM   1374  CB  TRP A 176      34.367  55.063  42.198  1.00  0.80           C  
ATOM   1375  CG  TRP A 176      35.772  55.592  42.431  1.00  0.80           C  
ATOM   1376  CD1 TRP A 176      36.145  56.793  42.969  1.00  0.80           C  
ATOM   1377  CD2 TRP A 176      36.993  54.936  42.029  1.00  0.80           C  
ATOM   1378  NE1 TRP A 176      37.504  56.963  42.871  1.00  0.80           N  
ATOM   1379  CE2 TRP A 176      38.046  55.842  42.290  1.00  0.80           C  
ATOM   1380  CE3 TRP A 176      37.248  53.684  41.470  1.00  0.80           C  
ATOM   1381  CZ2 TRP A 176      39.359  55.524  41.976  1.00  0.80           C  
ATOM   1382  CZ3 TRP A 176      38.585  53.356  41.190  1.00  0.80           C  
ATOM   1383  CH2 TRP A 176      39.622  54.261  41.433  1.00  0.80           C  
ATOM   1384  N   ALA A 177      31.301  54.881  42.031  1.00  0.82           N  
ATOM   1385  CA  ALA A 177      30.135  54.112  41.701  1.00  0.82           C  
ATOM   1386  C   ALA A 177      28.926  54.943  41.269  1.00  0.82           C  
ATOM   1387  O   ALA A 177      28.266  54.638  40.279  1.00  0.82           O  
ATOM   1388  CB  ALA A 177      29.890  53.235  42.925  1.00  0.82           C  
ATOM   1389  N   GLU A 178      28.634  56.069  41.940  1.00  0.78           N  
ATOM   1390  CA  GLU A 178      27.630  57.035  41.512  1.00  0.78           C  
ATOM   1391  C   GLU A 178      27.968  57.649  40.179  1.00  0.78           C  
ATOM   1392  O   GLU A 178      27.107  57.818  39.321  1.00  0.78           O  
ATOM   1393  CB  GLU A 178      27.442  58.173  42.528  1.00  0.78           C  
ATOM   1394  CG  GLU A 178      26.716  57.704  43.805  1.00  0.78           C  
ATOM   1395  CD  GLU A 178      26.567  58.821  44.833  1.00  0.78           C  
ATOM   1396  OE1 GLU A 178      27.108  59.933  44.605  1.00  0.78           O  
ATOM   1397  OE2 GLU A 178      25.893  58.548  45.859  1.00  0.78           O  
ATOM   1398  N   ALA A 179      29.261  57.935  39.944  1.00  0.81           N  
ATOM   1399  CA  ALA A 179      29.732  58.303  38.635  1.00  0.81           C  
ATOM   1400  C   ALA A 179      29.480  57.219  37.580  1.00  0.81           C  
ATOM   1401  O   ALA A 179      28.906  57.489  36.539  1.00  0.81           O  
ATOM   1402  CB  ALA A 179      31.218  58.658  38.734  1.00  0.81           C  
ATOM   1403  N   VAL A 180      29.786  55.931  37.828  1.00  0.81           N  
ATOM   1404  CA  VAL A 180      29.457  54.880  36.856  1.00  0.81           C  
ATOM   1405  C   VAL A 180      27.978  54.726  36.569  1.00  0.81           C  
ATOM   1406  O   VAL A 180      27.542  54.591  35.427  1.00  0.81           O  
ATOM   1407  CB  VAL A 180      30.063  53.519  37.176  1.00  0.81           C  
ATOM   1408  CG1 VAL A 180      29.204  52.510  37.969  1.00  0.81           C  
ATOM   1409  CG2 VAL A 180      30.352  52.859  35.829  1.00  0.81           C  
ATOM   1410  N   LYS A 181      27.163  54.803  37.631  1.00  0.75           N  
ATOM   1411  CA  LYS A 181      25.727  54.739  37.577  1.00  0.75           C  
ATOM   1412  C   LYS A 181      25.143  55.858  36.732  1.00  0.75           C  
ATOM   1413  O   LYS A 181      24.325  55.626  35.851  1.00  0.75           O  
ATOM   1414  CB  LYS A 181      25.220  54.835  39.027  1.00  0.75           C  
ATOM   1415  CG  LYS A 181      23.707  54.679  39.151  1.00  0.75           C  
ATOM   1416  CD  LYS A 181      23.217  54.656  40.602  1.00  0.75           C  
ATOM   1417  CE  LYS A 181      21.700  54.500  40.685  1.00  0.75           C  
ATOM   1418  NZ  LYS A 181      21.025  55.748  40.308  1.00  0.75           N  
ATOM   1419  N   LEU A 182      25.654  57.087  36.929  1.00  0.75           N  
ATOM   1420  CA  LEU A 182      25.330  58.269  36.155  1.00  0.75           C  
ATOM   1421  C   LEU A 182      25.579  58.123  34.656  1.00  0.75           C  
ATOM   1422  O   LEU A 182      24.770  58.513  33.823  1.00  0.75           O  
ATOM   1423  CB  LEU A 182      26.208  59.447  36.671  1.00  0.75           C  
ATOM   1424  CG  LEU A 182      26.054  60.750  35.872  1.00  0.75           C  
ATOM   1425  CD1 LEU A 182      24.597  61.168  35.851  1.00  0.75           C  
ATOM   1426  CD2 LEU A 182      26.847  61.937  36.411  1.00  0.75           C  
ATOM   1427  N   PHE A 183      26.735  57.554  34.283  1.00  0.71           N  
ATOM   1428  CA  PHE A 183      27.142  57.346  32.909  1.00  0.71           C  
ATOM   1429  C   PHE A 183      26.296  56.278  32.196  1.00  0.71           C  
ATOM   1430  O   PHE A 183      26.029  56.372  31.000  1.00  0.71           O  
ATOM   1431  CB  PHE A 183      28.643  56.936  32.875  1.00  0.71           C  
ATOM   1432  CG  PHE A 183      29.650  58.046  33.142  1.00  0.71           C  
ATOM   1433  CD1 PHE A 183      29.581  58.975  34.198  1.00  0.71           C  
ATOM   1434  CD2 PHE A 183      30.760  58.127  32.293  1.00  0.71           C  
ATOM   1435  CE1 PHE A 183      30.565  59.953  34.391  1.00  0.71           C  
ATOM   1436  CE2 PHE A 183      31.728  59.121  32.442  1.00  0.71           C  
ATOM   1437  CZ  PHE A 183      31.632  60.030  33.497  1.00  0.71           C  
ATOM   1438  N   LEU A 184      25.903  55.209  32.926  1.00  0.70           N  
ATOM   1439  CA  LEU A 184      24.978  54.170  32.482  1.00  0.70           C  
ATOM   1440  C   LEU A 184      23.517  54.607  32.350  1.00  0.70           C  
ATOM   1441  O   LEU A 184      22.828  54.243  31.399  1.00  0.70           O  
ATOM   1442  CB  LEU A 184      24.975  52.989  33.494  1.00  0.70           C  
ATOM   1443  CG  LEU A 184      26.272  52.164  33.549  1.00  0.70           C  
ATOM   1444  CD1 LEU A 184      26.328  51.330  34.845  1.00  0.70           C  
ATOM   1445  CD2 LEU A 184      26.365  51.234  32.332  1.00  0.70           C  
ATOM   1446  N   GLU A 185      22.995  55.345  33.353  1.00  0.59           N  
ATOM   1447  CA  GLU A 185      21.624  55.833  33.407  1.00  0.59           C  
ATOM   1448  C   GLU A 185      21.366  56.959  32.404  1.00  0.59           C  
ATOM   1449  O   GLU A 185      22.256  57.690  31.980  1.00  0.59           O  
ATOM   1450  CB  GLU A 185      21.175  56.297  34.842  1.00  0.59           C  
ATOM   1451  CG  GLU A 185      21.093  55.158  35.909  1.00  0.59           C  
ATOM   1452  CD  GLU A 185      20.671  55.553  37.317  1.00  0.59           C  
ATOM   1453  OE1 GLU A 185      21.233  56.538  37.861  1.00  0.59           O  
ATOM   1454  OE2 GLU A 185      19.866  54.815  37.961  1.00  0.59           O  
ATOM   1455  N   LEU A 186      20.090  57.145  32.014  1.00  0.46           N  
ATOM   1456  CA  LEU A 186      19.655  58.338  31.317  1.00  0.46           C  
ATOM   1457  C   LEU A 186      18.874  59.179  32.301  1.00  0.46           C  
ATOM   1458  O   LEU A 186      18.032  58.687  33.046  1.00  0.46           O  
ATOM   1459  CB  LEU A 186      18.702  58.073  30.135  1.00  0.46           C  
ATOM   1460  CG  LEU A 186      19.277  57.246  28.979  1.00  0.46           C  
ATOM   1461  CD1 LEU A 186      18.162  57.058  27.940  1.00  0.46           C  
ATOM   1462  CD2 LEU A 186      20.532  57.870  28.351  1.00  0.46           C  
ATOM   1463  N   LEU A 187      19.127  60.491  32.329  1.00  0.43           N  
ATOM   1464  CA  LEU A 187      18.644  61.340  33.396  1.00  0.43           C  
ATOM   1465  C   LEU A 187      17.436  62.178  33.024  1.00  0.43           C  
ATOM   1466  O   LEU A 187      17.138  63.183  33.657  1.00  0.43           O  
ATOM   1467  CB  LEU A 187      19.791  62.276  33.812  1.00  0.43           C  
ATOM   1468  CG  LEU A 187      20.999  61.607  34.497  1.00  0.43           C  
ATOM   1469  CD1 LEU A 187      21.939  62.756  34.846  1.00  0.43           C  
ATOM   1470  CD2 LEU A 187      20.588  60.807  35.737  1.00  0.43           C  
ATOM   1471  N   GLY A 188      16.679  61.789  31.980  1.00  0.43           N  
ATOM   1472  CA  GLY A 188      15.692  62.698  31.409  1.00  0.43           C  
ATOM   1473  C   GLY A 188      16.329  63.818  30.625  1.00  0.43           C  
ATOM   1474  O   GLY A 188      17.514  63.765  30.299  1.00  0.43           O  
ATOM   1475  N   ASP A 189      15.500  64.791  30.187  1.00  0.37           N  
ATOM   1476  CA  ASP A 189      15.846  65.975  29.403  1.00  0.37           C  
ATOM   1477  C   ASP A 189      16.459  65.722  28.031  1.00  0.37           C  
ATOM   1478  O   ASP A 189      16.650  66.617  27.210  1.00  0.37           O  
ATOM   1479  CB  ASP A 189      16.666  66.973  30.245  1.00  0.37           C  
ATOM   1480  CG  ASP A 189      15.788  67.446  31.388  1.00  0.37           C  
ATOM   1481  OD1 ASP A 189      14.600  67.755  31.105  1.00  0.37           O  
ATOM   1482  OD2 ASP A 189      16.276  67.489  32.540  1.00  0.37           O  
ATOM   1483  N   ARG A 190      16.750  64.440  27.746  1.00  0.44           N  
ATOM   1484  CA  ARG A 190      17.388  63.912  26.567  1.00  0.44           C  
ATOM   1485  C   ARG A 190      18.818  64.425  26.463  1.00  0.44           C  
ATOM   1486  O   ARG A 190      19.374  64.573  25.379  1.00  0.44           O  
ATOM   1487  CB  ARG A 190      16.547  64.149  25.283  1.00  0.44           C  
ATOM   1488  CG  ARG A 190      15.030  63.943  25.503  1.00  0.44           C  
ATOM   1489  CD  ARG A 190      14.140  64.291  24.304  1.00  0.44           C  
ATOM   1490  NE  ARG A 190      13.618  63.012  23.720  1.00  0.44           N  
ATOM   1491  CZ  ARG A 190      14.277  62.249  22.838  1.00  0.44           C  
ATOM   1492  NH1 ARG A 190      15.477  62.583  22.376  1.00  0.44           N  
ATOM   1493  NH2 ARG A 190      13.718  61.115  22.423  1.00  0.44           N  
ATOM   1494  N   HIS A 191      19.444  64.700  27.628  1.00  0.40           N  
ATOM   1495  CA  HIS A 191      20.797  65.215  27.717  1.00  0.40           C  
ATOM   1496  C   HIS A 191      21.851  64.182  27.351  1.00  0.40           C  
ATOM   1497  O   HIS A 191      21.962  63.127  27.967  1.00  0.40           O  
ATOM   1498  CB  HIS A 191      21.116  65.772  29.121  1.00  0.40           C  
ATOM   1499  CG  HIS A 191      20.552  67.130  29.406  1.00  0.40           C  
ATOM   1500  ND1 HIS A 191      21.029  67.780  30.522  1.00  0.40           N  
ATOM   1501  CD2 HIS A 191      19.630  67.900  28.767  1.00  0.40           C  
ATOM   1502  CE1 HIS A 191      20.393  68.932  30.551  1.00  0.40           C  
ATOM   1503  NE2 HIS A 191      19.532  69.059  29.511  1.00  0.40           N  
ATOM   1504  N   VAL A 192      22.663  64.496  26.323  1.00  0.46           N  
ATOM   1505  CA  VAL A 192      23.639  63.582  25.744  1.00  0.46           C  
ATOM   1506  C   VAL A 192      25.053  64.099  25.884  1.00  0.46           C  
ATOM   1507  O   VAL A 192      25.968  63.629  25.212  1.00  0.46           O  
ATOM   1508  CB  VAL A 192      23.379  63.283  24.274  1.00  0.46           C  
ATOM   1509  CG1 VAL A 192      22.059  62.501  24.164  1.00  0.46           C  
ATOM   1510  CG2 VAL A 192      23.378  64.573  23.427  1.00  0.46           C  
ATOM   1511  N   GLU A 193      25.272  65.046  26.806  1.00  0.49           N  
ATOM   1512  CA  GLU A 193      26.574  65.617  27.071  1.00  0.49           C  
ATOM   1513  C   GLU A 193      26.874  65.428  28.541  1.00  0.49           C  
ATOM   1514  O   GLU A 193      26.132  65.903  29.401  1.00  0.49           O  
ATOM   1515  CB  GLU A 193      26.589  67.122  26.733  1.00  0.49           C  
ATOM   1516  CG  GLU A 193      26.328  67.450  25.240  1.00  0.49           C  
ATOM   1517  CD  GLU A 193      27.437  66.971  24.314  1.00  0.49           C  
ATOM   1518  OE1 GLU A 193      28.615  66.988  24.741  1.00  0.49           O  
ATOM   1519  OE2 GLU A 193      27.135  66.591  23.154  1.00  0.49           O  
ATOM   1520  N   LEU A 194      27.946  64.689  28.877  1.00  0.51           N  
ATOM   1521  CA  LEU A 194      28.292  64.401  30.255  1.00  0.51           C  
ATOM   1522  C   LEU A 194      29.732  64.696  30.544  1.00  0.51           C  
ATOM   1523  O   LEU A 194      30.673  64.260  29.878  1.00  0.51           O  
ATOM   1524  CB  LEU A 194      28.017  62.942  30.682  1.00  0.51           C  
ATOM   1525  CG  LEU A 194      28.402  62.549  32.128  1.00  0.51           C  
ATOM   1526  CD1 LEU A 194      27.750  63.392  33.223  1.00  0.51           C  
ATOM   1527  CD2 LEU A 194      27.997  61.107  32.393  1.00  0.51           C  
ATOM   1528  N   LEU A 195      29.915  65.439  31.634  1.00  0.52           N  
ATOM   1529  CA  LEU A 195      31.190  65.798  32.149  1.00  0.52           C  
ATOM   1530  C   LEU A 195      31.432  65.268  33.560  1.00  0.52           C  
ATOM   1531  O   LEU A 195      30.617  65.405  34.472  1.00  0.52           O  
ATOM   1532  CB  LEU A 195      31.235  67.332  32.164  1.00  0.52           C  
ATOM   1533  CG  LEU A 195      32.600  67.891  32.532  1.00  0.52           C  
ATOM   1534  CD1 LEU A 195      33.576  67.336  31.523  1.00  0.52           C  
ATOM   1535  CD2 LEU A 195      32.664  69.418  32.466  1.00  0.52           C  
ATOM   1536  N   HIS A 196      32.611  64.653  33.783  1.00  0.52           N  
ATOM   1537  CA  HIS A 196      33.045  64.127  35.070  1.00  0.52           C  
ATOM   1538  C   HIS A 196      33.768  65.175  35.931  1.00  0.52           C  
ATOM   1539  O   HIS A 196      34.957  65.129  36.205  1.00  0.52           O  
ATOM   1540  CB  HIS A 196      33.934  62.914  34.797  1.00  0.52           C  
ATOM   1541  CG  HIS A 196      34.029  61.954  35.921  1.00  0.52           C  
ATOM   1542  ND1 HIS A 196      35.015  60.999  35.866  1.00  0.52           N  
ATOM   1543  CD2 HIS A 196      33.305  61.820  37.054  1.00  0.52           C  
ATOM   1544  CE1 HIS A 196      34.897  60.307  36.967  1.00  0.52           C  
ATOM   1545  NE2 HIS A 196      33.872  60.760  37.721  1.00  0.52           N  
ATOM   1546  N   VAL A 197      33.026  66.209  36.319  1.00  0.51           N  
ATOM   1547  CA  VAL A 197      33.417  67.576  36.619  1.00  0.51           C  
ATOM   1548  C   VAL A 197      34.323  67.720  37.768  1.00  0.51           C  
ATOM   1549  O   VAL A 197      33.985  67.334  38.873  1.00  0.51           O  
ATOM   1550  CB  VAL A 197      32.181  68.350  36.992  1.00  0.51           C  
ATOM   1551  CG1 VAL A 197      32.327  69.813  37.450  1.00  0.51           C  
ATOM   1552  CG2 VAL A 197      31.331  68.350  35.759  1.00  0.51           C  
ATOM   1553  N   ASN A 198      35.511  68.309  37.573  1.00  0.51           N  
ATOM   1554  CA  ASN A 198      36.453  68.426  38.658  1.00  0.51           C  
ATOM   1555  C   ASN A 198      36.753  67.062  39.309  1.00  0.51           C  
ATOM   1556  O   ASN A 198      36.879  66.988  40.525  1.00  0.51           O  
ATOM   1557  CB  ASN A 198      35.975  69.423  39.774  1.00  0.51           C  
ATOM   1558  CG  ASN A 198      35.513  70.803  39.305  1.00  0.51           C  
ATOM   1559  OD1 ASN A 198      36.123  71.442  38.451  1.00  0.51           O  
ATOM   1560  ND2 ASN A 198      34.431  71.336  39.927  1.00  0.51           N  
ATOM   1561  N   LEU A 199      36.907  65.938  38.541  1.00  0.60           N  
ATOM   1562  CA  LEU A 199      37.210  64.613  39.104  1.00  0.60           C  
ATOM   1563  C   LEU A 199      38.567  64.567  39.793  1.00  0.60           C  
ATOM   1564  O   LEU A 199      38.966  63.589  40.417  1.00  0.60           O  
ATOM   1565  CB  LEU A 199      37.092  63.430  38.096  1.00  0.60           C  
ATOM   1566  CG  LEU A 199      38.197  63.310  37.031  1.00  0.60           C  
ATOM   1567  CD1 LEU A 199      39.439  62.542  37.481  1.00  0.60           C  
ATOM   1568  CD2 LEU A 199      37.705  62.697  35.721  1.00  0.60           C  
ATOM   1569  N   ASN A 200      39.279  65.704  39.709  1.00  0.60           N  
ATOM   1570  CA  ASN A 200      40.521  66.084  40.336  1.00  0.60           C  
ATOM   1571  C   ASN A 200      40.704  65.679  41.790  1.00  0.60           C  
ATOM   1572  O   ASN A 200      41.824  65.457  42.242  1.00  0.60           O  
ATOM   1573  CB  ASN A 200      40.737  67.623  40.160  1.00  0.60           C  
ATOM   1574  CG  ASN A 200      39.808  68.586  40.911  1.00  0.60           C  
ATOM   1575  OD1 ASN A 200      39.123  68.303  41.879  1.00  0.60           O  
ATOM   1576  ND2 ASN A 200      39.814  69.863  40.461  1.00  0.60           N  
ATOM   1577  N   SER A 201      39.585  65.575  42.515  1.00  0.72           N  
ATOM   1578  CA  SER A 201      39.445  65.163  43.891  1.00  0.72           C  
ATOM   1579  C   SER A 201      39.930  63.758  44.172  1.00  0.72           C  
ATOM   1580  O   SER A 201      40.393  63.489  45.275  1.00  0.72           O  
ATOM   1581  CB  SER A 201      37.965  65.248  44.328  1.00  0.72           C  
ATOM   1582  OG  SER A 201      37.486  66.590  44.242  1.00  0.72           O  
ATOM   1583  N   VAL A 202      39.825  62.819  43.199  1.00  0.76           N  
ATOM   1584  CA  VAL A 202      40.268  61.437  43.376  1.00  0.76           C  
ATOM   1585  C   VAL A 202      41.744  61.322  43.770  1.00  0.76           C  
ATOM   1586  O   VAL A 202      42.654  61.784  43.077  1.00  0.76           O  
ATOM   1587  CB  VAL A 202      40.039  60.549  42.151  1.00  0.76           C  
ATOM   1588  CG1 VAL A 202      40.503  59.102  42.431  1.00  0.76           C  
ATOM   1589  CG2 VAL A 202      38.551  60.531  41.751  1.00  0.76           C  
ATOM   1590  N   ARG A 203      42.013  60.676  44.915  1.00  0.75           N  
ATOM   1591  CA  ARG A 203      43.321  60.551  45.512  1.00  0.75           C  
ATOM   1592  C   ARG A 203      44.388  59.834  44.672  1.00  0.75           C  
ATOM   1593  O   ARG A 203      44.076  58.930  43.889  1.00  0.75           O  
ATOM   1594  CB  ARG A 203      43.210  59.867  46.891  1.00  0.75           C  
ATOM   1595  CG  ARG A 203      42.864  58.371  46.776  1.00  0.75           C  
ATOM   1596  CD  ARG A 203      42.583  57.674  48.100  1.00  0.75           C  
ATOM   1597  NE  ARG A 203      41.411  58.350  48.686  1.00  0.75           N  
ATOM   1598  CZ  ARG A 203      40.724  57.926  49.746  1.00  0.75           C  
ATOM   1599  NH1 ARG A 203      41.122  56.889  50.463  1.00  0.75           N  
ATOM   1600  NH2 ARG A 203      39.661  58.627  50.112  1.00  0.75           N  
ATOM   1601  N   PRO A 204      45.668  60.204  44.787  1.00  0.77           N  
ATOM   1602  CA  PRO A 204      46.748  59.588  44.024  1.00  0.77           C  
ATOM   1603  C   PRO A 204      47.012  58.115  44.230  1.00  0.77           C  
ATOM   1604  O   PRO A 204      46.629  57.530  45.238  1.00  0.77           O  
ATOM   1605  CB  PRO A 204      47.949  60.517  44.276  1.00  0.77           C  
ATOM   1606  CG  PRO A 204      47.657  61.179  45.618  1.00  0.77           C  
ATOM   1607  CD  PRO A 204      46.144  61.350  45.571  1.00  0.77           C  
ATOM   1608  N   LEU A 205      47.684  57.484  43.242  1.00  0.73           N  
ATOM   1609  CA  LEU A 205      48.226  56.141  43.330  1.00  0.73           C  
ATOM   1610  C   LEU A 205      49.192  56.034  44.501  1.00  0.73           C  
ATOM   1611  O   LEU A 205      50.051  56.889  44.698  1.00  0.73           O  
ATOM   1612  CB  LEU A 205      48.946  55.788  41.999  1.00  0.73           C  
ATOM   1613  CG  LEU A 205      49.694  54.434  41.944  1.00  0.73           C  
ATOM   1614  CD1 LEU A 205      48.757  53.233  42.083  1.00  0.73           C  
ATOM   1615  CD2 LEU A 205      50.495  54.280  40.643  1.00  0.73           C  
ATOM   1616  N   GLY A 206      49.033  55.001  45.349  1.00  0.73           N  
ATOM   1617  CA  GLY A 206      49.809  54.901  46.581  1.00  0.73           C  
ATOM   1618  C   GLY A 206      49.288  55.731  47.739  1.00  0.73           C  
ATOM   1619  O   GLY A 206      49.849  55.706  48.827  1.00  0.73           O  
ATOM   1620  N   SER A 207      48.175  56.475  47.571  1.00  0.77           N  
ATOM   1621  CA  SER A 207      47.501  57.158  48.677  1.00  0.77           C  
ATOM   1622  C   SER A 207      46.883  56.192  49.693  1.00  0.77           C  
ATOM   1623  O   SER A 207      46.326  55.176  49.261  1.00  0.77           O  
ATOM   1624  CB  SER A 207      46.393  58.115  48.174  1.00  0.77           C  
ATOM   1625  OG  SER A 207      45.859  58.947  49.207  1.00  0.77           O  
ATOM   1626  N   PRO A 208      46.931  56.426  51.016  1.00  0.80           N  
ATOM   1627  CA  PRO A 208      46.281  55.597  52.028  1.00  0.80           C  
ATOM   1628  C   PRO A 208      44.807  55.317  51.799  1.00  0.80           C  
ATOM   1629  O   PRO A 208      44.016  56.223  51.524  1.00  0.80           O  
ATOM   1630  CB  PRO A 208      46.590  56.278  53.373  1.00  0.80           C  
ATOM   1631  CG  PRO A 208      47.821  57.136  53.078  1.00  0.80           C  
ATOM   1632  CD  PRO A 208      47.584  57.578  51.639  1.00  0.80           C  
ATOM   1633  N   LEU A 209      44.409  54.041  51.914  1.00  0.63           N  
ATOM   1634  CA  LEU A 209      43.029  53.641  51.800  1.00  0.63           C  
ATOM   1635  C   LEU A 209      42.609  52.970  53.087  1.00  0.63           C  
ATOM   1636  O   LEU A 209      43.379  52.326  53.790  1.00  0.63           O  
ATOM   1637  CB  LEU A 209      42.778  52.722  50.577  1.00  0.63           C  
ATOM   1638  CG  LEU A 209      41.307  52.311  50.319  1.00  0.63           C  
ATOM   1639  CD1 LEU A 209      40.367  53.507  50.097  1.00  0.63           C  
ATOM   1640  CD2 LEU A 209      41.219  51.359  49.120  1.00  0.63           C  
ATOM   1641  N   LYS A 210      41.335  53.147  53.447  1.00  0.60           N  
ATOM   1642  CA  LYS A 210      40.738  52.526  54.596  1.00  0.60           C  
ATOM   1643  C   LYS A 210      40.139  51.212  54.159  1.00  0.60           C  
ATOM   1644  O   LYS A 210      39.350  51.252  53.215  1.00  0.60           O  
ATOM   1645  CB  LYS A 210      39.619  53.454  55.129  1.00  0.60           C  
ATOM   1646  CG  LYS A 210      40.146  54.799  55.658  1.00  0.60           C  
ATOM   1647  CD  LYS A 210      39.019  55.671  56.235  1.00  0.60           C  
ATOM   1648  CE  LYS A 210      39.528  57.003  56.794  1.00  0.60           C  
ATOM   1649  NZ  LYS A 210      38.402  57.805  57.322  1.00  0.60           N  
ATOM   1650  N   ARG A 211      40.535  50.078  54.817  1.00  0.57           N  
ATOM   1651  CA  ARG A 211      39.991  48.712  54.719  1.00  0.57           C  
ATOM   1652  C   ARG A 211      41.005  47.690  54.235  1.00  0.57           C  
ATOM   1653  O   ARG A 211      40.839  46.484  54.423  1.00  0.57           O  
ATOM   1654  CB  ARG A 211      38.693  48.643  53.885  1.00  0.57           C  
ATOM   1655  CG  ARG A 211      38.028  47.310  53.530  1.00  0.57           C  
ATOM   1656  CD  ARG A 211      36.700  47.583  52.821  1.00  0.57           C  
ATOM   1657  NE  ARG A 211      36.981  48.320  51.556  1.00  0.57           N  
ATOM   1658  CZ  ARG A 211      36.079  49.031  50.870  1.00  0.57           C  
ATOM   1659  NH1 ARG A 211      36.458  49.751  49.824  1.00  0.57           N  
ATOM   1660  NH2 ARG A 211      34.779  48.969  51.154  1.00  0.57           N  
ATOM   1661  N   PHE A 212      42.128  48.137  53.660  1.00  0.54           N  
ATOM   1662  CA  PHE A 212      43.054  47.260  52.975  1.00  0.54           C  
ATOM   1663  C   PHE A 212      44.464  47.552  53.444  1.00  0.54           C  
ATOM   1664  O   PHE A 212      44.738  48.606  54.004  1.00  0.54           O  
ATOM   1665  CB  PHE A 212      42.952  47.463  51.442  1.00  0.54           C  
ATOM   1666  CG  PHE A 212      41.608  47.003  50.946  1.00  0.54           C  
ATOM   1667  CD1 PHE A 212      41.258  45.643  50.984  1.00  0.54           C  
ATOM   1668  CD2 PHE A 212      40.696  47.923  50.408  1.00  0.54           C  
ATOM   1669  CE1 PHE A 212      40.019  45.212  50.494  1.00  0.54           C  
ATOM   1670  CE2 PHE A 212      39.482  47.491  49.867  1.00  0.54           C  
ATOM   1671  CZ  PHE A 212      39.137  46.138  49.926  1.00  0.54           C  
ATOM   1672  N   GLY A 213      45.401  46.589  53.270  1.00  0.61           N  
ATOM   1673  CA  GLY A 213      46.817  46.823  53.569  1.00  0.61           C  
ATOM   1674  C   GLY A 213      47.555  47.423  52.403  1.00  0.61           C  
ATOM   1675  O   GLY A 213      48.674  47.905  52.531  1.00  0.61           O  
ATOM   1676  N   GLY A 214      46.916  47.381  51.220  1.00  0.65           N  
ATOM   1677  CA  GLY A 214      47.337  48.104  50.033  1.00  0.65           C  
ATOM   1678  C   GLY A 214      46.840  49.523  50.007  1.00  0.65           C  
ATOM   1679  O   GLY A 214      46.156  50.006  50.904  1.00  0.65           O  
ATOM   1680  N   PHE A 215      47.154  50.219  48.911  1.00  0.68           N  
ATOM   1681  CA  PHE A 215      46.926  51.637  48.775  1.00  0.68           C  
ATOM   1682  C   PHE A 215      46.007  51.900  47.591  1.00  0.68           C  
ATOM   1683  O   PHE A 215      45.626  50.994  46.856  1.00  0.68           O  
ATOM   1684  CB  PHE A 215      48.273  52.365  48.545  1.00  0.68           C  
ATOM   1685  CG  PHE A 215      49.166  52.282  49.756  1.00  0.68           C  
ATOM   1686  CD1 PHE A 215      50.339  51.506  49.797  1.00  0.68           C  
ATOM   1687  CD2 PHE A 215      48.823  53.034  50.884  1.00  0.68           C  
ATOM   1688  CE1 PHE A 215      51.142  51.492  50.949  1.00  0.68           C  
ATOM   1689  CE2 PHE A 215      49.613  53.027  52.037  1.00  0.68           C  
ATOM   1690  CZ  PHE A 215      50.778  52.253  52.069  1.00  0.68           C  
ATOM   1691  N   ALA A 216      45.598  53.166  47.391  1.00  0.77           N  
ATOM   1692  CA  ALA A 216      44.827  53.611  46.247  1.00  0.77           C  
ATOM   1693  C   ALA A 216      45.488  53.442  44.883  1.00  0.77           C  
ATOM   1694  O   ALA A 216      46.710  53.432  44.763  1.00  0.77           O  
ATOM   1695  CB  ALA A 216      44.484  55.092  46.416  1.00  0.77           C  
ATOM   1696  N   SER A 217      44.681  53.325  43.808  1.00  0.74           N  
ATOM   1697  CA  SER A 217      45.161  53.121  42.449  1.00  0.74           C  
ATOM   1698  C   SER A 217      45.172  54.371  41.574  1.00  0.74           C  
ATOM   1699  O   SER A 217      45.668  54.349  40.451  1.00  0.74           O  
ATOM   1700  CB  SER A 217      44.240  52.106  41.733  1.00  0.74           C  
ATOM   1701  OG  SER A 217      42.870  52.506  41.838  1.00  0.74           O  
ATOM   1702  N   GLY A 218      44.647  55.511  42.069  1.00  0.77           N  
ATOM   1703  CA  GLY A 218      44.318  56.673  41.240  1.00  0.77           C  
ATOM   1704  C   GLY A 218      43.038  56.547  40.420  1.00  0.77           C  
ATOM   1705  O   GLY A 218      42.400  55.501  40.398  1.00  0.77           O  
ATOM   1706  N   PRO A 219      42.612  57.584  39.703  1.00  0.75           N  
ATOM   1707  CA  PRO A 219      41.445  57.564  38.848  1.00  0.75           C  
ATOM   1708  C   PRO A 219      41.794  57.027  37.487  1.00  0.75           C  
ATOM   1709  O   PRO A 219      40.881  56.762  36.729  1.00  0.75           O  
ATOM   1710  CB  PRO A 219      41.091  59.048  38.723  1.00  0.75           C  
ATOM   1711  CG  PRO A 219      42.449  59.738  38.690  1.00  0.75           C  
ATOM   1712  CD  PRO A 219      43.286  58.860  39.613  1.00  0.75           C  
ATOM   1713  N   GLY A 220      43.077  56.857  37.122  1.00  0.75           N  
ATOM   1714  CA  GLY A 220      43.496  56.245  35.857  1.00  0.75           C  
ATOM   1715  C   GLY A 220      42.781  54.962  35.457  1.00  0.75           C  
ATOM   1716  O   GLY A 220      42.248  54.906  34.351  1.00  0.75           O  
ATOM   1717  N   PRO A 221      42.660  53.920  36.288  1.00  0.75           N  
ATOM   1718  CA  PRO A 221      41.815  52.771  35.963  1.00  0.75           C  
ATOM   1719  C   PRO A 221      40.334  53.115  35.879  1.00  0.75           C  
ATOM   1720  O   PRO A 221      39.608  52.466  35.123  1.00  0.75           O  
ATOM   1721  CB  PRO A 221      42.093  51.782  37.107  1.00  0.75           C  
ATOM   1722  CG  PRO A 221      42.532  52.670  38.271  1.00  0.75           C  
ATOM   1723  CD  PRO A 221      43.364  53.734  37.565  1.00  0.75           C  
ATOM   1724  N   LEU A 222      39.852  54.101  36.664  1.00  0.76           N  
ATOM   1725  CA  LEU A 222      38.482  54.595  36.618  1.00  0.76           C  
ATOM   1726  C   LEU A 222      38.160  55.259  35.288  1.00  0.76           C  
ATOM   1727  O   LEU A 222      37.122  55.003  34.680  1.00  0.76           O  
ATOM   1728  CB  LEU A 222      38.178  55.576  37.788  1.00  0.76           C  
ATOM   1729  CG  LEU A 222      36.715  56.055  37.894  1.00  0.76           C  
ATOM   1730  CD1 LEU A 222      35.801  54.856  38.155  1.00  0.76           C  
ATOM   1731  CD2 LEU A 222      36.543  57.137  38.973  1.00  0.76           C  
ATOM   1732  N   GLU A 223      39.078  56.095  34.774  1.00  0.71           N  
ATOM   1733  CA  GLU A 223      38.929  56.760  33.501  1.00  0.71           C  
ATOM   1734  C   GLU A 223      38.834  55.833  32.303  1.00  0.71           C  
ATOM   1735  O   GLU A 223      37.874  55.904  31.534  1.00  0.71           O  
ATOM   1736  CB  GLU A 223      40.099  57.717  33.257  1.00  0.71           C  
ATOM   1737  CG  GLU A 223      40.151  58.916  34.226  1.00  0.71           C  
ATOM   1738  CD  GLU A 223      41.085  59.955  33.638  1.00  0.71           C  
ATOM   1739  OE1 GLU A 223      42.056  59.527  32.965  1.00  0.71           O  
ATOM   1740  OE2 GLU A 223      40.849  61.171  33.859  1.00  0.71           O  
ATOM   1741  N   ASP A 224      39.760  54.853  32.178  1.00  0.72           N  
ATOM   1742  CA  ASP A 224      39.705  53.830  31.142  1.00  0.72           C  
ATOM   1743  C   ASP A 224      38.396  53.056  31.192  1.00  0.72           C  
ATOM   1744  O   ASP A 224      37.787  52.700  30.183  1.00  0.72           O  
ATOM   1745  CB  ASP A 224      40.761  52.725  31.387  1.00  0.72           C  
ATOM   1746  CG  ASP A 224      42.171  53.040  30.937  1.00  0.72           C  
ATOM   1747  OD1 ASP A 224      42.356  53.804  29.970  1.00  0.72           O  
ATOM   1748  OD2 ASP A 224      43.046  52.318  31.490  1.00  0.72           O  
ATOM   1749  N   PHE A 225      37.931  52.726  32.409  1.00  0.74           N  
ATOM   1750  CA  PHE A 225      36.678  52.037  32.574  1.00  0.74           C  
ATOM   1751  C   PHE A 225      35.483  52.848  32.076  1.00  0.74           C  
ATOM   1752  O   PHE A 225      34.671  52.339  31.309  1.00  0.74           O  
ATOM   1753  CB  PHE A 225      36.532  51.628  34.061  1.00  0.74           C  
ATOM   1754  CG  PHE A 225      35.182  51.086  34.423  1.00  0.74           C  
ATOM   1755  CD1 PHE A 225      34.377  50.416  33.485  1.00  0.74           C  
ATOM   1756  CD2 PHE A 225      34.642  51.413  35.673  1.00  0.74           C  
ATOM   1757  CE1 PHE A 225      33.041  50.153  33.749  1.00  0.74           C  
ATOM   1758  CE2 PHE A 225      33.299  51.159  35.945  1.00  0.74           C  
ATOM   1759  CZ  PHE A 225      32.504  50.560  34.958  1.00  0.74           C  
ATOM   1760  N   PHE A 226      35.366  54.127  32.448  1.00  0.77           N  
ATOM   1761  CA  PHE A 226      34.228  54.944  32.058  1.00  0.77           C  
ATOM   1762  C   PHE A 226      34.101  55.097  30.555  1.00  0.77           C  
ATOM   1763  O   PHE A 226      33.029  54.911  29.985  1.00  0.77           O  
ATOM   1764  CB  PHE A 226      34.303  56.311  32.777  1.00  0.77           C  
ATOM   1765  CG  PHE A 226      33.926  56.223  34.236  1.00  0.77           C  
ATOM   1766  CD1 PHE A 226      33.558  55.022  34.884  1.00  0.77           C  
ATOM   1767  CD2 PHE A 226      33.876  57.420  34.970  1.00  0.77           C  
ATOM   1768  CE1 PHE A 226      33.143  55.025  36.213  1.00  0.77           C  
ATOM   1769  CE2 PHE A 226      33.441  57.421  36.297  1.00  0.77           C  
ATOM   1770  CZ  PHE A 226      33.073  56.227  36.912  1.00  0.77           C  
ATOM   1771  N   LEU A 227      35.227  55.336  29.878  1.00  0.73           N  
ATOM   1772  CA  LEU A 227      35.335  55.427  28.440  1.00  0.73           C  
ATOM   1773  C   LEU A 227      35.092  54.120  27.693  1.00  0.73           C  
ATOM   1774  O   LEU A 227      34.342  54.071  26.720  1.00  0.73           O  
ATOM   1775  CB  LEU A 227      36.742  55.976  28.160  1.00  0.73           C  
ATOM   1776  CG  LEU A 227      36.956  57.356  28.812  1.00  0.73           C  
ATOM   1777  CD1 LEU A 227      38.426  57.716  28.795  1.00  0.73           C  
ATOM   1778  CD2 LEU A 227      36.101  58.450  28.164  1.00  0.73           C  
ATOM   1779  N   ASN A 228      35.671  52.989  28.147  1.00  0.74           N  
ATOM   1780  CA  ASN A 228      35.380  51.685  27.566  1.00  0.74           C  
ATOM   1781  C   ASN A 228      33.929  51.262  27.779  1.00  0.74           C  
ATOM   1782  O   ASN A 228      33.274  50.760  26.871  1.00  0.74           O  
ATOM   1783  CB  ASN A 228      36.346  50.603  28.112  1.00  0.74           C  
ATOM   1784  CG  ASN A 228      37.738  50.815  27.526  1.00  0.74           C  
ATOM   1785  OD1 ASN A 228      37.908  51.363  26.440  1.00  0.74           O  
ATOM   1786  ND2 ASN A 228      38.787  50.340  28.237  1.00  0.74           N  
ATOM   1787  N   ALA A 229      33.364  51.500  28.979  1.00  0.80           N  
ATOM   1788  CA  ALA A 229      31.971  51.239  29.290  1.00  0.80           C  
ATOM   1789  C   ALA A 229      31.022  52.051  28.414  1.00  0.80           C  
ATOM   1790  O   ALA A 229      30.065  51.535  27.844  1.00  0.80           O  
ATOM   1791  CB  ALA A 229      31.732  51.569  30.773  1.00  0.80           C  
ATOM   1792  N   ALA A 230      31.342  53.345  28.226  1.00  0.73           N  
ATOM   1793  CA  ALA A 230      30.687  54.237  27.296  1.00  0.73           C  
ATOM   1794  C   ALA A 230      30.747  53.802  25.843  1.00  0.73           C  
ATOM   1795  O   ALA A 230      29.753  53.875  25.131  1.00  0.73           O  
ATOM   1796  CB  ALA A 230      31.342  55.613  27.381  1.00  0.73           C  
ATOM   1797  N   PHE A 231      31.902  53.305  25.359  1.00  0.64           N  
ATOM   1798  CA  PHE A 231      32.016  52.696  24.042  1.00  0.64           C  
ATOM   1799  C   PHE A 231      31.128  51.462  23.912  1.00  0.64           C  
ATOM   1800  O   PHE A 231      30.449  51.258  22.908  1.00  0.64           O  
ATOM   1801  CB  PHE A 231      33.490  52.307  23.738  1.00  0.64           C  
ATOM   1802  CG  PHE A 231      33.618  51.691  22.364  1.00  0.64           C  
ATOM   1803  CD1 PHE A 231      33.569  52.491  21.213  1.00  0.64           C  
ATOM   1804  CD2 PHE A 231      33.657  50.292  22.223  1.00  0.64           C  
ATOM   1805  CE1 PHE A 231      33.570  51.906  19.939  1.00  0.64           C  
ATOM   1806  CE2 PHE A 231      33.649  49.703  20.953  1.00  0.64           C  
ATOM   1807  CZ  PHE A 231      33.613  50.512  19.810  1.00  0.64           C  
ATOM   1808  N   ILE A 232      31.084  50.595  24.942  1.00  0.69           N  
ATOM   1809  CA  ILE A 232      30.216  49.425  24.923  1.00  0.69           C  
ATOM   1810  C   ILE A 232      28.745  49.832  24.813  1.00  0.69           C  
ATOM   1811  O   ILE A 232      28.014  49.174  24.084  1.00  0.69           O  
ATOM   1812  CB  ILE A 232      30.458  48.441  26.077  1.00  0.69           C  
ATOM   1813  CG1 ILE A 232      31.891  47.845  26.081  1.00  0.69           C  
ATOM   1814  CG2 ILE A 232      29.451  47.272  26.075  1.00  0.69           C  
ATOM   1815  CD1 ILE A 232      32.229  46.918  24.902  1.00  0.69           C  
ATOM   1816  N   LEU A 233      28.298  50.919  25.488  1.00  0.60           N  
ATOM   1817  CA  LEU A 233      26.991  51.555  25.312  1.00  0.60           C  
ATOM   1818  C   LEU A 233      26.788  52.259  23.950  1.00  0.60           C  
ATOM   1819  O   LEU A 233      25.774  52.086  23.283  1.00  0.60           O  
ATOM   1820  CB  LEU A 233      26.763  52.592  26.467  1.00  0.60           C  
ATOM   1821  CG  LEU A 233      26.692  52.007  27.907  1.00  0.60           C  
ATOM   1822  CD1 LEU A 233      27.149  52.998  28.988  1.00  0.60           C  
ATOM   1823  CD2 LEU A 233      25.288  51.487  28.253  1.00  0.60           C  
ATOM   1824  N   GLY A 234      27.756  53.080  23.493  1.00  0.59           N  
ATOM   1825  CA  GLY A 234      27.610  53.974  22.341  1.00  0.59           C  
ATOM   1826  C   GLY A 234      27.943  53.348  21.013  1.00  0.59           C  
ATOM   1827  O   GLY A 234      27.575  53.852  19.953  1.00  0.59           O  
ATOM   1828  N   GLY A 235      28.601  52.179  21.020  1.00  0.59           N  
ATOM   1829  CA  GLY A 235      28.969  51.385  19.840  1.00  0.59           C  
ATOM   1830  C   GLY A 235      27.779  50.552  19.400  1.00  0.59           C  
ATOM   1831  O   GLY A 235      27.827  49.754  18.479  1.00  0.59           O  
ATOM   1832  N   THR A 236      26.700  50.732  20.157  1.00  0.53           N  
ATOM   1833  CA  THR A 236      25.425  50.064  20.111  1.00  0.53           C  
ATOM   1834  C   THR A 236      24.326  51.066  20.467  1.00  0.53           C  
ATOM   1835  O   THR A 236      23.330  50.822  20.969  1.00  0.53           O  
ATOM   1836  CB  THR A 236      25.297  48.998  21.172  1.00  0.53           C  
ATOM   1837  OG1 THR A 236      26.025  49.306  22.332  1.00  0.53           O  
ATOM   1838  CG2 THR A 236      25.795  47.650  20.696  1.00  0.53           C  
ATOM   1839  N   LYS A 237      24.514  52.338  20.178  1.00  0.50           N  
ATOM   1840  CA  LYS A 237      23.393  53.259  20.355  1.00  0.50           C  
ATOM   1841  C   LYS A 237      22.149  52.896  19.429  1.00  0.50           C  
ATOM   1842  O   LYS A 237      22.258  52.009  18.606  1.00  0.50           O  
ATOM   1843  CB  LYS A 237      23.971  54.683  20.139  1.00  0.50           C  
ATOM   1844  CG  LYS A 237      24.706  54.883  18.802  1.00  0.50           C  
ATOM   1845  CD  LYS A 237      25.327  56.277  18.632  1.00  0.50           C  
ATOM   1846  CE  LYS A 237      25.825  56.431  17.191  1.00  0.50           C  
ATOM   1847  NZ  LYS A 237      26.523  57.712  16.956  1.00  0.50           N  
ATOM   1848  N   PRO A 238      20.980  53.535  19.412  1.00  0.52           N  
ATOM   1849  CA  PRO A 238      19.705  52.917  18.979  1.00  0.52           C  
ATOM   1850  C   PRO A 238      19.263  51.439  19.001  1.00  0.52           C  
ATOM   1851  O   PRO A 238      18.188  51.223  18.434  1.00  0.52           O  
ATOM   1852  CB  PRO A 238      19.489  53.460  17.553  1.00  0.52           C  
ATOM   1853  CG  PRO A 238      19.980  54.887  17.659  1.00  0.52           C  
ATOM   1854  CD  PRO A 238      21.059  54.832  18.744  1.00  0.52           C  
ATOM   1855  N   GLU A 239      19.933  50.413  19.565  1.00  0.45           N  
ATOM   1856  CA  GLU A 239      19.580  49.003  19.294  1.00  0.45           C  
ATOM   1857  C   GLU A 239      19.011  48.141  20.482  1.00  0.45           C  
ATOM   1858  O   GLU A 239      18.180  48.599  21.270  1.00  0.45           O  
ATOM   1859  CB  GLU A 239      20.852  48.330  18.726  1.00  0.45           C  
ATOM   1860  CG  GLU A 239      21.291  48.807  17.326  1.00  0.45           C  
ATOM   1861  CD  GLU A 239      22.613  48.170  16.895  1.00  0.45           C  
ATOM   1862  OE1 GLU A 239      23.298  47.539  17.745  1.00  0.45           O  
ATOM   1863  OE2 GLU A 239      22.940  48.315  15.689  1.00  0.45           O  
ATOM   1864  N   GLY A 240      19.431  46.851  20.705  1.00  0.45           N  
ATOM   1865  CA  GLY A 240      19.416  46.201  22.038  1.00  0.45           C  
ATOM   1866  C   GLY A 240      20.798  45.719  22.496  1.00  0.45           C  
ATOM   1867  O   GLY A 240      21.638  45.328  21.692  1.00  0.45           O  
ATOM   1868  N   TRP A 241      21.079  45.752  23.826  1.00  0.50           N  
ATOM   1869  CA  TRP A 241      22.293  45.254  24.479  1.00  0.50           C  
ATOM   1870  C   TRP A 241      22.315  43.710  24.525  1.00  0.50           C  
ATOM   1871  O   TRP A 241      21.267  43.088  24.664  1.00  0.50           O  
ATOM   1872  CB  TRP A 241      22.365  45.839  25.915  1.00  0.50           C  
ATOM   1873  CG  TRP A 241      23.718  45.731  26.661  1.00  0.50           C  
ATOM   1874  CD1 TRP A 241      24.116  44.554  27.165  1.00  0.50           C  
ATOM   1875  CD2 TRP A 241      24.743  46.675  27.079  1.00  0.50           C  
ATOM   1876  NE1 TRP A 241      25.121  44.754  28.036  1.00  0.50           N  
ATOM   1877  CE2 TRP A 241      25.605  45.996  27.946  1.00  0.50           C  
ATOM   1878  CE3 TRP A 241      24.966  48.001  26.859  1.00  0.50           C  
ATOM   1879  CZ2 TRP A 241      26.700  46.616  28.526  1.00  0.50           C  
ATOM   1880  CZ3 TRP A 241      26.167  48.556  27.249  1.00  0.50           C  
ATOM   1881  CH2 TRP A 241      27.057  47.875  28.035  1.00  0.50           C  
ATOM   1882  N   THR A 242      23.491  43.037  24.423  1.00  0.64           N  
ATOM   1883  CA  THR A 242      23.586  41.570  24.465  1.00  0.64           C  
ATOM   1884  C   THR A 242      24.285  41.089  25.734  1.00  0.64           C  
ATOM   1885  O   THR A 242      25.069  41.817  26.329  1.00  0.64           O  
ATOM   1886  CB  THR A 242      24.351  40.973  23.262  1.00  0.64           C  
ATOM   1887  OG1 THR A 242      25.733  41.329  23.236  1.00  0.64           O  
ATOM   1888  CG2 THR A 242      23.756  41.485  21.942  1.00  0.64           C  
ATOM   1889  N   ASP A 243      24.110  39.812  26.148  1.00  0.72           N  
ATOM   1890  CA  ASP A 243      24.850  39.187  27.247  1.00  0.72           C  
ATOM   1891  C   ASP A 243      26.372  39.419  27.222  1.00  0.72           C  
ATOM   1892  O   ASP A 243      27.015  39.634  28.248  1.00  0.72           O  
ATOM   1893  CB  ASP A 243      24.722  37.640  27.197  1.00  0.72           C  
ATOM   1894  CG  ASP A 243      23.314  37.085  27.174  1.00  0.72           C  
ATOM   1895  OD1 ASP A 243      22.355  37.817  27.491  1.00  0.72           O  
ATOM   1896  OD2 ASP A 243      23.219  35.888  26.780  1.00  0.72           O  
ATOM   1897  N   VAL A 244      26.991  39.391  26.014  1.00  0.75           N  
ATOM   1898  CA  VAL A 244      28.404  39.689  25.794  1.00  0.75           C  
ATOM   1899  C   VAL A 244      28.749  41.090  26.222  1.00  0.75           C  
ATOM   1900  O   VAL A 244      29.706  41.322  26.945  1.00  0.75           O  
ATOM   1901  CB  VAL A 244      28.794  39.564  24.324  1.00  0.75           C  
ATOM   1902  CG1 VAL A 244      30.241  40.035  24.065  1.00  0.75           C  
ATOM   1903  CG2 VAL A 244      28.662  38.095  23.933  1.00  0.75           C  
ATOM   1904  N   LYS A 245      27.915  42.063  25.831  1.00  0.74           N  
ATOM   1905  CA  LYS A 245      28.079  43.446  26.221  1.00  0.74           C  
ATOM   1906  C   LYS A 245      27.979  43.629  27.739  1.00  0.74           C  
ATOM   1907  O   LYS A 245      28.668  44.480  28.324  1.00  0.74           O  
ATOM   1908  CB  LYS A 245      27.017  44.332  25.502  1.00  0.74           C  
ATOM   1909  CG  LYS A 245      27.090  44.446  23.964  1.00  0.74           C  
ATOM   1910  CD  LYS A 245      28.215  45.369  23.479  1.00  0.74           C  
ATOM   1911  CE  LYS A 245      28.402  45.486  21.967  1.00  0.74           C  
ATOM   1912  NZ  LYS A 245      29.137  46.733  21.671  1.00  0.74           N  
ATOM   1913  N   ALA A 246      27.094  42.857  28.411  1.00  0.78           N  
ATOM   1914  CA  ALA A 246      26.721  43.003  29.820  1.00  0.78           C  
ATOM   1915  C   ALA A 246      27.797  42.480  30.678  1.00  0.78           C  
ATOM   1916  O   ALA A 246      28.239  43.079  31.656  1.00  0.78           O  
ATOM   1917  CB  ALA A 246      25.445  42.214  30.119  1.00  0.78           C  
ATOM   1918  N   LEU A 247      28.301  41.332  30.219  1.00  0.79           N  
ATOM   1919  CA  LEU A 247      29.529  40.788  30.672  1.00  0.79           C  
ATOM   1920  C   LEU A 247      30.724  41.713  30.442  1.00  0.79           C  
ATOM   1921  O   LEU A 247      31.464  41.979  31.382  1.00  0.79           O  
ATOM   1922  CB  LEU A 247      29.717  39.438  29.949  1.00  0.79           C  
ATOM   1923  CG  LEU A 247      31.003  38.728  30.364  1.00  0.79           C  
ATOM   1924  CD1 LEU A 247      31.046  38.677  31.875  1.00  0.79           C  
ATOM   1925  CD2 LEU A 247      31.228  37.332  29.787  1.00  0.79           C  
ATOM   1926  N   ASP A 248      30.897  42.306  29.238  1.00  0.77           N  
ATOM   1927  CA  ASP A 248      31.977  43.242  28.953  1.00  0.77           C  
ATOM   1928  C   ASP A 248      31.989  44.435  29.933  1.00  0.77           C  
ATOM   1929  O   ASP A 248      33.029  44.765  30.489  1.00  0.77           O  
ATOM   1930  CB  ASP A 248      31.949  43.738  27.468  1.00  0.77           C  
ATOM   1931  CG  ASP A 248      32.585  42.783  26.475  1.00  0.77           C  
ATOM   1932  OD1 ASP A 248      33.563  42.084  26.832  1.00  0.77           O  
ATOM   1933  OD2 ASP A 248      32.189  42.793  25.278  1.00  0.77           O  
ATOM   1934  N   VAL A 249      30.840  45.068  30.267  1.00  0.79           N  
ATOM   1935  CA  VAL A 249      30.786  46.103  31.315  1.00  0.79           C  
ATOM   1936  C   VAL A 249      31.143  45.615  32.698  1.00  0.79           C  
ATOM   1937  O   VAL A 249      31.967  46.224  33.377  1.00  0.79           O  
ATOM   1938  CB  VAL A 249      29.431  46.783  31.404  1.00  0.79           C  
ATOM   1939  CG1 VAL A 249      29.260  47.752  32.590  1.00  0.79           C  
ATOM   1940  CG2 VAL A 249      29.318  47.651  30.166  1.00  0.79           C  
ATOM   1941  N   ALA A 250      30.591  44.472  33.147  1.00  0.80           N  
ATOM   1942  CA  ALA A 250      30.943  43.882  34.422  1.00  0.80           C  
ATOM   1943  C   ALA A 250      32.434  43.562  34.501  1.00  0.80           C  
ATOM   1944  O   ALA A 250      33.102  43.831  35.496  1.00  0.80           O  
ATOM   1945  CB  ALA A 250      30.068  42.640  34.641  1.00  0.80           C  
ATOM   1946  N   ASN A 251      33.008  43.047  33.407  1.00  0.76           N  
ATOM   1947  CA  ASN A 251      34.432  42.819  33.258  1.00  0.76           C  
ATOM   1948  C   ASN A 251      35.272  44.088  33.276  1.00  0.76           C  
ATOM   1949  O   ASN A 251      36.289  44.177  33.957  1.00  0.76           O  
ATOM   1950  CB  ASN A 251      34.715  42.086  31.927  1.00  0.76           C  
ATOM   1951  CG  ASN A 251      34.178  40.660  31.882  1.00  0.76           C  
ATOM   1952  OD1 ASN A 251      34.283  40.001  30.848  1.00  0.76           O  
ATOM   1953  ND2 ASN A 251      33.647  40.149  33.013  1.00  0.76           N  
ATOM   1954  N   LEU A 252      34.861  45.148  32.565  1.00  0.75           N  
ATOM   1955  CA  LEU A 252      35.510  46.444  32.620  1.00  0.75           C  
ATOM   1956  C   LEU A 252      35.513  47.056  34.024  1.00  0.75           C  
ATOM   1957  O   LEU A 252      36.512  47.644  34.441  1.00  0.75           O  
ATOM   1958  CB  LEU A 252      34.858  47.431  31.632  1.00  0.75           C  
ATOM   1959  CG  LEU A 252      35.061  47.126  30.139  1.00  0.75           C  
ATOM   1960  CD1 LEU A 252      34.114  48.008  29.321  1.00  0.75           C  
ATOM   1961  CD2 LEU A 252      36.516  47.318  29.703  1.00  0.75           C  
ATOM   1962  N   ILE A 253      34.411  46.882  34.791  1.00  0.80           N  
ATOM   1963  CA  ILE A 253      34.323  47.214  36.213  1.00  0.80           C  
ATOM   1964  C   ILE A 253      35.332  46.442  37.042  1.00  0.80           C  
ATOM   1965  O   ILE A 253      36.110  47.027  37.794  1.00  0.80           O  
ATOM   1966  CB  ILE A 253      32.922  46.934  36.786  1.00  0.80           C  
ATOM   1967  CG1 ILE A 253      31.904  47.851  36.109  1.00  0.80           C  
ATOM   1968  CG2 ILE A 253      32.900  47.174  38.309  1.00  0.80           C  
ATOM   1969  CD1 ILE A 253      30.426  47.492  36.179  1.00  0.80           C  
ATOM   1970  N   GLY A 254      35.397  45.099  36.889  1.00  0.77           N  
ATOM   1971  CA  GLY A 254      36.307  44.273  37.681  1.00  0.77           C  
ATOM   1972  C   GLY A 254      37.750  44.576  37.409  1.00  0.77           C  
ATOM   1973  O   GLY A 254      38.579  44.636  38.311  1.00  0.77           O  
ATOM   1974  N   ARG A 255      38.059  44.884  36.140  1.00  0.61           N  
ATOM   1975  CA  ARG A 255      39.378  45.284  35.706  1.00  0.61           C  
ATOM   1976  C   ARG A 255      39.873  46.553  36.350  1.00  0.61           C  
ATOM   1977  O   ARG A 255      41.034  46.679  36.730  1.00  0.61           O  
ATOM   1978  CB  ARG A 255      39.373  45.530  34.188  1.00  0.61           C  
ATOM   1979  CG  ARG A 255      40.763  45.875  33.628  1.00  0.61           C  
ATOM   1980  CD  ARG A 255      40.756  46.094  32.123  1.00  0.61           C  
ATOM   1981  NE  ARG A 255      39.907  47.289  31.811  1.00  0.61           N  
ATOM   1982  CZ  ARG A 255      40.318  48.565  31.859  1.00  0.61           C  
ATOM   1983  NH1 ARG A 255      39.437  49.519  31.566  1.00  0.61           N  
ATOM   1984  NH2 ARG A 255      41.555  48.918  32.194  1.00  0.61           N  
ATOM   1985  N   MET A 256      38.978  47.538  36.473  1.00  0.73           N  
ATOM   1986  CA  MET A 256      39.251  48.780  37.154  1.00  0.73           C  
ATOM   1987  C   MET A 256      39.580  48.598  38.630  1.00  0.73           C  
ATOM   1988  O   MET A 256      40.517  49.210  39.138  1.00  0.73           O  
ATOM   1989  CB  MET A 256      38.044  49.712  36.925  1.00  0.73           C  
ATOM   1990  CG  MET A 256      37.967  50.983  37.788  1.00  0.73           C  
ATOM   1991  SD  MET A 256      37.239  50.744  39.441  1.00  0.73           S  
ATOM   1992  CE  MET A 256      35.478  50.841  39.054  1.00  0.73           C  
ATOM   1993  N   VAL A 257      38.833  47.726  39.338  1.00  0.75           N  
ATOM   1994  CA  VAL A 257      39.060  47.396  40.743  1.00  0.75           C  
ATOM   1995  C   VAL A 257      40.388  46.696  40.999  1.00  0.75           C  
ATOM   1996  O   VAL A 257      41.120  47.031  41.928  1.00  0.75           O  
ATOM   1997  CB  VAL A 257      37.926  46.546  41.307  1.00  0.75           C  
ATOM   1998  CG1 VAL A 257      38.192  46.174  42.778  1.00  0.75           C  
ATOM   1999  CG2 VAL A 257      36.613  47.338  41.202  1.00  0.75           C  
ATOM   2000  N   VAL A 258      40.755  45.719  40.141  1.00  0.70           N  
ATOM   2001  CA  VAL A 258      42.064  45.068  40.136  1.00  0.70           C  
ATOM   2002  C   VAL A 258      43.176  46.083  39.887  1.00  0.70           C  
ATOM   2003  O   VAL A 258      44.273  46.015  40.451  1.00  0.70           O  
ATOM   2004  CB  VAL A 258      42.110  43.982  39.063  1.00  0.70           C  
ATOM   2005  CG1 VAL A 258      43.514  43.373  38.913  1.00  0.70           C  
ATOM   2006  CG2 VAL A 258      41.120  42.860  39.417  1.00  0.70           C  
ATOM   2007  N   ALA A 259      42.875  47.078  39.031  1.00  0.68           N  
ATOM   2008  CA  ALA A 259      43.741  48.177  38.689  1.00  0.68           C  
ATOM   2009  C   ALA A 259      45.056  47.737  38.061  1.00  0.68           C  
ATOM   2010  O   ALA A 259      45.083  47.005  37.074  1.00  0.68           O  
ATOM   2011  CB  ALA A 259      43.919  49.113  39.906  1.00  0.68           C  
ATOM   2012  N   GLY A 260      46.189  48.214  38.611  1.00  0.60           N  
ATOM   2013  CA  GLY A 260      47.522  47.803  38.188  1.00  0.60           C  
ATOM   2014  C   GLY A 260      48.144  46.789  39.105  1.00  0.60           C  
ATOM   2015  O   GLY A 260      49.342  46.540  39.030  1.00  0.60           O  
ATOM   2016  N   GLY A 261      47.362  46.203  40.033  1.00  0.57           N  
ATOM   2017  CA  GLY A 261      47.847  45.125  40.887  1.00  0.57           C  
ATOM   2018  C   GLY A 261      47.951  43.799  40.175  1.00  0.57           C  
ATOM   2019  O   GLY A 261      47.619  43.656  39.000  1.00  0.57           O  
ATOM   2020  N   THR A 262      48.374  42.740  40.898  1.00  0.43           N  
ATOM   2021  CA  THR A 262      48.329  41.364  40.400  1.00  0.43           C  
ATOM   2022  C   THR A 262      46.945  40.992  39.910  1.00  0.43           C  
ATOM   2023  O   THR A 262      45.971  41.120  40.648  1.00  0.43           O  
ATOM   2024  CB  THR A 262      48.681  40.329  41.461  1.00  0.43           C  
ATOM   2025  OG1 THR A 262      49.932  40.636  42.051  1.00  0.43           O  
ATOM   2026  CG2 THR A 262      48.789  38.916  40.869  1.00  0.43           C  
ATOM   2027  N   ARG A 263      46.813  40.531  38.650  1.00  0.47           N  
ATOM   2028  CA  ARG A 263      45.521  40.220  38.067  1.00  0.47           C  
ATOM   2029  C   ARG A 263      44.764  39.121  38.802  1.00  0.47           C  
ATOM   2030  O   ARG A 263      45.243  38.001  38.963  1.00  0.47           O  
ATOM   2031  CB  ARG A 263      45.660  39.879  36.565  1.00  0.47           C  
ATOM   2032  CG  ARG A 263      44.321  39.695  35.818  1.00  0.47           C  
ATOM   2033  CD  ARG A 263      44.478  39.300  34.344  1.00  0.47           C  
ATOM   2034  NE  ARG A 263      45.150  40.441  33.632  1.00  0.47           N  
ATOM   2035  CZ  ARG A 263      44.517  41.493  33.095  1.00  0.47           C  
ATOM   2036  NH1 ARG A 263      45.222  42.444  32.489  1.00  0.47           N  
ATOM   2037  NH2 ARG A 263      43.196  41.619  33.141  1.00  0.47           N  
ATOM   2038  N   ARG A 264      43.546  39.437  39.274  1.00  0.49           N  
ATOM   2039  CA  ARG A 264      42.734  38.522  40.043  1.00  0.49           C  
ATOM   2040  C   ARG A 264      41.416  38.330  39.336  1.00  0.49           C  
ATOM   2041  O   ARG A 264      40.919  39.225  38.661  1.00  0.49           O  
ATOM   2042  CB  ARG A 264      42.479  39.038  41.483  1.00  0.49           C  
ATOM   2043  CG  ARG A 264      43.770  39.119  42.321  1.00  0.49           C  
ATOM   2044  CD  ARG A 264      43.561  39.646  43.739  1.00  0.49           C  
ATOM   2045  NE  ARG A 264      44.915  39.713  44.379  1.00  0.49           N  
ATOM   2046  CZ  ARG A 264      45.115  40.073  45.654  1.00  0.49           C  
ATOM   2047  NH1 ARG A 264      46.350  40.108  46.149  1.00  0.49           N  
ATOM   2048  NH2 ARG A 264      44.096  40.399  46.442  1.00  0.49           N  
ATOM   2049  N   SER A 265      40.822  37.134  39.481  1.00  0.51           N  
ATOM   2050  CA  SER A 265      39.512  36.832  38.928  1.00  0.51           C  
ATOM   2051  C   SER A 265      38.549  36.781  40.088  1.00  0.51           C  
ATOM   2052  O   SER A 265      38.615  35.894  40.936  1.00  0.51           O  
ATOM   2053  CB  SER A 265      39.489  35.478  38.173  1.00  0.51           C  
ATOM   2054  OG  SER A 265      38.211  35.213  37.592  1.00  0.51           O  
ATOM   2055  N   ALA A 266      37.659  37.782  40.180  1.00  0.74           N  
ATOM   2056  CA  ALA A 266      36.738  37.909  41.290  1.00  0.74           C  
ATOM   2057  C   ALA A 266      35.309  37.933  40.800  1.00  0.74           C  
ATOM   2058  O   ALA A 266      34.386  38.302  41.523  1.00  0.74           O  
ATOM   2059  CB  ALA A 266      37.052  39.179  42.102  1.00  0.74           C  
ATOM   2060  N   GLN A 267      35.072  37.529  39.545  1.00  0.75           N  
ATOM   2061  CA  GLN A 267      33.739  37.516  38.999  1.00  0.75           C  
ATOM   2062  C   GLN A 267      33.405  36.189  38.357  1.00  0.75           C  
ATOM   2063  O   GLN A 267      34.251  35.484  37.811  1.00  0.75           O  
ATOM   2064  CB  GLN A 267      33.559  38.602  37.927  1.00  0.75           C  
ATOM   2065  CG  GLN A 267      33.687  40.048  38.436  1.00  0.75           C  
ATOM   2066  CD  GLN A 267      33.475  40.992  37.259  1.00  0.75           C  
ATOM   2067  OE1 GLN A 267      34.055  40.858  36.182  1.00  0.75           O  
ATOM   2068  NE2 GLN A 267      32.582  41.984  37.438  1.00  0.75           N  
ATOM   2069  N   ILE A 268      32.113  35.834  38.376  1.00  0.77           N  
ATOM   2070  CA  ILE A 268      31.598  34.695  37.642  1.00  0.77           C  
ATOM   2071  C   ILE A 268      30.413  35.196  36.872  1.00  0.77           C  
ATOM   2072  O   ILE A 268      29.535  35.868  37.408  1.00  0.77           O  
ATOM   2073  CB  ILE A 268      31.248  33.493  38.509  1.00  0.77           C  
ATOM   2074  CG1 ILE A 268      30.713  32.259  37.748  1.00  0.77           C  
ATOM   2075  CG2 ILE A 268      30.275  33.897  39.620  1.00  0.77           C  
ATOM   2076  CD1 ILE A 268      30.606  31.040  38.673  1.00  0.77           C  
ATOM   2077  N   SER A 269      30.380  34.911  35.568  1.00  0.80           N  
ATOM   2078  CA  SER A 269      29.283  35.331  34.722  1.00  0.80           C  
ATOM   2079  C   SER A 269      28.524  34.100  34.355  1.00  0.80           C  
ATOM   2080  O   SER A 269      29.086  33.136  33.843  1.00  0.80           O  
ATOM   2081  CB  SER A 269      29.731  35.993  33.407  1.00  0.80           C  
ATOM   2082  OG  SER A 269      28.620  36.558  32.705  1.00  0.80           O  
ATOM   2083  N   LEU A 270      27.221  34.087  34.626  1.00  0.81           N  
ATOM   2084  CA  LEU A 270      26.381  32.954  34.352  1.00  0.81           C  
ATOM   2085  C   LEU A 270      25.424  33.300  33.237  1.00  0.81           C  
ATOM   2086  O   LEU A 270      24.583  34.188  33.380  1.00  0.81           O  
ATOM   2087  CB  LEU A 270      25.603  32.561  35.621  1.00  0.81           C  
ATOM   2088  CG  LEU A 270      24.659  31.362  35.439  1.00  0.81           C  
ATOM   2089  CD1 LEU A 270      25.424  30.117  34.993  1.00  0.81           C  
ATOM   2090  CD2 LEU A 270      23.891  31.072  36.729  1.00  0.81           C  
ATOM   2091  N   GLY A 271      25.537  32.609  32.085  1.00  0.81           N  
ATOM   2092  CA  GLY A 271      24.702  32.875  30.926  1.00  0.81           C  
ATOM   2093  C   GLY A 271      23.796  31.767  30.514  1.00  0.81           C  
ATOM   2094  O   GLY A 271      23.778  30.685  31.093  1.00  0.81           O  
ATOM   2095  N   ASP A 272      23.014  32.012  29.454  1.00  0.73           N  
ATOM   2096  CA  ASP A 272      22.165  31.003  28.868  1.00  0.73           C  
ATOM   2097  C   ASP A 272      22.981  30.034  28.016  1.00  0.73           C  
ATOM   2098  O   ASP A 272      23.986  30.374  27.389  1.00  0.73           O  
ATOM   2099  CB  ASP A 272      20.993  31.660  28.099  1.00  0.73           C  
ATOM   2100  CG  ASP A 272      20.011  32.333  29.061  1.00  0.73           C  
ATOM   2101  OD1 ASP A 272      20.017  32.009  30.284  1.00  0.73           O  
ATOM   2102  OD2 ASP A 272      19.219  33.185  28.593  1.00  0.73           O  
ATOM   2103  N   TRP A 273      22.581  28.750  28.006  1.00  0.67           N  
ATOM   2104  CA  TRP A 273      23.341  27.692  27.371  1.00  0.67           C  
ATOM   2105  C   TRP A 273      23.246  27.688  25.852  1.00  0.67           C  
ATOM   2106  O   TRP A 273      24.081  27.099  25.166  1.00  0.67           O  
ATOM   2107  CB  TRP A 273      22.946  26.316  27.960  1.00  0.67           C  
ATOM   2108  CG  TRP A 273      21.485  25.902  27.830  1.00  0.67           C  
ATOM   2109  CD1 TRP A 273      20.446  26.089  28.702  1.00  0.67           C  
ATOM   2110  CD2 TRP A 273      20.942  25.192  26.704  1.00  0.67           C  
ATOM   2111  NE1 TRP A 273      19.294  25.516  28.208  1.00  0.67           N  
ATOM   2112  CE2 TRP A 273      19.574  24.974  26.974  1.00  0.67           C  
ATOM   2113  CE3 TRP A 273      21.521  24.757  25.516  1.00  0.67           C  
ATOM   2114  CZ2 TRP A 273      18.763  24.320  26.057  1.00  0.67           C  
ATOM   2115  CZ3 TRP A 273      20.695  24.120  24.579  1.00  0.67           C  
ATOM   2116  CH2 TRP A 273      19.336  23.902  24.845  1.00  0.67           C  
ATOM   2117  N   ASP A 274      22.253  28.385  25.279  1.00  0.67           N  
ATOM   2118  CA  ASP A 274      22.109  28.503  23.847  1.00  0.67           C  
ATOM   2119  C   ASP A 274      22.765  29.792  23.314  1.00  0.67           C  
ATOM   2120  O   ASP A 274      22.965  29.965  22.107  1.00  0.67           O  
ATOM   2121  CB  ASP A 274      20.604  28.355  23.496  1.00  0.67           C  
ATOM   2122  CG  ASP A 274      19.714  29.329  24.252  1.00  0.67           C  
ATOM   2123  OD1 ASP A 274      20.209  30.421  24.623  1.00  0.67           O  
ATOM   2124  OD2 ASP A 274      18.537  28.963  24.489  1.00  0.67           O  
ATOM   2125  N   SER A 275      23.209  30.693  24.225  1.00  0.75           N  
ATOM   2126  CA  SER A 275      23.839  31.980  23.934  1.00  0.75           C  
ATOM   2127  C   SER A 275      25.279  31.819  23.467  1.00  0.75           C  
ATOM   2128  O   SER A 275      26.252  32.062  24.178  1.00  0.75           O  
ATOM   2129  CB  SER A 275      23.718  32.995  25.116  1.00  0.75           C  
ATOM   2130  OG  SER A 275      24.120  34.334  24.782  1.00  0.75           O  
ATOM   2131  N   LYS A 276      25.464  31.393  22.199  1.00  0.69           N  
ATOM   2132  CA  LYS A 276      26.763  31.105  21.601  1.00  0.69           C  
ATOM   2133  C   LYS A 276      27.738  32.276  21.628  1.00  0.69           C  
ATOM   2134  O   LYS A 276      28.931  32.096  21.857  1.00  0.69           O  
ATOM   2135  CB  LYS A 276      26.619  30.587  20.147  1.00  0.69           C  
ATOM   2136  CG  LYS A 276      26.016  29.176  20.054  1.00  0.69           C  
ATOM   2137  CD  LYS A 276      25.952  28.678  18.600  1.00  0.69           C  
ATOM   2138  CE  LYS A 276      25.417  27.250  18.478  1.00  0.69           C  
ATOM   2139  NZ  LYS A 276      25.348  26.854  17.053  1.00  0.69           N  
ATOM   2140  N   ASN A 277      27.236  33.515  21.446  1.00  0.70           N  
ATOM   2141  CA  ASN A 277      28.030  34.729  21.567  1.00  0.70           C  
ATOM   2142  C   ASN A 277      28.648  34.901  22.952  1.00  0.70           C  
ATOM   2143  O   ASN A 277      29.813  35.264  23.096  1.00  0.70           O  
ATOM   2144  CB  ASN A 277      27.159  35.986  21.293  1.00  0.70           C  
ATOM   2145  CG  ASN A 277      26.724  36.039  19.835  1.00  0.70           C  
ATOM   2146  OD1 ASN A 277      27.337  35.452  18.948  1.00  0.70           O  
ATOM   2147  ND2 ASN A 277      25.634  36.793  19.557  1.00  0.70           N  
ATOM   2148  N   PHE A 278      27.868  34.633  24.016  1.00  0.67           N  
ATOM   2149  CA  PHE A 278      28.334  34.654  25.388  1.00  0.67           C  
ATOM   2150  C   PHE A 278      29.363  33.562  25.672  1.00  0.67           C  
ATOM   2151  O   PHE A 278      30.443  33.822  26.204  1.00  0.67           O  
ATOM   2152  CB  PHE A 278      27.079  34.515  26.289  1.00  0.67           C  
ATOM   2153  CG  PHE A 278      27.411  34.351  27.736  1.00  0.67           C  
ATOM   2154  CD1 PHE A 278      27.864  35.441  28.483  1.00  0.67           C  
ATOM   2155  CD2 PHE A 278      27.407  33.067  28.308  1.00  0.67           C  
ATOM   2156  CE1 PHE A 278      28.300  35.245  29.794  1.00  0.67           C  
ATOM   2157  CE2 PHE A 278      27.859  32.876  29.617  1.00  0.67           C  
ATOM   2158  CZ  PHE A 278      28.271  33.975  30.376  1.00  0.67           C  
ATOM   2159  N   ILE A 279      29.064  32.315  25.258  1.00  0.68           N  
ATOM   2160  CA  ILE A 279      29.903  31.144  25.493  1.00  0.68           C  
ATOM   2161  C   ILE A 279      31.269  31.310  24.845  1.00  0.68           C  
ATOM   2162  O   ILE A 279      32.308  30.984  25.416  1.00  0.68           O  
ATOM   2163  CB  ILE A 279      29.205  29.864  25.027  1.00  0.68           C  
ATOM   2164  CG1 ILE A 279      27.908  29.652  25.840  1.00  0.68           C  
ATOM   2165  CG2 ILE A 279      30.132  28.641  25.188  1.00  0.68           C  
ATOM   2166  CD1 ILE A 279      27.041  28.484  25.360  1.00  0.68           C  
ATOM   2167  N   ALA A 280      31.301  31.906  23.642  1.00  0.70           N  
ATOM   2168  CA  ALA A 280      32.530  32.147  22.931  1.00  0.70           C  
ATOM   2169  C   ALA A 280      33.178  33.497  23.222  1.00  0.70           C  
ATOM   2170  O   ALA A 280      34.218  33.806  22.653  1.00  0.70           O  
ATOM   2171  CB  ALA A 280      32.237  32.059  21.421  1.00  0.70           C  
ATOM   2172  N   ALA A 281      32.651  34.348  24.126  1.00  0.70           N  
ATOM   2173  CA  ALA A 281      33.195  35.686  24.327  1.00  0.70           C  
ATOM   2174  C   ALA A 281      34.645  35.741  24.810  1.00  0.70           C  
ATOM   2175  O   ALA A 281      35.418  36.581  24.345  1.00  0.70           O  
ATOM   2176  CB  ALA A 281      32.301  36.538  25.252  1.00  0.70           C  
ATOM   2177  N   LYS A 282      35.043  34.848  25.742  1.00  0.62           N  
ATOM   2178  CA  LYS A 282      36.422  34.750  26.209  1.00  0.62           C  
ATOM   2179  C   LYS A 282      37.332  34.037  25.206  1.00  0.62           C  
ATOM   2180  O   LYS A 282      38.303  34.570  24.697  1.00  0.62           O  
ATOM   2181  CB  LYS A 282      36.446  33.986  27.564  1.00  0.62           C  
ATOM   2182  CG  LYS A 282      37.810  33.917  28.288  1.00  0.62           C  
ATOM   2183  CD  LYS A 282      37.703  33.180  29.646  1.00  0.62           C  
ATOM   2184  CE  LYS A 282      39.016  33.071  30.439  1.00  0.62           C  
ATOM   2185  NZ  LYS A 282      38.810  32.377  31.742  1.00  0.62           N  
ATOM   2186  N   THR A 283      37.025  32.797  24.814  1.00  0.58           N  
ATOM   2187  CA  THR A 283      37.852  32.060  23.853  1.00  0.58           C  
ATOM   2188  C   THR A 283      37.920  32.689  22.462  1.00  0.58           C  
ATOM   2189  O   THR A 283      38.960  32.694  21.808  1.00  0.58           O  
ATOM   2190  CB  THR A 283      37.390  30.612  23.759  1.00  0.58           C  
ATOM   2191  OG1 THR A 283      37.544  29.992  25.030  1.00  0.58           O  
ATOM   2192  CG2 THR A 283      38.213  29.807  22.749  1.00  0.58           C  
ATOM   2193  N   GLY A 284      36.799  33.249  21.971  1.00  0.43           N  
ATOM   2194  CA  GLY A 284      36.633  33.722  20.601  1.00  0.43           C  
ATOM   2195  C   GLY A 284      37.364  34.982  20.232  1.00  0.43           C  
ATOM   2196  O   GLY A 284      37.913  35.094  19.142  1.00  0.43           O  
ATOM   2197  N   ASN A 285      37.387  35.992  21.123  1.00  0.40           N  
ATOM   2198  CA  ASN A 285      38.120  37.215  20.856  1.00  0.40           C  
ATOM   2199  C   ASN A 285      39.336  37.268  21.766  1.00  0.40           C  
ATOM   2200  O   ASN A 285      39.288  37.812  22.866  1.00  0.40           O  
ATOM   2201  CB  ASN A 285      37.198  38.457  21.032  1.00  0.40           C  
ATOM   2202  CG  ASN A 285      37.859  39.745  20.538  1.00  0.40           C  
ATOM   2203  OD1 ASN A 285      39.021  39.766  20.134  1.00  0.40           O  
ATOM   2204  ND2 ASN A 285      37.100  40.867  20.560  1.00  0.40           N  
ATOM   2205  N   TRP A 286      40.490  36.763  21.284  1.00  0.41           N  
ATOM   2206  CA  TRP A 286      41.751  36.764  22.019  1.00  0.41           C  
ATOM   2207  C   TRP A 286      42.197  38.170  22.443  1.00  0.41           C  
ATOM   2208  O   TRP A 286      42.612  38.401  23.578  1.00  0.41           O  
ATOM   2209  CB  TRP A 286      42.856  36.072  21.178  1.00  0.41           C  
ATOM   2210  CG  TRP A 286      44.196  35.907  21.886  1.00  0.41           C  
ATOM   2211  CD1 TRP A 286      44.610  34.916  22.735  1.00  0.41           C  
ATOM   2212  CD2 TRP A 286      45.266  36.868  21.831  1.00  0.41           C  
ATOM   2213  NE1 TRP A 286      45.872  35.197  23.216  1.00  0.41           N  
ATOM   2214  CE2 TRP A 286      46.289  36.393  22.681  1.00  0.41           C  
ATOM   2215  CE3 TRP A 286      45.403  38.071  21.144  1.00  0.41           C  
ATOM   2216  CZ2 TRP A 286      47.458  37.119  22.865  1.00  0.41           C  
ATOM   2217  CZ3 TRP A 286      46.584  38.800  21.334  1.00  0.41           C  
ATOM   2218  CH2 TRP A 286      47.596  38.337  22.184  1.00  0.41           C  
ATOM   2219  N   TRP A 287      42.014  39.172  21.554  1.00  0.38           N  
ATOM   2220  CA  TRP A 287      42.319  40.555  21.848  1.00  0.38           C  
ATOM   2221  C   TRP A 287      41.217  41.221  22.666  1.00  0.38           C  
ATOM   2222  O   TRP A 287      41.312  42.406  22.947  1.00  0.38           O  
ATOM   2223  CB  TRP A 287      42.485  41.418  20.560  1.00  0.38           C  
ATOM   2224  CG  TRP A 287      43.668  41.110  19.642  1.00  0.38           C  
ATOM   2225  CD1 TRP A 287      43.677  40.492  18.417  1.00  0.38           C  
ATOM   2226  CD2 TRP A 287      45.014  41.576  19.863  1.00  0.38           C  
ATOM   2227  NE1 TRP A 287      44.942  40.539  17.864  1.00  0.38           N  
ATOM   2228  CE2 TRP A 287      45.775  41.208  18.730  1.00  0.38           C  
ATOM   2229  CE3 TRP A 287      45.593  42.280  20.916  1.00  0.38           C  
ATOM   2230  CZ2 TRP A 287      47.123  41.537  18.633  1.00  0.38           C  
ATOM   2231  CZ3 TRP A 287      46.959  42.594  20.827  1.00  0.38           C  
ATOM   2232  CH2 TRP A 287      47.714  42.230  19.702  1.00  0.38           C  
ATOM   2233  N   ALA A 288      40.165  40.525  23.133  1.00  0.41           N  
ATOM   2234  CA  ALA A 288      39.340  41.088  24.188  1.00  0.41           C  
ATOM   2235  C   ALA A 288      39.555  40.346  25.501  1.00  0.41           C  
ATOM   2236  O   ALA A 288      39.310  40.870  26.589  1.00  0.41           O  
ATOM   2237  CB  ALA A 288      37.867  41.120  23.773  1.00  0.41           C  
ATOM   2238  N   THR A 289      40.133  39.135  25.445  1.00  0.40           N  
ATOM   2239  CA  THR A 289      40.554  38.374  26.617  1.00  0.40           C  
ATOM   2240  C   THR A 289      41.670  39.025  27.389  1.00  0.40           C  
ATOM   2241  O   THR A 289      41.576  39.214  28.602  1.00  0.40           O  
ATOM   2242  CB  THR A 289      40.981  36.976  26.221  1.00  0.40           C  
ATOM   2243  OG1 THR A 289      39.864  36.417  25.579  1.00  0.40           O  
ATOM   2244  CG2 THR A 289      41.291  36.064  27.413  1.00  0.40           C  
ATOM   2245  N   ALA A 290      42.743  39.445  26.692  1.00  0.55           N  
ATOM   2246  CA  ALA A 290      43.854  40.147  27.294  1.00  0.55           C  
ATOM   2247  C   ALA A 290      43.499  41.533  27.871  1.00  0.55           C  
ATOM   2248  O   ALA A 290      43.871  41.783  29.023  1.00  0.55           O  
ATOM   2249  CB  ALA A 290      45.012  40.168  26.276  1.00  0.55           C  
ATOM   2250  N   PRO A 291      42.753  42.446  27.214  1.00  0.55           N  
ATOM   2251  CA  PRO A 291      42.306  43.679  27.841  1.00  0.55           C  
ATOM   2252  C   PRO A 291      41.375  43.515  29.027  1.00  0.55           C  
ATOM   2253  O   PRO A 291      41.640  44.136  30.051  1.00  0.55           O  
ATOM   2254  CB  PRO A 291      41.598  44.447  26.716  1.00  0.55           C  
ATOM   2255  CG  PRO A 291      42.272  43.958  25.444  1.00  0.55           C  
ATOM   2256  CD  PRO A 291      42.476  42.479  25.773  1.00  0.55           C  
ATOM   2257  N   TRP A 292      40.279  42.722  28.940  1.00  0.57           N  
ATOM   2258  CA  TRP A 292      39.311  42.708  30.032  1.00  0.57           C  
ATOM   2259  C   TRP A 292      38.488  41.445  30.237  1.00  0.57           C  
ATOM   2260  O   TRP A 292      37.985  41.255  31.338  1.00  0.57           O  
ATOM   2261  CB  TRP A 292      38.331  43.920  29.960  1.00  0.57           C  
ATOM   2262  CG  TRP A 292      37.436  43.986  28.738  1.00  0.57           C  
ATOM   2263  CD1 TRP A 292      36.306  43.270  28.468  1.00  0.57           C  
ATOM   2264  CD2 TRP A 292      37.662  44.833  27.599  1.00  0.57           C  
ATOM   2265  NE1 TRP A 292      35.841  43.574  27.213  1.00  0.57           N  
ATOM   2266  CE2 TRP A 292      36.658  44.527  26.657  1.00  0.57           C  
ATOM   2267  CE3 TRP A 292      38.633  45.794  27.334  1.00  0.57           C  
ATOM   2268  CZ2 TRP A 292      36.628  45.154  25.420  1.00  0.57           C  
ATOM   2269  CZ3 TRP A 292      38.609  46.422  26.081  1.00  0.57           C  
ATOM   2270  CH2 TRP A 292      37.625  46.100  25.133  1.00  0.57           C  
ATOM   2271  N   ARG A 293      38.361  40.493  29.294  1.00  0.58           N  
ATOM   2272  CA  ARG A 293      37.425  39.387  29.518  1.00  0.58           C  
ATOM   2273  C   ARG A 293      38.039  38.243  30.317  1.00  0.58           C  
ATOM   2274  O   ARG A 293      37.430  37.210  30.571  1.00  0.58           O  
ATOM   2275  CB  ARG A 293      36.880  38.814  28.198  1.00  0.58           C  
ATOM   2276  CG  ARG A 293      36.000  39.792  27.414  1.00  0.58           C  
ATOM   2277  CD  ARG A 293      35.525  39.156  26.115  1.00  0.58           C  
ATOM   2278  NE  ARG A 293      34.642  40.147  25.460  1.00  0.58           N  
ATOM   2279  CZ  ARG A 293      34.214  40.091  24.200  1.00  0.58           C  
ATOM   2280  NH1 ARG A 293      34.563  39.092  23.393  1.00  0.58           N  
ATOM   2281  NH2 ARG A 293      33.411  41.046  23.749  1.00  0.58           N  
ATOM   2282  N   ALA A 294      39.274  38.448  30.797  1.00  0.59           N  
ATOM   2283  CA  ALA A 294      39.910  37.654  31.820  1.00  0.59           C  
ATOM   2284  C   ALA A 294      39.402  37.922  33.239  1.00  0.59           C  
ATOM   2285  O   ALA A 294      39.760  37.214  34.174  1.00  0.59           O  
ATOM   2286  CB  ALA A 294      41.412  37.973  31.784  1.00  0.59           C  
ATOM   2287  N   GLN A 295      38.593  38.982  33.439  1.00  0.59           N  
ATOM   2288  CA  GLN A 295      38.102  39.389  34.749  1.00  0.59           C  
ATOM   2289  C   GLN A 295      37.056  38.490  35.365  1.00  0.59           C  
ATOM   2290  O   GLN A 295      36.866  38.470  36.583  1.00  0.59           O  
ATOM   2291  CB  GLN A 295      37.485  40.796  34.631  1.00  0.59           C  
ATOM   2292  CG  GLN A 295      38.556  41.862  34.363  1.00  0.59           C  
ATOM   2293  CD  GLN A 295      39.561  41.925  35.503  1.00  0.59           C  
ATOM   2294  OE1 GLN A 295      39.234  41.829  36.680  1.00  0.59           O  
ATOM   2295  NE2 GLN A 295      40.848  42.143  35.147  1.00  0.59           N  
ATOM   2296  N   SER A 296      36.366  37.710  34.525  1.00  0.76           N  
ATOM   2297  CA  SER A 296      35.378  36.761  34.977  1.00  0.76           C  
ATOM   2298  C   SER A 296      35.655  35.388  34.419  1.00  0.76           C  
ATOM   2299  O   SER A 296      36.321  35.196  33.400  1.00  0.76           O  
ATOM   2300  CB  SER A 296      33.921  37.181  34.654  1.00  0.76           C  
ATOM   2301  OG  SER A 296      33.666  37.275  33.248  1.00  0.76           O  
ATOM   2302  N   ASN A 297      35.119  34.373  35.108  1.00  0.76           N  
ATOM   2303  CA  ASN A 297      35.053  33.019  34.601  1.00  0.76           C  
ATOM   2304  C   ASN A 297      33.605  32.788  34.219  1.00  0.76           C  
ATOM   2305  O   ASN A 297      32.701  33.320  34.858  1.00  0.76           O  
ATOM   2306  CB  ASN A 297      35.549  32.007  35.649  1.00  0.76           C  
ATOM   2307  CG  ASN A 297      37.042  32.226  35.873  1.00  0.76           C  
ATOM   2308  OD1 ASN A 297      37.844  32.407  34.950  1.00  0.76           O  
ATOM   2309  ND2 ASN A 297      37.454  32.223  37.165  1.00  0.76           N  
ATOM   2310  N   ASN A 298      33.326  32.065  33.120  1.00  0.79           N  
ATOM   2311  CA  ASN A 298      32.010  32.159  32.517  1.00  0.79           C  
ATOM   2312  C   ASN A 298      31.385  30.800  32.496  1.00  0.79           C  
ATOM   2313  O   ASN A 298      31.958  29.821  32.038  1.00  0.79           O  
ATOM   2314  CB  ASN A 298      31.987  32.737  31.080  1.00  0.79           C  
ATOM   2315  CG  ASN A 298      32.561  34.147  31.044  1.00  0.79           C  
ATOM   2316  OD1 ASN A 298      32.443  34.960  31.964  1.00  0.79           O  
ATOM   2317  ND2 ASN A 298      33.185  34.483  29.891  1.00  0.79           N  
ATOM   2318  N   SER A 299      30.150  30.721  32.982  1.00  0.81           N  
ATOM   2319  CA  SER A 299      29.450  29.472  33.129  1.00  0.81           C  
ATOM   2320  C   SER A 299      28.108  29.637  32.498  1.00  0.81           C  
ATOM   2321  O   SER A 299      27.647  30.743  32.230  1.00  0.81           O  
ATOM   2322  CB  SER A 299      29.232  29.061  34.607  1.00  0.81           C  
ATOM   2323  OG  SER A 299      30.479  28.749  35.223  1.00  0.81           O  
ATOM   2324  N   VAL A 300      27.433  28.521  32.225  1.00  0.80           N  
ATOM   2325  CA  VAL A 300      26.124  28.524  31.610  1.00  0.80           C  
ATOM   2326  C   VAL A 300      25.136  27.802  32.513  1.00  0.80           C  
ATOM   2327  O   VAL A 300      25.482  26.871  33.245  1.00  0.80           O  
ATOM   2328  CB  VAL A 300      26.134  27.921  30.219  1.00  0.80           C  
ATOM   2329  CG1 VAL A 300      26.826  28.879  29.242  1.00  0.80           C  
ATOM   2330  CG2 VAL A 300      26.895  26.597  30.251  1.00  0.80           C  
ATOM   2331  N   LEU A 301      23.872  28.262  32.531  1.00  0.76           N  
ATOM   2332  CA  LEU A 301      22.797  27.655  33.297  1.00  0.76           C  
ATOM   2333  C   LEU A 301      22.247  26.433  32.575  1.00  0.76           C  
ATOM   2334  O   LEU A 301      22.066  26.454  31.365  1.00  0.76           O  
ATOM   2335  CB  LEU A 301      21.689  28.712  33.575  1.00  0.76           C  
ATOM   2336  CG  LEU A 301      20.542  28.323  34.541  1.00  0.76           C  
ATOM   2337  CD1 LEU A 301      19.993  29.579  35.240  1.00  0.76           C  
ATOM   2338  CD2 LEU A 301      19.374  27.606  33.848  1.00  0.76           C  
ATOM   2339  N   PHE A 302      21.955  25.333  33.298  1.00  0.74           N  
ATOM   2340  CA  PHE A 302      21.283  24.175  32.729  1.00  0.74           C  
ATOM   2341  C   PHE A 302      20.213  23.641  33.680  1.00  0.74           C  
ATOM   2342  O   PHE A 302      20.190  23.929  34.875  1.00  0.74           O  
ATOM   2343  CB  PHE A 302      22.272  23.025  32.404  1.00  0.74           C  
ATOM   2344  CG  PHE A 302      23.012  23.269  31.113  1.00  0.74           C  
ATOM   2345  CD1 PHE A 302      24.335  23.735  31.116  1.00  0.74           C  
ATOM   2346  CD2 PHE A 302      22.405  22.986  29.873  1.00  0.74           C  
ATOM   2347  CE1 PHE A 302      25.025  23.886  29.911  1.00  0.74           C  
ATOM   2348  CE2 PHE A 302      23.134  23.061  28.679  1.00  0.74           C  
ATOM   2349  CZ  PHE A 302      24.452  23.511  28.710  1.00  0.74           C  
ATOM   2350  N   TYR A 303      19.278  22.831  33.141  1.00  0.59           N  
ATOM   2351  CA  TYR A 303      18.173  22.234  33.869  1.00  0.59           C  
ATOM   2352  C   TYR A 303      18.377  20.728  34.104  1.00  0.59           C  
ATOM   2353  O   TYR A 303      18.363  19.939  33.173  1.00  0.59           O  
ATOM   2354  CB  TYR A 303      16.865  22.390  33.035  1.00  0.59           C  
ATOM   2355  CG  TYR A 303      16.384  23.818  32.953  1.00  0.59           C  
ATOM   2356  CD1 TYR A 303      16.656  24.645  31.844  1.00  0.59           C  
ATOM   2357  CD2 TYR A 303      15.576  24.323  33.983  1.00  0.59           C  
ATOM   2358  CE1 TYR A 303      16.138  25.950  31.784  1.00  0.59           C  
ATOM   2359  CE2 TYR A 303      15.055  25.622  33.925  1.00  0.59           C  
ATOM   2360  CZ  TYR A 303      15.336  26.435  32.824  1.00  0.59           C  
ATOM   2361  OH  TYR A 303      14.796  27.733  32.757  1.00  0.59           O  
ATOM   2362  N   ALA A 304      18.501  20.259  35.365  1.00  0.62           N  
ATOM   2363  CA  ALA A 304      18.680  18.845  35.698  1.00  0.62           C  
ATOM   2364  C   ALA A 304      17.410  18.031  35.772  1.00  0.62           C  
ATOM   2365  O   ALA A 304      17.390  16.894  36.230  1.00  0.62           O  
ATOM   2366  CB  ALA A 304      19.189  18.742  37.135  1.00  0.62           C  
ATOM   2367  N   LYS A 305      16.273  18.597  35.376  1.00  0.54           N  
ATOM   2368  CA  LYS A 305      15.026  17.887  35.477  1.00  0.54           C  
ATOM   2369  C   LYS A 305      14.900  16.789  34.433  1.00  0.54           C  
ATOM   2370  O   LYS A 305      15.263  17.060  33.290  1.00  0.54           O  
ATOM   2371  CB  LYS A 305      13.866  18.876  35.341  1.00  0.54           C  
ATOM   2372  CG  LYS A 305      12.522  18.231  35.631  1.00  0.54           C  
ATOM   2373  CD  LYS A 305      11.382  19.239  35.592  1.00  0.54           C  
ATOM   2374  CE  LYS A 305      10.082  18.494  35.851  1.00  0.54           C  
ATOM   2375  NZ  LYS A 305       8.918  19.347  35.577  1.00  0.54           N  
ATOM   2376  N   PRO A 306      14.380  15.579  34.705  1.00  0.61           N  
ATOM   2377  CA  PRO A 306      14.323  14.514  33.702  1.00  0.61           C  
ATOM   2378  C   PRO A 306      13.572  14.881  32.438  1.00  0.61           C  
ATOM   2379  O   PRO A 306      13.961  14.482  31.345  1.00  0.61           O  
ATOM   2380  CB  PRO A 306      13.732  13.317  34.462  1.00  0.61           C  
ATOM   2381  CG  PRO A 306      14.173  13.536  35.914  1.00  0.61           C  
ATOM   2382  CD  PRO A 306      14.151  15.055  36.064  1.00  0.61           C  
ATOM   2383  N   ASP A 307      12.537  15.717  32.571  1.00  0.51           N  
ATOM   2384  CA  ASP A 307      11.780  16.315  31.495  1.00  0.51           C  
ATOM   2385  C   ASP A 307      12.564  17.337  30.649  1.00  0.51           C  
ATOM   2386  O   ASP A 307      12.040  17.914  29.692  1.00  0.51           O  
ATOM   2387  CB  ASP A 307      10.599  17.111  32.099  1.00  0.51           C  
ATOM   2388  CG  ASP A 307       9.602  16.321  32.931  1.00  0.51           C  
ATOM   2389  OD1 ASP A 307       9.754  15.098  33.124  1.00  0.51           O  
ATOM   2390  OD2 ASP A 307       8.708  17.037  33.473  1.00  0.51           O  
ATOM   2391  N   ARG A 308      13.812  17.675  31.024  1.00  0.44           N  
ATOM   2392  CA  ARG A 308      14.659  18.580  30.270  1.00  0.44           C  
ATOM   2393  C   ARG A 308      16.009  17.984  29.905  1.00  0.44           C  
ATOM   2394  O   ARG A 308      16.808  18.675  29.278  1.00  0.44           O  
ATOM   2395  CB  ARG A 308      14.891  19.905  31.042  1.00  0.44           C  
ATOM   2396  CG  ARG A 308      13.608  20.719  31.307  1.00  0.44           C  
ATOM   2397  CD  ARG A 308      12.943  21.248  30.033  1.00  0.44           C  
ATOM   2398  NE  ARG A 308      11.729  22.014  30.461  1.00  0.44           N  
ATOM   2399  CZ  ARG A 308      10.509  21.478  30.599  1.00  0.44           C  
ATOM   2400  NH1 ARG A 308       9.512  22.264  31.007  1.00  0.44           N  
ATOM   2401  NH2 ARG A 308      10.256  20.196  30.352  1.00  0.44           N  
ATOM   2402  N   ASP A 309      16.261  16.689  30.198  1.00  0.56           N  
ATOM   2403  CA  ASP A 309      17.531  16.007  29.949  1.00  0.56           C  
ATOM   2404  C   ASP A 309      17.964  16.068  28.476  1.00  0.56           C  
ATOM   2405  O   ASP A 309      19.100  16.365  28.124  1.00  0.56           O  
ATOM   2406  CB  ASP A 309      17.392  14.551  30.467  1.00  0.56           C  
ATOM   2407  CG  ASP A 309      18.685  13.753  30.364  1.00  0.56           C  
ATOM   2408  OD1 ASP A 309      19.730  14.273  30.822  1.00  0.56           O  
ATOM   2409  OD2 ASP A 309      18.627  12.619  29.822  1.00  0.56           O  
ATOM   2410  N   THR A 310      17.000  15.899  27.554  1.00  0.42           N  
ATOM   2411  CA  THR A 310      17.196  16.003  26.111  1.00  0.42           C  
ATOM   2412  C   THR A 310      17.815  17.310  25.647  1.00  0.42           C  
ATOM   2413  O   THR A 310      18.669  17.345  24.771  1.00  0.42           O  
ATOM   2414  CB  THR A 310      15.861  15.907  25.383  1.00  0.42           C  
ATOM   2415  OG1 THR A 310      15.225  14.677  25.691  1.00  0.42           O  
ATOM   2416  CG2 THR A 310      16.016  15.968  23.857  1.00  0.42           C  
ATOM   2417  N   LEU A 311      17.406  18.451  26.232  1.00  0.40           N  
ATOM   2418  CA  LEU A 311      17.907  19.755  25.837  1.00  0.40           C  
ATOM   2419  C   LEU A 311      19.151  20.141  26.634  1.00  0.40           C  
ATOM   2420  O   LEU A 311      19.424  21.315  26.872  1.00  0.40           O  
ATOM   2421  CB  LEU A 311      16.817  20.848  26.000  1.00  0.40           C  
ATOM   2422  CG  LEU A 311      15.622  20.774  25.022  1.00  0.40           C  
ATOM   2423  CD1 LEU A 311      14.550  21.796  25.431  1.00  0.40           C  
ATOM   2424  CD2 LEU A 311      16.040  21.029  23.567  1.00  0.40           C  
ATOM   2425  N   LEU A 312      19.969  19.161  27.053  1.00  0.41           N  
ATOM   2426  CA  LEU A 312      21.252  19.424  27.666  1.00  0.41           C  
ATOM   2427  C   LEU A 312      22.361  19.287  26.638  1.00  0.41           C  
ATOM   2428  O   LEU A 312      22.805  18.198  26.283  1.00  0.41           O  
ATOM   2429  CB  LEU A 312      21.505  18.476  28.858  1.00  0.41           C  
ATOM   2430  CG  LEU A 312      20.522  18.676  30.031  1.00  0.41           C  
ATOM   2431  CD1 LEU A 312      20.743  17.613  31.114  1.00  0.41           C  
ATOM   2432  CD2 LEU A 312      20.617  20.085  30.622  1.00  0.41           C  
ATOM   2433  N   ALA A 313      22.850  20.427  26.123  1.00  0.46           N  
ATOM   2434  CA  ALA A 313      23.839  20.440  25.070  1.00  0.46           C  
ATOM   2435  C   ALA A 313      25.107  21.125  25.505  1.00  0.46           C  
ATOM   2436  O   ALA A 313      25.092  22.202  26.080  1.00  0.46           O  
ATOM   2437  CB  ALA A 313      23.304  21.186  23.837  1.00  0.46           C  
ATOM   2438  N   PHE A 314      26.261  20.530  25.189  1.00  0.49           N  
ATOM   2439  CA  PHE A 314      27.552  21.112  25.466  1.00  0.49           C  
ATOM   2440  C   PHE A 314      28.209  21.364  24.130  1.00  0.49           C  
ATOM   2441  O   PHE A 314      28.001  20.617  23.177  1.00  0.49           O  
ATOM   2442  CB  PHE A 314      28.470  20.158  26.274  1.00  0.49           C  
ATOM   2443  CG  PHE A 314      27.792  19.649  27.517  1.00  0.49           C  
ATOM   2444  CD1 PHE A 314      27.646  18.271  27.736  1.00  0.49           C  
ATOM   2445  CD2 PHE A 314      27.303  20.538  28.482  1.00  0.49           C  
ATOM   2446  CE1 PHE A 314      27.022  17.794  28.895  1.00  0.49           C  
ATOM   2447  CE2 PHE A 314      26.698  20.073  29.656  1.00  0.49           C  
ATOM   2448  CZ  PHE A 314      26.552  18.697  29.858  1.00  0.49           C  
ATOM   2449  N   PHE A 315      29.042  22.409  24.025  1.00  0.40           N  
ATOM   2450  CA  PHE A 315      29.904  22.576  22.874  1.00  0.40           C  
ATOM   2451  C   PHE A 315      31.312  22.357  23.383  1.00  0.40           C  
ATOM   2452  O   PHE A 315      31.609  22.621  24.549  1.00  0.40           O  
ATOM   2453  CB  PHE A 315      29.772  23.968  22.199  1.00  0.40           C  
ATOM   2454  CG  PHE A 315      28.422  24.101  21.538  1.00  0.40           C  
ATOM   2455  CD1 PHE A 315      27.349  24.727  22.197  1.00  0.40           C  
ATOM   2456  CD2 PHE A 315      28.206  23.572  20.253  1.00  0.40           C  
ATOM   2457  CE1 PHE A 315      26.080  24.789  21.605  1.00  0.40           C  
ATOM   2458  CE2 PHE A 315      26.939  23.630  19.655  1.00  0.40           C  
ATOM   2459  CZ  PHE A 315      25.873  24.228  20.338  1.00  0.40           C  
ATOM   2460  N   ASP A 316      32.211  21.812  22.541  1.00  0.54           N  
ATOM   2461  CA  ASP A 316      33.587  21.573  22.925  1.00  0.54           C  
ATOM   2462  C   ASP A 316      34.342  22.871  23.254  1.00  0.54           C  
ATOM   2463  O   ASP A 316      34.720  23.658  22.386  1.00  0.54           O  
ATOM   2464  CB  ASP A 316      34.294  20.745  21.826  1.00  0.54           C  
ATOM   2465  CG  ASP A 316      35.647  20.234  22.298  1.00  0.54           C  
ATOM   2466  OD1 ASP A 316      35.976  20.451  23.495  1.00  0.54           O  
ATOM   2467  OD2 ASP A 316      36.369  19.624  21.473  1.00  0.54           O  
ATOM   2468  N   ALA A 317      34.535  23.121  24.561  1.00  0.69           N  
ATOM   2469  CA  ALA A 317      35.270  24.263  25.039  1.00  0.69           C  
ATOM   2470  C   ALA A 317      36.034  23.952  26.329  1.00  0.69           C  
ATOM   2471  O   ALA A 317      37.132  24.465  26.563  1.00  0.69           O  
ATOM   2472  CB  ALA A 317      34.233  25.383  25.243  1.00  0.69           C  
ATOM   2473  N   VAL A 318      35.529  23.005  27.161  1.00  0.75           N  
ATOM   2474  CA  VAL A 318      36.176  22.556  28.397  1.00  0.75           C  
ATOM   2475  C   VAL A 318      37.535  21.928  28.122  1.00  0.75           C  
ATOM   2476  O   VAL A 318      38.519  22.142  28.826  1.00  0.75           O  
ATOM   2477  CB  VAL A 318      35.292  21.585  29.185  1.00  0.75           C  
ATOM   2478  CG1 VAL A 318      36.040  20.978  30.388  1.00  0.75           C  
ATOM   2479  CG2 VAL A 318      34.059  22.337  29.717  1.00  0.75           C  
ATOM   2480  N   LEU A 319      37.636  21.163  27.027  1.00  0.72           N  
ATOM   2481  CA  LEU A 319      38.827  20.447  26.631  1.00  0.72           C  
ATOM   2482  C   LEU A 319      39.902  21.364  26.056  1.00  0.72           C  
ATOM   2483  O   LEU A 319      41.069  20.978  25.931  1.00  0.72           O  
ATOM   2484  CB  LEU A 319      38.432  19.444  25.531  1.00  0.72           C  
ATOM   2485  CG  LEU A 319      37.721  18.147  25.976  1.00  0.72           C  
ATOM   2486  CD1 LEU A 319      36.420  18.306  26.773  1.00  0.72           C  
ATOM   2487  CD2 LEU A 319      37.442  17.307  24.725  1.00  0.72           C  
ATOM   2488  N   GLN A 320      39.512  22.596  25.689  1.00  0.69           N  
ATOM   2489  CA  GLN A 320      40.407  23.625  25.213  1.00  0.69           C  
ATOM   2490  C   GLN A 320      40.902  24.518  26.345  1.00  0.69           C  
ATOM   2491  O   GLN A 320      42.103  24.619  26.579  1.00  0.69           O  
ATOM   2492  CB  GLN A 320      39.676  24.489  24.153  1.00  0.69           C  
ATOM   2493  CG  GLN A 320      39.216  23.720  22.890  1.00  0.69           C  
ATOM   2494  CD  GLN A 320      40.414  23.113  22.163  1.00  0.69           C  
ATOM   2495  OE1 GLN A 320      41.432  23.765  21.934  1.00  0.69           O  
ATOM   2496  NE2 GLN A 320      40.318  21.815  21.793  1.00  0.69           N  
ATOM   2497  N   TYR A 321      39.986  25.169  27.098  1.00  0.68           N  
ATOM   2498  CA  TYR A 321      40.375  26.203  28.057  1.00  0.68           C  
ATOM   2499  C   TYR A 321      39.736  26.043  29.432  1.00  0.68           C  
ATOM   2500  O   TYR A 321      39.877  26.913  30.284  1.00  0.68           O  
ATOM   2501  CB  TYR A 321      39.986  27.618  27.537  1.00  0.68           C  
ATOM   2502  CG  TYR A 321      40.749  27.965  26.289  1.00  0.68           C  
ATOM   2503  CD1 TYR A 321      40.164  27.780  25.027  1.00  0.68           C  
ATOM   2504  CD2 TYR A 321      42.059  28.470  26.362  1.00  0.68           C  
ATOM   2505  CE1 TYR A 321      40.881  28.069  23.859  1.00  0.68           C  
ATOM   2506  CE2 TYR A 321      42.767  28.792  25.193  1.00  0.68           C  
ATOM   2507  CZ  TYR A 321      42.173  28.593  23.941  1.00  0.68           C  
ATOM   2508  OH  TYR A 321      42.860  28.917  22.755  1.00  0.68           O  
ATOM   2509  N   GLY A 322      39.024  24.926  29.693  1.00  0.78           N  
ATOM   2510  CA  GLY A 322      38.325  24.682  30.963  1.00  0.78           C  
ATOM   2511  C   GLY A 322      36.969  25.331  31.114  1.00  0.78           C  
ATOM   2512  O   GLY A 322      36.268  25.126  32.096  1.00  0.78           O  
ATOM   2513  N   GLU A 323      36.537  26.098  30.107  1.00  0.71           N  
ATOM   2514  CA  GLU A 323      35.354  26.930  30.189  1.00  0.71           C  
ATOM   2515  C   GLU A 323      34.367  26.480  29.123  1.00  0.71           C  
ATOM   2516  O   GLU A 323      34.799  25.923  28.118  1.00  0.71           O  
ATOM   2517  CB  GLU A 323      35.691  28.419  29.916  1.00  0.71           C  
ATOM   2518  CG  GLU A 323      36.671  29.094  30.907  1.00  0.71           C  
ATOM   2519  CD  GLU A 323      36.149  29.298  32.331  1.00  0.71           C  
ATOM   2520  OE1 GLU A 323      35.051  29.893  32.487  1.00  0.71           O  
ATOM   2521  OE2 GLU A 323      36.936  29.013  33.266  1.00  0.71           O  
ATOM   2522  N   PRO A 324      33.068  26.688  29.223  1.00  0.78           N  
ATOM   2523  CA  PRO A 324      32.386  27.277  30.357  1.00  0.78           C  
ATOM   2524  C   PRO A 324      32.214  26.280  31.481  1.00  0.78           C  
ATOM   2525  O   PRO A 324      32.167  25.074  31.244  1.00  0.78           O  
ATOM   2526  CB  PRO A 324      31.029  27.674  29.750  1.00  0.78           C  
ATOM   2527  CG  PRO A 324      30.752  26.573  28.726  1.00  0.78           C  
ATOM   2528  CD  PRO A 324      32.144  26.300  28.158  1.00  0.78           C  
ATOM   2529  N   GLY A 325      32.111  26.764  32.732  1.00  0.82           N  
ATOM   2530  CA  GLY A 325      31.557  25.949  33.802  1.00  0.82           C  
ATOM   2531  C   GLY A 325      30.069  25.775  33.648  1.00  0.82           C  
ATOM   2532  O   GLY A 325      29.426  26.283  32.727  1.00  0.82           O  
ATOM   2533  N   PHE A 326      29.446  25.060  34.587  1.00  0.81           N  
ATOM   2534  CA  PHE A 326      28.046  24.731  34.446  1.00  0.81           C  
ATOM   2535  C   PHE A 326      27.379  24.942  35.775  1.00  0.81           C  
ATOM   2536  O   PHE A 326      27.931  24.583  36.811  1.00  0.81           O  
ATOM   2537  CB  PHE A 326      27.819  23.275  33.980  1.00  0.81           C  
ATOM   2538  CG  PHE A 326      28.591  22.994  32.719  1.00  0.81           C  
ATOM   2539  CD1 PHE A 326      29.918  22.537  32.658  1.00  0.81           C  
ATOM   2540  CD2 PHE A 326      27.937  23.230  31.521  1.00  0.81           C  
ATOM   2541  CE1 PHE A 326      30.534  22.229  31.445  1.00  0.81           C  
ATOM   2542  CE2 PHE A 326      28.544  22.965  30.296  1.00  0.81           C  
ATOM   2543  CZ  PHE A 326      29.831  22.419  30.256  1.00  0.81           C  
ATOM   2544  N   VAL A 327      26.184  25.557  35.781  1.00  0.80           N  
ATOM   2545  CA  VAL A 327      25.408  25.757  36.992  1.00  0.80           C  
ATOM   2546  C   VAL A 327      24.038  25.180  36.748  1.00  0.80           C  
ATOM   2547  O   VAL A 327      23.314  25.563  35.833  1.00  0.80           O  
ATOM   2548  CB  VAL A 327      25.285  27.216  37.415  1.00  0.80           C  
ATOM   2549  CG1 VAL A 327      24.388  27.364  38.662  1.00  0.80           C  
ATOM   2550  CG2 VAL A 327      26.693  27.750  37.722  1.00  0.80           C  
ATOM   2551  N   ASN A 328      23.631  24.215  37.579  1.00  0.77           N  
ATOM   2552  CA  ASN A 328      22.337  23.602  37.497  1.00  0.77           C  
ATOM   2553  C   ASN A 328      21.392  24.311  38.448  1.00  0.77           C  
ATOM   2554  O   ASN A 328      21.296  23.995  39.634  1.00  0.77           O  
ATOM   2555  CB  ASN A 328      22.425  22.094  37.810  1.00  0.77           C  
ATOM   2556  CG  ASN A 328      21.263  21.417  37.115  1.00  0.77           C  
ATOM   2557  OD1 ASN A 328      20.092  21.665  37.421  1.00  0.77           O  
ATOM   2558  ND2 ASN A 328      21.574  20.592  36.089  1.00  0.77           N  
ATOM   2559  N   ALA A 329      20.645  25.301  37.930  1.00  0.77           N  
ATOM   2560  CA  ALA A 329      19.643  26.005  38.701  1.00  0.77           C  
ATOM   2561  C   ALA A 329      18.505  25.092  39.164  1.00  0.77           C  
ATOM   2562  O   ALA A 329      18.062  25.133  40.303  1.00  0.77           O  
ATOM   2563  CB  ALA A 329      19.112  27.210  37.907  1.00  0.77           C  
ATOM   2564  N   GLN A 330      18.030  24.175  38.313  1.00  0.70           N  
ATOM   2565  CA  GLN A 330      16.940  23.271  38.651  1.00  0.70           C  
ATOM   2566  C   GLN A 330      17.186  22.382  39.875  1.00  0.70           C  
ATOM   2567  O   GLN A 330      16.334  22.248  40.751  1.00  0.70           O  
ATOM   2568  CB  GLN A 330      16.732  22.351  37.441  1.00  0.70           C  
ATOM   2569  CG  GLN A 330      15.603  21.311  37.577  1.00  0.70           C  
ATOM   2570  CD  GLN A 330      14.208  21.922  37.442  1.00  0.70           C  
ATOM   2571  OE1 GLN A 330      13.869  22.524  36.424  1.00  0.70           O  
ATOM   2572  NE2 GLN A 330      13.340  21.698  38.454  1.00  0.70           N  
ATOM   2573  N   THR A 331      18.383  21.766  39.968  1.00  0.71           N  
ATOM   2574  CA  THR A 331      18.832  21.038  41.159  1.00  0.71           C  
ATOM   2575  C   THR A 331      19.089  21.956  42.334  1.00  0.71           C  
ATOM   2576  O   THR A 331      18.773  21.629  43.474  1.00  0.71           O  
ATOM   2577  CB  THR A 331      20.079  20.190  40.933  1.00  0.71           C  
ATOM   2578  OG1 THR A 331      19.800  19.204  39.963  1.00  0.71           O  
ATOM   2579  CG2 THR A 331      20.485  19.389  42.173  1.00  0.71           C  
ATOM   2580  N   ALA A 332      19.651  23.158  42.105  1.00  0.75           N  
ATOM   2581  CA  ALA A 332      19.878  24.138  43.154  1.00  0.75           C  
ATOM   2582  C   ALA A 332      18.600  24.579  43.867  1.00  0.75           C  
ATOM   2583  O   ALA A 332      18.501  24.637  45.094  1.00  0.75           O  
ATOM   2584  CB  ALA A 332      20.521  25.385  42.515  1.00  0.75           C  
ATOM   2585  N   LEU A 333      17.551  24.849  43.079  1.00  0.66           N  
ATOM   2586  CA  LEU A 333      16.283  25.366  43.547  1.00  0.66           C  
ATOM   2587  C   LEU A 333      15.401  24.296  44.179  1.00  0.66           C  
ATOM   2588  O   LEU A 333      14.418  24.600  44.847  1.00  0.66           O  
ATOM   2589  CB  LEU A 333      15.522  26.093  42.415  1.00  0.66           C  
ATOM   2590  CG  LEU A 333      15.985  27.541  42.118  1.00  0.66           C  
ATOM   2591  CD1 LEU A 333      17.400  27.696  41.553  1.00  0.66           C  
ATOM   2592  CD2 LEU A 333      15.008  28.190  41.135  1.00  0.66           C  
ATOM   2593  N   LYS A 334      15.787  23.009  44.054  1.00  0.65           N  
ATOM   2594  CA  LYS A 334      15.188  21.876  44.744  1.00  0.65           C  
ATOM   2595  C   LYS A 334      15.218  22.038  46.251  1.00  0.65           C  
ATOM   2596  O   LYS A 334      14.346  21.578  46.985  1.00  0.65           O  
ATOM   2597  CB  LYS A 334      15.992  20.606  44.394  1.00  0.65           C  
ATOM   2598  CG  LYS A 334      15.431  19.290  44.953  1.00  0.65           C  
ATOM   2599  CD  LYS A 334      16.292  18.085  44.543  1.00  0.65           C  
ATOM   2600  CE  LYS A 334      15.775  16.770  45.130  1.00  0.65           C  
ATOM   2601  NZ  LYS A 334      16.622  15.640  44.686  1.00  0.65           N  
ATOM   2602  N   ARG A 335      16.269  22.697  46.761  1.00  0.46           N  
ATOM   2603  CA  ARG A 335      16.293  23.080  48.143  1.00  0.46           C  
ATOM   2604  C   ARG A 335      15.458  24.325  48.445  1.00  0.46           C  
ATOM   2605  O   ARG A 335      14.599  24.299  49.329  1.00  0.46           O  
ATOM   2606  CB  ARG A 335      17.748  23.367  48.544  1.00  0.46           C  
ATOM   2607  CG  ARG A 335      18.732  22.182  48.451  1.00  0.46           C  
ATOM   2608  CD  ARG A 335      18.519  21.130  49.542  1.00  0.46           C  
ATOM   2609  NE  ARG A 335      19.604  20.107  49.401  1.00  0.46           N  
ATOM   2610  CZ  ARG A 335      19.645  18.972  50.113  1.00  0.46           C  
ATOM   2611  NH1 ARG A 335      20.669  18.133  49.965  1.00  0.46           N  
ATOM   2612  NH2 ARG A 335      18.689  18.668  50.987  1.00  0.46           N  
ATOM   2613  N   ARG A 336      15.700  25.452  47.737  1.00  0.46           N  
ATOM   2614  CA  ARG A 336      14.981  26.705  47.931  1.00  0.46           C  
ATOM   2615  C   ARG A 336      14.936  27.507  46.625  1.00  0.46           C  
ATOM   2616  O   ARG A 336      15.939  27.663  45.942  1.00  0.46           O  
ATOM   2617  CB  ARG A 336      15.646  27.557  49.048  1.00  0.46           C  
ATOM   2618  CG  ARG A 336      15.502  26.992  50.478  1.00  0.46           C  
ATOM   2619  CD  ARG A 336      14.069  26.963  51.006  1.00  0.46           C  
ATOM   2620  NE  ARG A 336      14.151  26.492  52.427  1.00  0.46           N  
ATOM   2621  CZ  ARG A 336      14.031  25.220  52.823  1.00  0.46           C  
ATOM   2622  NH1 ARG A 336      14.108  24.949  54.125  1.00  0.46           N  
ATOM   2623  NH2 ARG A 336      13.836  24.220  51.973  1.00  0.46           N  
ATOM   2624  N   GLU A 337      13.775  28.066  46.226  1.00  0.64           N  
ATOM   2625  CA  GLU A 337      13.570  28.493  44.846  1.00  0.64           C  
ATOM   2626  C   GLU A 337      14.009  29.886  44.487  1.00  0.64           C  
ATOM   2627  O   GLU A 337      14.076  30.270  43.320  1.00  0.64           O  
ATOM   2628  CB  GLU A 337      12.077  28.462  44.509  1.00  0.64           C  
ATOM   2629  CG  GLU A 337      11.469  27.049  44.517  1.00  0.64           C  
ATOM   2630  CD  GLU A 337      10.003  27.100  44.096  1.00  0.64           C  
ATOM   2631  OE1 GLU A 337       9.476  28.226  43.902  1.00  0.64           O  
ATOM   2632  OE2 GLU A 337       9.401  26.005  43.965  1.00  0.64           O  
ATOM   2633  N   ASP A 338      14.366  30.710  45.465  1.00  0.67           N  
ATOM   2634  CA  ASP A 338      14.742  32.068  45.184  1.00  0.67           C  
ATOM   2635  C   ASP A 338      16.095  32.188  44.491  1.00  0.67           C  
ATOM   2636  O   ASP A 338      16.424  33.213  43.896  1.00  0.67           O  
ATOM   2637  CB  ASP A 338      14.795  32.809  46.514  1.00  0.67           C  
ATOM   2638  CG  ASP A 338      13.446  33.374  46.917  1.00  0.67           C  
ATOM   2639  OD1 ASP A 338      12.536  33.439  46.054  1.00  0.67           O  
ATOM   2640  OD2 ASP A 338      13.351  33.850  48.075  1.00  0.67           O  
ATOM   2641  N   PHE A 339      16.903  31.119  44.515  1.00  0.65           N  
ATOM   2642  CA  PHE A 339      18.178  31.040  43.843  1.00  0.65           C  
ATOM   2643  C   PHE A 339      18.167  31.393  42.349  1.00  0.65           C  
ATOM   2644  O   PHE A 339      17.245  31.094  41.592  1.00  0.65           O  
ATOM   2645  CB  PHE A 339      18.794  29.637  44.064  1.00  0.65           C  
ATOM   2646  CG  PHE A 339      19.009  29.301  45.522  1.00  0.65           C  
ATOM   2647  CD1 PHE A 339      19.350  30.267  46.487  1.00  0.65           C  
ATOM   2648  CD2 PHE A 339      18.860  27.969  45.947  1.00  0.65           C  
ATOM   2649  CE1 PHE A 339      19.530  29.922  47.830  1.00  0.65           C  
ATOM   2650  CE2 PHE A 339      19.025  27.619  47.293  1.00  0.65           C  
ATOM   2651  CZ  PHE A 339      19.362  28.597  48.232  1.00  0.65           C  
ATOM   2652  N   ARG A 340      19.207  32.102  41.882  1.00  0.71           N  
ATOM   2653  CA  ARG A 340      19.292  32.563  40.503  1.00  0.71           C  
ATOM   2654  C   ARG A 340      20.719  32.438  40.009  1.00  0.71           C  
ATOM   2655  O   ARG A 340      21.007  32.605  38.826  1.00  0.71           O  
ATOM   2656  CB  ARG A 340      18.871  34.057  40.389  1.00  0.71           C  
ATOM   2657  CG  ARG A 340      17.381  34.350  40.666  1.00  0.71           C  
ATOM   2658  CD  ARG A 340      16.409  33.716  39.664  1.00  0.71           C  
ATOM   2659  NE  ARG A 340      15.013  34.067  40.105  1.00  0.71           N  
ATOM   2660  CZ  ARG A 340      14.278  33.314  40.942  1.00  0.71           C  
ATOM   2661  NH1 ARG A 340      13.049  33.715  41.268  1.00  0.71           N  
ATOM   2662  NH2 ARG A 340      14.725  32.177  41.453  1.00  0.71           N  
ATOM   2663  N   GLY A 341      21.651  32.092  40.911  1.00  0.80           N  
ATOM   2664  CA  GLY A 341      23.026  31.863  40.542  1.00  0.80           C  
ATOM   2665  C   GLY A 341      23.824  31.426  41.725  1.00  0.80           C  
ATOM   2666  O   GLY A 341      23.303  30.851  42.680  1.00  0.80           O  
ATOM   2667  N   VAL A 342      25.134  31.686  41.662  1.00  0.81           N  
ATOM   2668  CA  VAL A 342      26.117  31.192  42.601  1.00  0.81           C  
ATOM   2669  C   VAL A 342      27.224  32.234  42.673  1.00  0.81           C  
ATOM   2670  O   VAL A 342      27.269  33.177  41.883  1.00  0.81           O  
ATOM   2671  CB  VAL A 342      26.712  29.829  42.217  1.00  0.81           C  
ATOM   2672  CG1 VAL A 342      25.680  28.697  42.399  1.00  0.81           C  
ATOM   2673  CG2 VAL A 342      27.237  29.837  40.770  1.00  0.81           C  
ATOM   2674  N   ASN A 343      28.137  32.106  43.651  1.00  0.81           N  
ATOM   2675  CA  ASN A 343      29.299  32.960  43.830  1.00  0.81           C  
ATOM   2676  C   ASN A 343      30.490  32.559  42.936  1.00  0.81           C  
ATOM   2677  O   ASN A 343      30.413  31.498  42.324  1.00  0.81           O  
ATOM   2678  CB  ASN A 343      29.700  32.934  45.325  1.00  0.81           C  
ATOM   2679  CG  ASN A 343      30.111  31.531  45.767  1.00  0.81           C  
ATOM   2680  OD1 ASN A 343      29.331  30.582  45.726  1.00  0.81           O  
ATOM   2681  ND2 ASN A 343      31.392  31.393  46.168  1.00  0.81           N  
ATOM   2682  N   PRO A 344      31.614  33.296  42.816  1.00  0.80           N  
ATOM   2683  CA  PRO A 344      32.694  32.943  41.885  1.00  0.80           C  
ATOM   2684  C   PRO A 344      33.331  31.585  42.002  1.00  0.80           C  
ATOM   2685  O   PRO A 344      33.841  31.073  41.012  1.00  0.80           O  
ATOM   2686  CB  PRO A 344      33.716  34.060  42.063  1.00  0.80           C  
ATOM   2687  CG  PRO A 344      32.833  35.277  42.306  1.00  0.80           C  
ATOM   2688  CD  PRO A 344      31.693  34.721  43.167  1.00  0.80           C  
ATOM   2689  N   CYS A 345      33.338  30.998  43.204  1.00  0.79           N  
ATOM   2690  CA  CYS A 345      33.895  29.683  43.411  1.00  0.79           C  
ATOM   2691  C   CYS A 345      32.798  28.628  43.383  1.00  0.79           C  
ATOM   2692  O   CYS A 345      33.094  27.441  43.471  1.00  0.79           O  
ATOM   2693  CB  CYS A 345      34.662  29.638  44.759  1.00  0.79           C  
ATOM   2694  SG  CYS A 345      36.088  30.769  44.816  1.00  0.79           S  
ATOM   2695  N   SER A 346      31.524  29.021  43.192  1.00  0.78           N  
ATOM   2696  CA  SER A 346      30.382  28.162  42.891  1.00  0.78           C  
ATOM   2697  C   SER A 346      29.925  27.214  43.979  1.00  0.78           C  
ATOM   2698  O   SER A 346      29.207  26.255  43.703  1.00  0.78           O  
ATOM   2699  CB  SER A 346      30.528  27.381  41.556  1.00  0.78           C  
ATOM   2700  OG  SER A 346      30.610  28.282  40.451  1.00  0.78           O  
ATOM   2701  N   GLU A 347      30.269  27.463  45.257  1.00  0.76           N  
ATOM   2702  CA  GLU A 347      29.878  26.593  46.347  1.00  0.76           C  
ATOM   2703  C   GLU A 347      28.592  26.990  47.048  1.00  0.76           C  
ATOM   2704  O   GLU A 347      28.003  26.189  47.772  1.00  0.76           O  
ATOM   2705  CB  GLU A 347      30.996  26.460  47.405  1.00  0.76           C  
ATOM   2706  CG  GLU A 347      31.269  27.626  48.378  1.00  0.76           C  
ATOM   2707  CD  GLU A 347      32.123  28.738  47.810  1.00  0.76           C  
ATOM   2708  OE1 GLU A 347      32.297  28.829  46.573  1.00  0.76           O  
ATOM   2709  OE2 GLU A 347      32.663  29.556  48.597  1.00  0.76           O  
ATOM   2710  N   ILE A 348      28.079  28.216  46.842  1.00  0.76           N  
ATOM   2711  CA  ILE A 348      26.866  28.676  47.512  1.00  0.76           C  
ATOM   2712  C   ILE A 348      25.794  28.966  46.501  1.00  0.76           C  
ATOM   2713  O   ILE A 348      25.999  29.665  45.512  1.00  0.76           O  
ATOM   2714  CB  ILE A 348      27.064  29.907  48.404  1.00  0.76           C  
ATOM   2715  CG1 ILE A 348      28.167  29.679  49.452  1.00  0.76           C  
ATOM   2716  CG2 ILE A 348      25.767  30.265  49.156  1.00  0.76           C  
ATOM   2717  CD1 ILE A 348      27.924  28.459  50.348  1.00  0.76           C  
ATOM   2718  N   LEU A 349      24.590  28.428  46.754  1.00  0.76           N  
ATOM   2719  CA  LEU A 349      23.401  28.678  45.973  1.00  0.76           C  
ATOM   2720  C   LEU A 349      22.858  30.018  46.429  1.00  0.76           C  
ATOM   2721  O   LEU A 349      22.580  30.216  47.610  1.00  0.76           O  
ATOM   2722  CB  LEU A 349      22.338  27.582  46.232  1.00  0.76           C  
ATOM   2723  CG  LEU A 349      22.538  26.205  45.566  1.00  0.76           C  
ATOM   2724  CD1 LEU A 349      23.963  25.699  45.636  1.00  0.76           C  
ATOM   2725  CD2 LEU A 349      21.619  25.160  46.207  1.00  0.76           C  
ATOM   2726  N   LEU A 350      22.750  31.002  45.518  1.00  0.75           N  
ATOM   2727  CA  LEU A 350      22.449  32.358  45.920  1.00  0.75           C  
ATOM   2728  C   LEU A 350      21.298  32.946  45.146  1.00  0.75           C  
ATOM   2729  O   LEU A 350      21.102  32.756  43.943  1.00  0.75           O  
ATOM   2730  CB  LEU A 350      23.668  33.302  45.804  1.00  0.75           C  
ATOM   2731  CG  LEU A 350      24.801  33.018  46.806  1.00  0.75           C  
ATOM   2732  CD1 LEU A 350      26.009  33.914  46.519  1.00  0.75           C  
ATOM   2733  CD2 LEU A 350      24.354  33.213  48.260  1.00  0.75           C  
ATOM   2734  N   ARG A 351      20.465  33.700  45.878  1.00  0.68           N  
ATOM   2735  CA  ARG A 351      19.422  34.516  45.324  1.00  0.68           C  
ATOM   2736  C   ARG A 351      20.052  35.796  44.835  1.00  0.68           C  
ATOM   2737  O   ARG A 351      21.150  36.146  45.263  1.00  0.68           O  
ATOM   2738  CB  ARG A 351      18.369  34.809  46.417  1.00  0.68           C  
ATOM   2739  CG  ARG A 351      17.174  35.667  45.965  1.00  0.68           C  
ATOM   2740  CD  ARG A 351      16.171  35.950  47.075  1.00  0.68           C  
ATOM   2741  NE  ARG A 351      15.070  36.726  46.437  1.00  0.68           N  
ATOM   2742  CZ  ARG A 351      13.974  37.097  47.098  1.00  0.68           C  
ATOM   2743  NH1 ARG A 351      13.005  37.728  46.443  1.00  0.68           N  
ATOM   2744  NH2 ARG A 351      13.780  36.815  48.380  1.00  0.68           N  
ATOM   2745  N   ASN A 352      19.378  36.537  43.920  1.00  0.72           N  
ATOM   2746  CA  ASN A 352      19.674  37.940  43.646  1.00  0.72           C  
ATOM   2747  C   ASN A 352      19.995  38.708  44.921  1.00  0.72           C  
ATOM   2748  O   ASN A 352      19.126  38.759  45.789  1.00  0.72           O  
ATOM   2749  CB  ASN A 352      18.460  38.641  42.961  1.00  0.72           C  
ATOM   2750  CG  ASN A 352      18.902  39.979  42.378  1.00  0.72           C  
ATOM   2751  OD1 ASN A 352      20.040  40.095  41.944  1.00  0.72           O  
ATOM   2752  ND2 ASN A 352      18.041  41.017  42.390  1.00  0.72           N  
ATOM   2753  N   LYS A 353      21.214  39.293  45.040  1.00  0.70           N  
ATOM   2754  CA  LYS A 353      21.643  40.055  46.196  1.00  0.70           C  
ATOM   2755  C   LYS A 353      21.772  39.242  47.474  1.00  0.70           C  
ATOM   2756  O   LYS A 353      21.457  39.735  48.550  1.00  0.70           O  
ATOM   2757  CB  LYS A 353      20.646  41.177  46.477  1.00  0.70           C  
ATOM   2758  CG  LYS A 353      20.144  41.940  45.219  1.00  0.70           C  
ATOM   2759  CD  LYS A 353      19.238  43.187  45.434  1.00  0.70           C  
ATOM   2760  CE  LYS A 353      18.767  44.080  44.270  1.00  0.70           C  
ATOM   2761  NZ  LYS A 353      17.501  44.756  44.688  1.00  0.70           N  
ATOM   2762  N   GLY A 354      22.236  37.989  47.419  1.00  0.75           N  
ATOM   2763  CA  GLY A 354      22.573  37.239  48.616  1.00  0.75           C  
ATOM   2764  C   GLY A 354      24.057  37.146  48.687  1.00  0.75           C  
ATOM   2765  O   GLY A 354      24.751  37.173  47.671  1.00  0.75           O  
ATOM   2766  N   VAL A 355      24.581  37.025  49.907  1.00  0.77           N  
ATOM   2767  CA  VAL A 355      25.991  36.904  50.183  1.00  0.77           C  
ATOM   2768  C   VAL A 355      26.372  35.492  50.605  1.00  0.77           C  
ATOM   2769  O   VAL A 355      25.565  34.707  51.098  1.00  0.77           O  
ATOM   2770  CB  VAL A 355      26.413  37.865  51.278  1.00  0.77           C  
ATOM   2771  CG1 VAL A 355      26.545  39.283  50.738  1.00  0.77           C  
ATOM   2772  CG2 VAL A 355      25.391  37.886  52.427  1.00  0.77           C  
ATOM   2773  N   CYS A 356      27.658  35.126  50.423  1.00  0.81           N  
ATOM   2774  CA  CYS A 356      28.211  33.882  50.933  1.00  0.81           C  
ATOM   2775  C   CYS A 356      28.652  34.023  52.384  1.00  0.81           C  
ATOM   2776  O   CYS A 356      29.312  34.987  52.756  1.00  0.81           O  
ATOM   2777  CB  CYS A 356      29.425  33.385  50.093  1.00  0.81           C  
ATOM   2778  SG  CYS A 356      30.943  34.387  50.317  1.00  0.81           S  
ATOM   2779  N   ASN A 357      28.340  33.051  53.249  1.00  0.81           N  
ATOM   2780  CA  ASN A 357      28.611  33.186  54.666  1.00  0.81           C  
ATOM   2781  C   ASN A 357      29.290  31.936  55.198  1.00  0.81           C  
ATOM   2782  O   ASN A 357      28.646  30.989  55.635  1.00  0.81           O  
ATOM   2783  CB  ASN A 357      27.255  33.427  55.349  1.00  0.81           C  
ATOM   2784  CG  ASN A 357      27.436  33.789  56.811  1.00  0.81           C  
ATOM   2785  OD1 ASN A 357      28.504  34.197  57.262  1.00  0.81           O  
ATOM   2786  ND2 ASN A 357      26.338  33.623  57.573  1.00  0.81           N  
ATOM   2787  N   LEU A 358      30.632  31.915  55.167  1.00  0.81           N  
ATOM   2788  CA  LEU A 358      31.410  30.695  55.308  1.00  0.81           C  
ATOM   2789  C   LEU A 358      32.192  30.636  56.593  1.00  0.81           C  
ATOM   2790  O   LEU A 358      33.262  30.034  56.695  1.00  0.81           O  
ATOM   2791  CB  LEU A 358      32.369  30.532  54.118  1.00  0.81           C  
ATOM   2792  CG  LEU A 358      31.642  30.484  52.768  1.00  0.81           C  
ATOM   2793  CD1 LEU A 358      32.648  30.443  51.635  1.00  0.81           C  
ATOM   2794  CD2 LEU A 358      30.776  29.238  52.669  1.00  0.81           C  
ATOM   2795  N   THR A 359      31.682  31.301  57.630  1.00  0.61           N  
ATOM   2796  CA  THR A 359      32.331  31.319  58.919  1.00  0.61           C  
ATOM   2797  C   THR A 359      31.690  30.291  59.828  1.00  0.61           C  
ATOM   2798  O   THR A 359      30.584  30.454  60.294  1.00  0.61           O  
ATOM   2799  CB  THR A 359      32.293  32.678  59.583  1.00  0.61           C  
ATOM   2800  OG1 THR A 359      30.981  33.206  59.619  1.00  0.61           O  
ATOM   2801  CG2 THR A 359      33.112  33.659  58.741  1.00  0.61           C  
ATOM   2802  N   THR A 360      32.306  29.170  60.181  1.00  0.60           N  
ATOM   2803  CA  THR A 360      33.713  28.855  60.140  1.00  0.60           C  
ATOM   2804  C   THR A 360      33.977  27.562  59.407  1.00  0.60           C  
ATOM   2805  O   THR A 360      33.231  26.589  59.470  1.00  0.60           O  
ATOM   2806  CB  THR A 360      34.323  28.883  61.532  1.00  0.60           C  
ATOM   2807  OG1 THR A 360      33.413  28.451  62.507  1.00  0.60           O  
ATOM   2808  CG2 THR A 360      34.450  30.330  61.924  1.00  0.60           C  
ATOM   2809  N   VAL A 361      35.075  27.566  58.633  1.00  0.61           N  
ATOM   2810  CA  VAL A 361      35.695  26.455  57.949  1.00  0.61           C  
ATOM   2811  C   VAL A 361      36.208  25.426  58.952  1.00  0.61           C  
ATOM   2812  O   VAL A 361      36.624  25.779  60.054  1.00  0.61           O  
ATOM   2813  CB  VAL A 361      36.875  26.963  57.130  1.00  0.61           C  
ATOM   2814  CG1 VAL A 361      37.464  25.846  56.268  1.00  0.61           C  
ATOM   2815  CG2 VAL A 361      36.520  28.183  56.255  1.00  0.61           C  
ATOM   2816  N   VAL A 362      36.184  24.125  58.615  1.00  0.60           N  
ATOM   2817  CA  VAL A 362      36.530  23.058  59.536  1.00  0.60           C  
ATOM   2818  C   VAL A 362      37.577  22.164  58.977  1.00  0.60           C  
ATOM   2819  O   VAL A 362      37.500  21.766  57.819  1.00  0.60           O  
ATOM   2820  CB  VAL A 362      35.355  22.142  59.784  1.00  0.60           C  
ATOM   2821  CG1 VAL A 362      35.617  21.105  60.894  1.00  0.60           C  
ATOM   2822  CG2 VAL A 362      34.224  23.018  60.216  1.00  0.60           C  
ATOM   2823  N   LEU A 363      38.540  21.751  59.816  1.00  0.53           N  
ATOM   2824  CA  LEU A 363      39.448  20.685  59.470  1.00  0.53           C  
ATOM   2825  C   LEU A 363      39.170  19.461  60.312  1.00  0.53           C  
ATOM   2826  O   LEU A 363      39.684  19.374  61.429  1.00  0.53           O  
ATOM   2827  CB  LEU A 363      40.864  21.197  59.728  1.00  0.53           C  
ATOM   2828  CG  LEU A 363      41.120  22.525  59.013  1.00  0.53           C  
ATOM   2829  CD1 LEU A 363      42.520  22.980  59.350  1.00  0.53           C  
ATOM   2830  CD2 LEU A 363      40.901  22.439  57.512  1.00  0.53           C  
ATOM   2831  N   PRO A 364      38.402  18.464  59.847  1.00  0.61           N  
ATOM   2832  CA  PRO A 364      38.003  17.354  60.700  1.00  0.61           C  
ATOM   2833  C   PRO A 364      39.140  16.539  61.265  1.00  0.61           C  
ATOM   2834  O   PRO A 364      39.037  16.085  62.399  1.00  0.61           O  
ATOM   2835  CB  PRO A 364      37.066  16.542  59.804  1.00  0.61           C  
ATOM   2836  CG  PRO A 364      36.318  17.646  59.069  1.00  0.61           C  
ATOM   2837  CD  PRO A 364      37.459  18.602  58.722  1.00  0.61           C  
ATOM   2838  N   ASN A 365      40.232  16.334  60.511  1.00  0.53           N  
ATOM   2839  CA  ASN A 365      41.404  15.650  61.026  1.00  0.53           C  
ATOM   2840  C   ASN A 365      42.121  16.456  62.123  1.00  0.53           C  
ATOM   2841  O   ASN A 365      42.351  15.967  63.226  1.00  0.53           O  
ATOM   2842  CB  ASN A 365      42.323  15.288  59.830  1.00  0.53           C  
ATOM   2843  CG  ASN A 365      43.466  14.373  60.260  1.00  0.53           C  
ATOM   2844  OD1 ASN A 365      44.537  14.851  60.635  1.00  0.53           O  
ATOM   2845  ND2 ASN A 365      43.230  13.044  60.249  1.00  0.53           N  
ATOM   2846  N   HIS A 366      42.403  17.755  61.888  1.00  0.52           N  
ATOM   2847  CA  HIS A 366      43.024  18.624  62.883  1.00  0.52           C  
ATOM   2848  C   HIS A 366      42.182  18.875  64.111  1.00  0.52           C  
ATOM   2849  O   HIS A 366      42.688  18.931  65.230  1.00  0.52           O  
ATOM   2850  CB  HIS A 366      43.425  19.983  62.295  1.00  0.52           C  
ATOM   2851  CG  HIS A 366      44.717  19.908  61.564  1.00  0.52           C  
ATOM   2852  ND1 HIS A 366      45.891  19.987  62.274  1.00  0.52           N  
ATOM   2853  CD2 HIS A 366      44.970  19.848  60.238  1.00  0.52           C  
ATOM   2854  CE1 HIS A 366      46.843  19.994  61.362  1.00  0.52           C  
ATOM   2855  NE2 HIS A 366      46.340  19.916  60.107  1.00  0.52           N  
ATOM   2856  N   VAL A 367      40.854  19.028  63.957  1.00  0.52           N  
ATOM   2857  CA  VAL A 367      39.983  19.241  65.094  1.00  0.52           C  
ATOM   2858  C   VAL A 367      39.986  18.088  66.079  1.00  0.52           C  
ATOM   2859  O   VAL A 367      40.096  18.297  67.286  1.00  0.52           O  
ATOM   2860  CB  VAL A 367      38.602  19.719  64.681  1.00  0.52           C  
ATOM   2861  CG1 VAL A 367      37.639  18.583  64.356  1.00  0.52           C  
ATOM   2862  CG2 VAL A 367      37.927  20.513  65.797  1.00  0.52           C  
ATOM   2863  N   ARG A 368      39.962  16.845  65.560  1.00  0.44           N  
ATOM   2864  CA  ARG A 368      40.139  15.628  66.323  1.00  0.44           C  
ATOM   2865  C   ARG A 368      41.523  15.441  66.923  1.00  0.44           C  
ATOM   2866  O   ARG A 368      41.679  14.917  68.016  1.00  0.44           O  
ATOM   2867  CB  ARG A 368      39.864  14.408  65.437  1.00  0.44           C  
ATOM   2868  CG  ARG A 368      38.398  14.279  65.008  1.00  0.44           C  
ATOM   2869  CD  ARG A 368      38.184  12.935  64.329  1.00  0.44           C  
ATOM   2870  NE  ARG A 368      38.161  11.910  65.417  1.00  0.44           N  
ATOM   2871  CZ  ARG A 368      37.172  11.716  66.305  1.00  0.44           C  
ATOM   2872  NH1 ARG A 368      37.386  10.861  67.299  1.00  0.44           N  
ATOM   2873  NH2 ARG A 368      36.001  12.341  66.251  1.00  0.44           N  
ATOM   2874  N   ASN A 369      42.591  15.835  66.217  1.00  0.41           N  
ATOM   2875  CA  ASN A 369      43.939  15.740  66.759  1.00  0.41           C  
ATOM   2876  C   ASN A 369      44.200  16.738  67.884  1.00  0.41           C  
ATOM   2877  O   ASN A 369      44.997  16.491  68.785  1.00  0.41           O  
ATOM   2878  CB  ASN A 369      44.990  15.929  65.645  1.00  0.41           C  
ATOM   2879  CG  ASN A 369      44.950  14.721  64.714  1.00  0.41           C  
ATOM   2880  OD1 ASN A 369      44.560  13.614  65.086  1.00  0.41           O  
ATOM   2881  ND2 ASN A 369      45.392  14.924  63.454  1.00  0.41           N  
ATOM   2882  N   GLY A 370      43.516  17.898  67.874  1.00  0.52           N  
ATOM   2883  CA  GLY A 370      43.633  18.885  68.940  1.00  0.52           C  
ATOM   2884  C   GLY A 370      42.709  18.679  70.119  1.00  0.52           C  
ATOM   2885  O   GLY A 370      42.654  19.500  71.025  1.00  0.52           O  
ATOM   2886  N   LYS A 371      41.897  17.610  70.137  1.00  0.51           N  
ATOM   2887  CA  LYS A 371      41.070  17.311  71.289  1.00  0.51           C  
ATOM   2888  C   LYS A 371      40.617  15.866  71.259  1.00  0.51           C  
ATOM   2889  O   LYS A 371      40.230  15.319  70.238  1.00  0.51           O  
ATOM   2890  CB  LYS A 371      39.798  18.162  71.212  1.00  0.51           C  
ATOM   2891  CG  LYS A 371      38.753  18.063  72.346  1.00  0.51           C  
ATOM   2892  CD  LYS A 371      39.013  19.141  73.413  1.00  0.51           C  
ATOM   2893  CE  LYS A 371      37.975  19.199  74.540  1.00  0.51           C  
ATOM   2894  NZ  LYS A 371      38.412  20.179  75.565  1.00  0.51           N  
ATOM   2895  N   VAL A 372      40.570  15.221  72.424  1.00  0.43           N  
ATOM   2896  CA  VAL A 372      40.410  13.790  72.533  1.00  0.43           C  
ATOM   2897  C   VAL A 372      38.994  13.356  72.853  1.00  0.43           C  
ATOM   2898  O   VAL A 372      38.733  12.202  73.183  1.00  0.43           O  
ATOM   2899  CB  VAL A 372      41.391  13.312  73.584  1.00  0.43           C  
ATOM   2900  CG1 VAL A 372      42.798  13.614  73.027  1.00  0.43           C  
ATOM   2901  CG2 VAL A 372      41.136  14.014  74.938  1.00  0.43           C  
ATOM   2902  N   ASP A 373      38.018  14.274  72.718  1.00  0.46           N  
ATOM   2903  CA  ASP A 373      36.618  13.908  72.757  1.00  0.46           C  
ATOM   2904  C   ASP A 373      36.220  13.351  71.398  1.00  0.46           C  
ATOM   2905  O   ASP A 373      36.350  13.990  70.353  1.00  0.46           O  
ATOM   2906  CB  ASP A 373      35.712  15.081  73.204  1.00  0.46           C  
ATOM   2907  CG  ASP A 373      34.281  14.634  73.494  1.00  0.46           C  
ATOM   2908  OD1 ASP A 373      33.872  13.535  73.032  1.00  0.46           O  
ATOM   2909  OD2 ASP A 373      33.591  15.405  74.195  1.00  0.46           O  
ATOM   2910  N   TYR A 374      35.688  12.115  71.392  1.00  0.40           N  
ATOM   2911  CA  TYR A 374      35.205  11.449  70.207  1.00  0.40           C  
ATOM   2912  C   TYR A 374      34.074  12.242  69.562  1.00  0.40           C  
ATOM   2913  O   TYR A 374      34.017  12.357  68.332  1.00  0.40           O  
ATOM   2914  CB  TYR A 374      34.792   9.984  70.528  1.00  0.40           C  
ATOM   2915  CG  TYR A 374      34.308   9.244  69.303  1.00  0.40           C  
ATOM   2916  CD1 TYR A 374      35.212   8.690  68.380  1.00  0.40           C  
ATOM   2917  CD2 TYR A 374      32.931   9.148  69.045  1.00  0.40           C  
ATOM   2918  CE1 TYR A 374      34.746   8.108  67.191  1.00  0.40           C  
ATOM   2919  CE2 TYR A 374      32.461   8.544  67.870  1.00  0.40           C  
ATOM   2920  CZ  TYR A 374      33.372   8.039  66.936  1.00  0.40           C  
ATOM   2921  OH  TYR A 374      32.917   7.455  65.738  1.00  0.40           O  
ATOM   2922  N   ALA A 375      33.218  12.854  70.402  1.00  0.51           N  
ATOM   2923  CA  ALA A 375      32.043  13.581  69.996  1.00  0.51           C  
ATOM   2924  C   ALA A 375      32.332  15.052  69.753  1.00  0.51           C  
ATOM   2925  O   ALA A 375      31.450  15.817  69.385  1.00  0.51           O  
ATOM   2926  CB  ALA A 375      30.971  13.463  71.092  1.00  0.51           C  
ATOM   2927  N   LEU A 376      33.608  15.489  69.837  1.00  0.56           N  
ATOM   2928  CA  LEU A 376      33.981  16.878  69.622  1.00  0.56           C  
ATOM   2929  C   LEU A 376      33.526  17.441  68.319  1.00  0.56           C  
ATOM   2930  O   LEU A 376      33.114  18.585  68.250  1.00  0.56           O  
ATOM   2931  CB  LEU A 376      35.500  17.046  69.508  1.00  0.56           C  
ATOM   2932  CG  LEU A 376      35.999  18.433  69.023  1.00  0.56           C  
ATOM   2933  CD1 LEU A 376      35.728  19.542  70.043  1.00  0.56           C  
ATOM   2934  CD2 LEU A 376      37.457  18.256  68.760  1.00  0.56           C  
ATOM   2935  N   LEU A 377      33.606  16.680  67.220  1.00  0.65           N  
ATOM   2936  CA  LEU A 377      33.288  17.187  65.902  1.00  0.65           C  
ATOM   2937  C   LEU A 377      31.895  17.791  65.839  1.00  0.65           C  
ATOM   2938  O   LEU A 377      31.686  18.822  65.218  1.00  0.65           O  
ATOM   2939  CB  LEU A 377      33.364  16.040  64.890  1.00  0.65           C  
ATOM   2940  CG  LEU A 377      34.780  15.593  64.510  1.00  0.65           C  
ATOM   2941  CD1 LEU A 377      34.685  14.183  63.956  1.00  0.65           C  
ATOM   2942  CD2 LEU A 377      35.351  16.493  63.418  1.00  0.65           C  
ATOM   2943  N   GLU A 378      30.941  17.212  66.579  1.00  0.67           N  
ATOM   2944  CA  GLU A 378      29.625  17.773  66.799  1.00  0.67           C  
ATOM   2945  C   GLU A 378      29.659  19.138  67.508  1.00  0.67           C  
ATOM   2946  O   GLU A 378      29.085  20.120  67.036  1.00  0.67           O  
ATOM   2947  CB  GLU A 378      28.888  16.731  67.655  1.00  0.67           C  
ATOM   2948  CG  GLU A 378      27.400  16.965  67.975  1.00  0.67           C  
ATOM   2949  CD  GLU A 378      26.805  15.727  68.658  1.00  0.67           C  
ATOM   2950  OE1 GLU A 378      27.529  14.704  68.782  1.00  0.67           O  
ATOM   2951  OE2 GLU A 378      25.611  15.787  69.036  1.00  0.67           O  
ATOM   2952  N   ASP A 379      30.449  19.249  68.607  1.00  0.70           N  
ATOM   2953  CA  ASP A 379      30.761  20.493  69.308  1.00  0.70           C  
ATOM   2954  C   ASP A 379      31.512  21.521  68.477  1.00  0.70           C  
ATOM   2955  O   ASP A 379      31.320  22.730  68.614  1.00  0.70           O  
ATOM   2956  CB  ASP A 379      31.587  20.331  70.616  1.00  0.70           C  
ATOM   2957  CG  ASP A 379      30.740  20.069  71.844  1.00  0.70           C  
ATOM   2958  OD1 ASP A 379      29.497  20.005  71.720  1.00  0.70           O  
ATOM   2959  OD2 ASP A 379      31.311  20.191  72.959  1.00  0.70           O  
ATOM   2960  N   THR A 380      32.427  21.098  67.602  1.00  0.73           N  
ATOM   2961  CA  THR A 380      33.076  22.008  66.677  1.00  0.73           C  
ATOM   2962  C   THR A 380      32.062  22.574  65.750  1.00  0.73           C  
ATOM   2963  O   THR A 380      31.892  23.783  65.701  1.00  0.73           O  
ATOM   2964  CB  THR A 380      34.144  21.334  65.856  1.00  0.73           C  
ATOM   2965  OG1 THR A 380      35.117  20.882  66.778  1.00  0.73           O  
ATOM   2966  CG2 THR A 380      34.819  22.295  64.854  1.00  0.73           C  
ATOM   2967  N   LEU A 381      31.262  21.712  65.095  1.00  0.75           N  
ATOM   2968  CA  LEU A 381      30.287  22.149  64.127  1.00  0.75           C  
ATOM   2969  C   LEU A 381      29.235  23.101  64.666  1.00  0.75           C  
ATOM   2970  O   LEU A 381      28.919  24.110  64.042  1.00  0.75           O  
ATOM   2971  CB  LEU A 381      29.663  20.973  63.372  1.00  0.75           C  
ATOM   2972  CG  LEU A 381      30.685  20.166  62.551  1.00  0.75           C  
ATOM   2973  CD1 LEU A 381      29.991  19.106  61.739  1.00  0.75           C  
ATOM   2974  CD2 LEU A 381      31.555  20.998  61.629  1.00  0.75           C  
ATOM   2975  N   ARG A 382      28.728  22.866  65.889  1.00  0.72           N  
ATOM   2976  CA  ARG A 382      27.827  23.792  66.536  1.00  0.72           C  
ATOM   2977  C   ARG A 382      28.371  25.201  66.778  1.00  0.72           C  
ATOM   2978  O   ARG A 382      27.657  26.187  66.599  1.00  0.72           O  
ATOM   2979  CB  ARG A 382      27.234  23.154  67.811  1.00  0.72           C  
ATOM   2980  CG  ARG A 382      28.154  23.153  69.031  1.00  0.72           C  
ATOM   2981  CD  ARG A 382      27.579  22.410  70.242  1.00  0.72           C  
ATOM   2982  NE  ARG A 382      28.596  22.398  71.339  1.00  0.72           N  
ATOM   2983  CZ  ARG A 382      29.082  23.459  71.977  1.00  0.72           C  
ATOM   2984  NH1 ARG A 382      30.184  23.341  72.721  1.00  0.72           N  
ATOM   2985  NH2 ARG A 382      28.491  24.642  71.881  1.00  0.72           N  
ATOM   2986  N   LEU A 383      29.660  25.356  67.147  1.00  0.79           N  
ATOM   2987  CA  LEU A 383      30.305  26.654  67.298  1.00  0.79           C  
ATOM   2988  C   LEU A 383      30.376  27.434  65.994  1.00  0.79           C  
ATOM   2989  O   LEU A 383      30.122  28.636  65.938  1.00  0.79           O  
ATOM   2990  CB  LEU A 383      31.740  26.473  67.850  1.00  0.79           C  
ATOM   2991  CG  LEU A 383      31.797  26.057  69.332  1.00  0.79           C  
ATOM   2992  CD1 LEU A 383      33.216  25.603  69.701  1.00  0.79           C  
ATOM   2993  CD2 LEU A 383      31.340  27.198  70.250  1.00  0.79           C  
ATOM   2994  N   LEU A 384      30.699  26.737  64.896  1.00  0.80           N  
ATOM   2995  CA  LEU A 384      30.784  27.313  63.572  1.00  0.80           C  
ATOM   2996  C   LEU A 384      29.457  27.805  63.036  1.00  0.80           C  
ATOM   2997  O   LEU A 384      29.338  28.905  62.503  1.00  0.80           O  
ATOM   2998  CB  LEU A 384      31.254  26.259  62.560  1.00  0.80           C  
ATOM   2999  CG  LEU A 384      32.404  25.313  62.931  1.00  0.80           C  
ATOM   3000  CD1 LEU A 384      32.198  24.190  61.974  1.00  0.80           C  
ATOM   3001  CD2 LEU A 384      33.891  25.694  62.846  1.00  0.80           C  
ATOM   3002  N   THR A 385      28.400  26.992  63.222  1.00  0.79           N  
ATOM   3003  CA  THR A 385      27.025  27.317  62.865  1.00  0.79           C  
ATOM   3004  C   THR A 385      26.600  28.617  63.519  1.00  0.79           C  
ATOM   3005  O   THR A 385      26.105  29.537  62.876  1.00  0.79           O  
ATOM   3006  CB  THR A 385      26.075  26.234  63.368  1.00  0.79           C  
ATOM   3007  OG1 THR A 385      26.324  24.989  62.750  1.00  0.79           O  
ATOM   3008  CG2 THR A 385      24.624  26.545  63.037  1.00  0.79           C  
ATOM   3009  N   ARG A 386      26.864  28.753  64.833  1.00  0.76           N  
ATOM   3010  CA  ARG A 386      26.613  29.960  65.596  1.00  0.76           C  
ATOM   3011  C   ARG A 386      27.443  31.153  65.162  1.00  0.76           C  
ATOM   3012  O   ARG A 386      26.945  32.278  65.112  1.00  0.76           O  
ATOM   3013  CB  ARG A 386      26.826  29.707  67.100  1.00  0.76           C  
ATOM   3014  CG  ARG A 386      25.878  28.640  67.674  1.00  0.76           C  
ATOM   3015  CD  ARG A 386      26.220  28.228  69.108  1.00  0.76           C  
ATOM   3016  NE  ARG A 386      25.910  29.363  70.027  1.00  0.76           N  
ATOM   3017  CZ  ARG A 386      24.738  29.623  70.627  1.00  0.76           C  
ATOM   3018  NH1 ARG A 386      23.665  28.849  70.553  1.00  0.76           N  
ATOM   3019  NH2 ARG A 386      24.702  30.713  71.386  1.00  0.76           N  
ATOM   3020  N   HIS A 387      28.727  30.938  64.803  1.00  0.77           N  
ATOM   3021  CA  HIS A 387      29.561  31.982  64.232  1.00  0.77           C  
ATOM   3022  C   HIS A 387      28.956  32.543  62.950  1.00  0.77           C  
ATOM   3023  O   HIS A 387      28.718  33.745  62.868  1.00  0.77           O  
ATOM   3024  CB  HIS A 387      31.012  31.480  63.988  1.00  0.77           C  
ATOM   3025  CG  HIS A 387      32.012  32.545  63.627  1.00  0.77           C  
ATOM   3026  ND1 HIS A 387      33.296  32.500  64.137  1.00  0.77           N  
ATOM   3027  CD2 HIS A 387      31.904  33.582  62.762  1.00  0.77           C  
ATOM   3028  CE1 HIS A 387      33.939  33.499  63.574  1.00  0.77           C  
ATOM   3029  NE2 HIS A 387      33.138  34.190  62.730  1.00  0.77           N  
ATOM   3030  N   ALA A 388      28.584  31.691  61.972  1.00  0.81           N  
ATOM   3031  CA  ALA A 388      27.931  32.113  60.744  1.00  0.81           C  
ATOM   3032  C   ALA A 388      26.609  32.811  60.975  1.00  0.81           C  
ATOM   3033  O   ALA A 388      26.315  33.847  60.381  1.00  0.81           O  
ATOM   3034  CB  ALA A 388      27.642  30.913  59.832  1.00  0.81           C  
ATOM   3035  N   ILE A 389      25.781  32.279  61.893  1.00  0.79           N  
ATOM   3036  CA  ILE A 389      24.490  32.851  62.241  1.00  0.79           C  
ATOM   3037  C   ILE A 389      24.619  34.285  62.733  1.00  0.79           C  
ATOM   3038  O   ILE A 389      23.870  35.162  62.297  1.00  0.79           O  
ATOM   3039  CB  ILE A 389      23.772  31.977  63.266  1.00  0.79           C  
ATOM   3040  CG1 ILE A 389      23.230  30.706  62.578  1.00  0.79           C  
ATOM   3041  CG2 ILE A 389      22.617  32.726  63.964  1.00  0.79           C  
ATOM   3042  CD1 ILE A 389      22.777  29.630  63.565  1.00  0.79           C  
ATOM   3043  N   ARG A 390      25.618  34.570  63.594  1.00  0.75           N  
ATOM   3044  CA  ARG A 390      25.921  35.910  64.070  1.00  0.75           C  
ATOM   3045  C   ARG A 390      26.380  36.880  63.014  1.00  0.75           C  
ATOM   3046  O   ARG A 390      26.056  38.060  63.061  1.00  0.75           O  
ATOM   3047  CB  ARG A 390      26.958  35.905  65.203  1.00  0.75           C  
ATOM   3048  CG  ARG A 390      26.315  35.443  66.517  1.00  0.75           C  
ATOM   3049  CD  ARG A 390      27.173  35.719  67.745  1.00  0.75           C  
ATOM   3050  NE  ARG A 390      28.362  34.858  67.618  1.00  0.75           N  
ATOM   3051  CZ  ARG A 390      28.527  33.615  68.063  1.00  0.75           C  
ATOM   3052  NH1 ARG A 390      27.572  32.933  68.664  1.00  0.75           N  
ATOM   3053  NH2 ARG A 390      29.730  33.054  67.928  1.00  0.75           N  
ATOM   3054  N   ILE A 391      27.115  36.417  61.994  1.00  0.75           N  
ATOM   3055  CA  ILE A 391      27.487  37.261  60.870  1.00  0.75           C  
ATOM   3056  C   ILE A 391      26.235  37.834  60.171  1.00  0.75           C  
ATOM   3057  O   ILE A 391      26.224  38.971  59.705  1.00  0.75           O  
ATOM   3058  CB  ILE A 391      28.428  36.518  59.927  1.00  0.75           C  
ATOM   3059  CG1 ILE A 391      29.717  36.007  60.597  1.00  0.75           C  
ATOM   3060  CG2 ILE A 391      28.863  37.414  58.774  1.00  0.75           C  
ATOM   3061  CD1 ILE A 391      30.644  37.059  61.207  1.00  0.75           C  
ATOM   3062  N   THR A 392      25.099  37.087  60.181  1.00  0.78           N  
ATOM   3063  CA  THR A 392      23.824  37.513  59.591  1.00  0.78           C  
ATOM   3064  C   THR A 392      23.127  38.678  60.264  1.00  0.78           C  
ATOM   3065  O   THR A 392      22.164  39.219  59.725  1.00  0.78           O  
ATOM   3066  CB  THR A 392      22.830  36.393  59.235  1.00  0.78           C  
ATOM   3067  OG1 THR A 392      21.995  35.940  60.308  1.00  0.78           O  
ATOM   3068  CG2 THR A 392      23.532  35.109  58.820  1.00  0.78           C  
ATOM   3069  N   THR A 393      23.587  39.119  61.447  1.00  0.74           N  
ATOM   3070  CA  THR A 393      23.049  40.298  62.120  1.00  0.74           C  
ATOM   3071  C   THR A 393      23.945  41.514  61.951  1.00  0.74           C  
ATOM   3072  O   THR A 393      23.691  42.575  62.519  1.00  0.74           O  
ATOM   3073  CB  THR A 393      22.774  40.048  63.598  1.00  0.74           C  
ATOM   3074  OG1 THR A 393      23.947  39.677  64.306  1.00  0.74           O  
ATOM   3075  CG2 THR A 393      21.809  38.860  63.730  1.00  0.74           C  
ATOM   3076  N   ALA A 394      25.008  41.410  61.126  1.00  0.73           N  
ATOM   3077  CA  ALA A 394      25.868  42.527  60.793  1.00  0.73           C  
ATOM   3078  C   ALA A 394      25.218  43.575  59.883  1.00  0.73           C  
ATOM   3079  O   ALA A 394      24.189  43.370  59.247  1.00  0.73           O  
ATOM   3080  CB  ALA A 394      27.196  42.044  60.174  1.00  0.73           C  
ATOM   3081  N   GLN A 395      25.806  44.781  59.822  1.00  0.70           N  
ATOM   3082  CA  GLN A 395      25.321  45.851  58.974  1.00  0.70           C  
ATOM   3083  C   GLN A 395      25.508  45.602  57.474  1.00  0.70           C  
ATOM   3084  O   GLN A 395      26.614  45.348  56.996  1.00  0.70           O  
ATOM   3085  CB  GLN A 395      26.020  47.158  59.410  1.00  0.70           C  
ATOM   3086  CG  GLN A 395      25.467  48.455  58.779  1.00  0.70           C  
ATOM   3087  CD  GLN A 395      26.232  49.659  59.332  1.00  0.70           C  
ATOM   3088  OE1 GLN A 395      27.212  49.518  60.061  1.00  0.70           O  
ATOM   3089  NE2 GLN A 395      25.785  50.886  58.985  1.00  0.70           N  
ATOM   3090  N   PHE A 396      24.417  45.700  56.683  1.00  0.72           N  
ATOM   3091  CA  PHE A 396      24.436  45.534  55.236  1.00  0.72           C  
ATOM   3092  C   PHE A 396      23.965  46.825  54.585  1.00  0.72           C  
ATOM   3093  O   PHE A 396      22.973  47.380  55.062  1.00  0.72           O  
ATOM   3094  CB  PHE A 396      23.513  44.393  54.717  1.00  0.72           C  
ATOM   3095  CG  PHE A 396      23.786  43.132  55.468  1.00  0.72           C  
ATOM   3096  CD1 PHE A 396      22.814  42.467  56.242  1.00  0.72           C  
ATOM   3097  CD2 PHE A 396      25.089  42.636  55.434  1.00  0.72           C  
ATOM   3098  CE1 PHE A 396      23.163  41.331  56.990  1.00  0.72           C  
ATOM   3099  CE2 PHE A 396      25.444  41.543  56.213  1.00  0.72           C  
ATOM   3100  CZ  PHE A 396      24.487  40.874  56.984  1.00  0.72           C  
ATOM   3101  N   PRO A 397      24.627  47.357  53.554  1.00  0.73           N  
ATOM   3102  CA  PRO A 397      24.219  48.592  52.895  1.00  0.73           C  
ATOM   3103  C   PRO A 397      23.107  48.370  51.876  1.00  0.73           C  
ATOM   3104  O   PRO A 397      22.785  47.233  51.536  1.00  0.73           O  
ATOM   3105  CB  PRO A 397      25.518  49.019  52.190  1.00  0.73           C  
ATOM   3106  CG  PRO A 397      26.165  47.700  51.769  1.00  0.73           C  
ATOM   3107  CD  PRO A 397      25.832  46.784  52.944  1.00  0.73           C  
ATOM   3108  N   ASP A 398      22.544  49.473  51.347  1.00  0.69           N  
ATOM   3109  CA  ASP A 398      21.294  49.498  50.605  1.00  0.69           C  
ATOM   3110  C   ASP A 398      21.447  49.218  49.133  1.00  0.69           C  
ATOM   3111  O   ASP A 398      20.464  49.099  48.401  1.00  0.69           O  
ATOM   3112  CB  ASP A 398      20.736  50.937  50.666  1.00  0.69           C  
ATOM   3113  CG  ASP A 398      20.274  51.288  52.063  1.00  0.69           C  
ATOM   3114  OD1 ASP A 398      20.049  50.355  52.874  1.00  0.69           O  
ATOM   3115  OD2 ASP A 398      20.166  52.510  52.329  1.00  0.69           O  
ATOM   3116  N   VAL A 399      22.705  49.105  48.677  1.00  0.74           N  
ATOM   3117  CA  VAL A 399      23.094  48.989  47.283  1.00  0.74           C  
ATOM   3118  C   VAL A 399      22.354  47.842  46.603  1.00  0.74           C  
ATOM   3119  O   VAL A 399      21.572  48.011  45.670  1.00  0.74           O  
ATOM   3120  CB  VAL A 399      24.602  48.765  47.248  1.00  0.74           C  
ATOM   3121  CG1 VAL A 399      25.071  48.631  45.813  1.00  0.74           C  
ATOM   3122  CG2 VAL A 399      25.342  49.936  47.912  1.00  0.74           C  
ATOM   3123  N   LEU A 400      22.444  46.652  47.214  1.00  0.52           N  
ATOM   3124  CA  LEU A 400      21.555  45.570  46.911  1.00  0.52           C  
ATOM   3125  C   LEU A 400      20.549  45.420  48.059  1.00  0.52           C  
ATOM   3126  O   LEU A 400      20.831  44.822  49.090  1.00  0.52           O  
ATOM   3127  CB  LEU A 400      22.366  44.263  46.684  1.00  0.52           C  
ATOM   3128  CG  LEU A 400      23.169  44.152  45.374  1.00  0.52           C  
ATOM   3129  CD1 LEU A 400      24.003  42.873  45.270  1.00  0.52           C  
ATOM   3130  CD2 LEU A 400      22.337  44.271  44.100  1.00  0.52           C  
ATOM   3131  N   SER A 401      19.294  45.909  47.875  1.00  0.63           N  
ATOM   3132  CA  SER A 401      18.204  45.891  48.872  1.00  0.63           C  
ATOM   3133  C   SER A 401      17.825  44.539  49.439  1.00  0.63           C  
ATOM   3134  O   SER A 401      17.425  44.403  50.593  1.00  0.63           O  
ATOM   3135  CB  SER A 401      16.870  46.505  48.358  1.00  0.63           C  
ATOM   3136  OG  SER A 401      16.385  45.875  47.157  1.00  0.63           O  
ATOM   3137  N   GLU A 402      17.946  43.489  48.627  1.00  0.64           N  
ATOM   3138  CA  GLU A 402      17.717  42.142  49.071  1.00  0.64           C  
ATOM   3139  C   GLU A 402      18.835  41.668  50.036  1.00  0.64           C  
ATOM   3140  O   GLU A 402      18.596  40.781  50.831  1.00  0.64           O  
ATOM   3141  CB  GLU A 402      17.583  41.214  47.852  1.00  0.64           C  
ATOM   3142  CG  GLU A 402      16.419  41.234  46.827  1.00  0.64           C  
ATOM   3143  CD  GLU A 402      15.019  41.111  47.366  1.00  0.64           C  
ATOM   3144  OE1 GLU A 402      14.815  41.011  48.600  1.00  0.64           O  
ATOM   3145  OE2 GLU A 402      14.081  41.081  46.527  1.00  0.64           O  
ATOM   3146  N   TRP A 403      20.049  42.277  50.119  1.00  0.65           N  
ATOM   3147  CA  TRP A 403      21.045  41.918  51.152  1.00  0.65           C  
ATOM   3148  C   TRP A 403      20.527  42.018  52.571  1.00  0.65           C  
ATOM   3149  O   TRP A 403      20.823  41.175  53.404  1.00  0.65           O  
ATOM   3150  CB  TRP A 403      22.347  42.772  51.139  1.00  0.65           C  
ATOM   3151  CG  TRP A 403      23.384  42.340  50.130  1.00  0.65           C  
ATOM   3152  CD1 TRP A 403      23.651  41.087  49.675  1.00  0.65           C  
ATOM   3153  CD2 TRP A 403      24.347  43.204  49.516  1.00  0.65           C  
ATOM   3154  NE1 TRP A 403      24.641  41.119  48.719  1.00  0.65           N  
ATOM   3155  CE2 TRP A 403      25.111  42.402  48.640  1.00  0.65           C  
ATOM   3156  CE3 TRP A 403      24.590  44.569  49.644  1.00  0.65           C  
ATOM   3157  CZ2 TRP A 403      26.128  42.953  47.878  1.00  0.65           C  
ATOM   3158  CZ3 TRP A 403      25.588  45.129  48.834  1.00  0.65           C  
ATOM   3159  CH2 TRP A 403      26.343  44.334  47.960  1.00  0.65           C  
ATOM   3160  N   GLN A 404      19.719  43.039  52.879  1.00  0.74           N  
ATOM   3161  CA  GLN A 404      18.923  43.011  54.088  1.00  0.74           C  
ATOM   3162  C   GLN A 404      17.768  41.997  54.007  1.00  0.74           C  
ATOM   3163  O   GLN A 404      17.712  41.016  54.742  1.00  0.74           O  
ATOM   3164  CB  GLN A 404      18.388  44.445  54.332  1.00  0.74           C  
ATOM   3165  CG  GLN A 404      19.482  45.449  54.793  1.00  0.74           C  
ATOM   3166  CD  GLN A 404      19.930  45.164  56.228  1.00  0.74           C  
ATOM   3167  OE1 GLN A 404      19.295  44.431  56.978  1.00  0.74           O  
ATOM   3168  NE2 GLN A 404      21.067  45.757  56.657  1.00  0.74           N  
ATOM   3169  N   ARG A 405      16.849  42.165  53.034  1.00  0.70           N  
ATOM   3170  CA  ARG A 405      15.593  41.422  52.961  1.00  0.70           C  
ATOM   3171  C   ARG A 405      15.686  39.897  52.779  1.00  0.70           C  
ATOM   3172  O   ARG A 405      14.972  39.121  53.413  1.00  0.70           O  
ATOM   3173  CB  ARG A 405      14.725  42.083  51.859  1.00  0.70           C  
ATOM   3174  CG  ARG A 405      13.405  41.363  51.534  1.00  0.70           C  
ATOM   3175  CD  ARG A 405      12.564  42.058  50.458  1.00  0.70           C  
ATOM   3176  NE  ARG A 405      11.382  41.167  50.201  1.00  0.70           N  
ATOM   3177  CZ  ARG A 405      11.413  40.096  49.400  1.00  0.70           C  
ATOM   3178  NH1 ARG A 405      10.308  39.359  49.263  1.00  0.70           N  
ATOM   3179  NH2 ARG A 405      12.500  39.717  48.742  1.00  0.70           N  
ATOM   3180  N   VAL A 406      16.582  39.425  51.905  1.00  0.74           N  
ATOM   3181  CA  VAL A 406      16.924  38.034  51.649  1.00  0.74           C  
ATOM   3182  C   VAL A 406      17.675  37.436  52.783  1.00  0.74           C  
ATOM   3183  O   VAL A 406      17.421  36.315  53.194  1.00  0.74           O  
ATOM   3184  CB  VAL A 406      17.769  37.929  50.399  1.00  0.74           C  
ATOM   3185  CG1 VAL A 406      18.347  36.533  50.106  1.00  0.74           C  
ATOM   3186  CG2 VAL A 406      16.803  38.372  49.310  1.00  0.74           C  
ATOM   3187  N   GLN A 407      18.626  38.173  53.368  1.00  0.74           N  
ATOM   3188  CA  GLN A 407      19.311  37.690  54.543  1.00  0.74           C  
ATOM   3189  C   GLN A 407      18.391  37.509  55.742  1.00  0.74           C  
ATOM   3190  O   GLN A 407      18.498  36.514  56.462  1.00  0.74           O  
ATOM   3191  CB  GLN A 407      20.493  38.597  54.906  1.00  0.74           C  
ATOM   3192  CG  GLN A 407      21.431  37.981  55.962  1.00  0.74           C  
ATOM   3193  CD  GLN A 407      22.128  36.742  55.395  1.00  0.74           C  
ATOM   3194  OE1 GLN A 407      22.802  36.769  54.369  1.00  0.74           O  
ATOM   3195  NE2 GLN A 407      21.965  35.584  56.071  1.00  0.74           N  
ATOM   3196  N   ASP A 408      17.439  38.440  55.951  1.00  0.76           N  
ATOM   3197  CA  ASP A 408      16.395  38.305  56.945  1.00  0.76           C  
ATOM   3198  C   ASP A 408      15.520  37.086  56.725  1.00  0.76           C  
ATOM   3199  O   ASP A 408      15.353  36.292  57.645  1.00  0.76           O  
ATOM   3200  CB  ASP A 408      15.486  39.558  56.958  1.00  0.76           C  
ATOM   3201  CG  ASP A 408      16.052  40.649  57.842  1.00  0.76           C  
ATOM   3202  OD1 ASP A 408      16.766  40.307  58.820  1.00  0.76           O  
ATOM   3203  OD2 ASP A 408      15.708  41.830  57.610  1.00  0.76           O  
ATOM   3204  N   GLU A 409      15.012  36.888  55.491  1.00  0.74           N  
ATOM   3205  CA  GLU A 409      14.241  35.719  55.101  1.00  0.74           C  
ATOM   3206  C   GLU A 409      15.033  34.411  55.190  1.00  0.74           C  
ATOM   3207  O   GLU A 409      14.582  33.419  55.761  1.00  0.74           O  
ATOM   3208  CB  GLU A 409      13.705  35.967  53.661  1.00  0.74           C  
ATOM   3209  CG  GLU A 409      12.962  34.799  52.961  1.00  0.74           C  
ATOM   3210  CD  GLU A 409      11.814  34.156  53.759  1.00  0.74           C  
ATOM   3211  OE1 GLU A 409      11.024  34.896  54.392  1.00  0.74           O  
ATOM   3212  OE2 GLU A 409      11.662  32.912  53.712  1.00  0.74           O  
ATOM   3213  N   ASP A 410      16.270  34.376  54.653  1.00  0.75           N  
ATOM   3214  CA  ASP A 410      16.993  33.144  54.450  1.00  0.75           C  
ATOM   3215  C   ASP A 410      17.963  32.734  55.548  1.00  0.75           C  
ATOM   3216  O   ASP A 410      18.150  31.543  55.795  1.00  0.75           O  
ATOM   3217  CB  ASP A 410      17.764  33.142  53.094  1.00  0.75           C  
ATOM   3218  CG  ASP A 410      16.851  33.192  51.883  1.00  0.75           C  
ATOM   3219  OD1 ASP A 410      15.667  32.802  52.029  1.00  0.75           O  
ATOM   3220  OD2 ASP A 410      17.341  33.517  50.774  1.00  0.75           O  
ATOM   3221  N   ARG A 411      18.652  33.685  56.209  1.00  0.75           N  
ATOM   3222  CA  ARG A 411      19.648  33.414  57.240  1.00  0.75           C  
ATOM   3223  C   ARG A 411      20.733  32.400  56.853  1.00  0.75           C  
ATOM   3224  O   ARG A 411      21.261  31.679  57.694  1.00  0.75           O  
ATOM   3225  CB  ARG A 411      18.975  33.103  58.606  1.00  0.75           C  
ATOM   3226  CG  ARG A 411      18.117  34.270  59.156  1.00  0.75           C  
ATOM   3227  CD  ARG A 411      18.945  35.473  59.613  1.00  0.75           C  
ATOM   3228  NE  ARG A 411      18.028  36.568  60.057  1.00  0.75           N  
ATOM   3229  CZ  ARG A 411      18.486  37.766  60.455  1.00  0.75           C  
ATOM   3230  NH1 ARG A 411      19.785  37.995  60.607  1.00  0.75           N  
ATOM   3231  NH2 ARG A 411      17.634  38.754  60.694  1.00  0.75           N  
ATOM   3232  N   LEU A 412      21.121  32.362  55.553  1.00  0.77           N  
ATOM   3233  CA  LEU A 412      22.045  31.385  54.995  1.00  0.77           C  
ATOM   3234  C   LEU A 412      23.402  31.361  55.663  1.00  0.77           C  
ATOM   3235  O   LEU A 412      24.047  32.381  55.920  1.00  0.77           O  
ATOM   3236  CB  LEU A 412      22.271  31.553  53.463  1.00  0.77           C  
ATOM   3237  CG  LEU A 412      21.014  31.318  52.604  1.00  0.77           C  
ATOM   3238  CD1 LEU A 412      21.086  31.997  51.228  1.00  0.77           C  
ATOM   3239  CD2 LEU A 412      20.712  29.829  52.415  1.00  0.77           C  
ATOM   3240  N   ILE A 413      23.868  30.138  55.933  1.00  0.78           N  
ATOM   3241  CA  ILE A 413      25.172  29.889  56.479  1.00  0.78           C  
ATOM   3242  C   ILE A 413      25.753  28.827  55.588  1.00  0.78           C  
ATOM   3243  O   ILE A 413      25.033  28.079  54.928  1.00  0.78           O  
ATOM   3244  CB  ILE A 413      25.152  29.458  57.942  1.00  0.78           C  
ATOM   3245  CG1 ILE A 413      24.446  28.110  58.154  1.00  0.78           C  
ATOM   3246  CG2 ILE A 413      24.494  30.582  58.770  1.00  0.78           C  
ATOM   3247  CD1 ILE A 413      24.446  27.624  59.599  1.00  0.78           C  
ATOM   3248  N   GLY A 414      27.079  28.763  55.496  1.00  0.80           N  
ATOM   3249  CA  GLY A 414      27.766  27.788  54.683  1.00  0.80           C  
ATOM   3250  C   GLY A 414      28.915  27.281  55.467  1.00  0.80           C  
ATOM   3251  O   GLY A 414      30.063  27.635  55.231  1.00  0.80           O  
ATOM   3252  N   VAL A 415      28.648  26.398  56.435  1.00  0.77           N  
ATOM   3253  CA  VAL A 415      29.695  25.677  57.132  1.00  0.77           C  
ATOM   3254  C   VAL A 415      30.496  24.860  56.114  1.00  0.77           C  
ATOM   3255  O   VAL A 415      29.927  24.114  55.323  1.00  0.77           O  
ATOM   3256  CB  VAL A 415      29.107  24.830  58.258  1.00  0.77           C  
ATOM   3257  CG1 VAL A 415      30.226  24.119  59.036  1.00  0.77           C  
ATOM   3258  CG2 VAL A 415      28.306  25.747  59.212  1.00  0.77           C  
ATOM   3259  N   SER A 416      31.830  25.052  56.037  1.00  0.79           N  
ATOM   3260  CA  SER A 416      32.645  24.407  55.010  1.00  0.79           C  
ATOM   3261  C   SER A 416      33.528  23.372  55.644  1.00  0.79           C  
ATOM   3262  O   SER A 416      34.127  23.598  56.693  1.00  0.79           O  
ATOM   3263  CB  SER A 416      33.514  25.368  54.144  1.00  0.79           C  
ATOM   3264  OG  SER A 416      34.231  24.670  53.112  1.00  0.79           O  
ATOM   3265  N   PHE A 417      33.647  22.194  55.014  1.00  0.76           N  
ATOM   3266  CA  PHE A 417      34.553  21.176  55.488  1.00  0.76           C  
ATOM   3267  C   PHE A 417      35.688  21.145  54.490  1.00  0.76           C  
ATOM   3268  O   PHE A 417      35.503  21.099  53.274  1.00  0.76           O  
ATOM   3269  CB  PHE A 417      33.914  19.770  55.639  1.00  0.76           C  
ATOM   3270  CG  PHE A 417      32.858  19.598  56.708  1.00  0.76           C  
ATOM   3271  CD1 PHE A 417      32.475  20.609  57.608  1.00  0.76           C  
ATOM   3272  CD2 PHE A 417      32.171  18.369  56.757  1.00  0.76           C  
ATOM   3273  CE1 PHE A 417      31.348  20.449  58.419  1.00  0.76           C  
ATOM   3274  CE2 PHE A 417      31.066  18.194  57.600  1.00  0.76           C  
ATOM   3275  CZ  PHE A 417      30.637  19.251  58.406  1.00  0.76           C  
ATOM   3276  N   THR A 418      36.910  21.238  55.015  1.00  0.76           N  
ATOM   3277  CA  THR A 418      38.147  21.319  54.272  1.00  0.76           C  
ATOM   3278  C   THR A 418      39.078  20.343  54.949  1.00  0.76           C  
ATOM   3279  O   THR A 418      38.812  19.850  56.041  1.00  0.76           O  
ATOM   3280  CB  THR A 418      38.781  22.705  54.278  1.00  0.76           C  
ATOM   3281  OG1 THR A 418      38.757  23.247  55.580  1.00  0.76           O  
ATOM   3282  CG2 THR A 418      37.963  23.675  53.430  1.00  0.76           C  
ATOM   3283  N   GLY A 419      40.196  19.954  54.308  1.00  0.74           N  
ATOM   3284  CA  GLY A 419      41.012  18.868  54.841  1.00  0.74           C  
ATOM   3285  C   GLY A 419      40.337  17.537  54.732  1.00  0.74           C  
ATOM   3286  O   GLY A 419      40.497  16.669  55.585  1.00  0.74           O  
ATOM   3287  N   LEU A 420      39.540  17.341  53.668  1.00  0.69           N  
ATOM   3288  CA  LEU A 420      38.670  16.195  53.516  1.00  0.69           C  
ATOM   3289  C   LEU A 420      39.398  14.962  52.975  1.00  0.69           C  
ATOM   3290  O   LEU A 420      38.845  14.158  52.229  1.00  0.69           O  
ATOM   3291  CB  LEU A 420      37.481  16.547  52.592  1.00  0.69           C  
ATOM   3292  CG  LEU A 420      36.522  17.654  53.087  1.00  0.69           C  
ATOM   3293  CD1 LEU A 420      35.624  18.138  51.958  1.00  0.69           C  
ATOM   3294  CD2 LEU A 420      35.561  17.165  54.158  1.00  0.69           C  
ATOM   3295  N   ASP A 421      40.663  14.778  53.393  1.00  0.59           N  
ATOM   3296  CA  ASP A 421      41.537  13.665  53.079  1.00  0.59           C  
ATOM   3297  C   ASP A 421      40.944  12.328  53.560  1.00  0.59           C  
ATOM   3298  O   ASP A 421      40.813  11.366  52.802  1.00  0.59           O  
ATOM   3299  CB  ASP A 421      42.868  14.022  53.787  1.00  0.59           C  
ATOM   3300  CG  ASP A 421      44.069  13.247  53.274  1.00  0.59           C  
ATOM   3301  OD1 ASP A 421      44.279  13.275  52.034  1.00  0.59           O  
ATOM   3302  OD2 ASP A 421      44.818  12.702  54.122  1.00  0.59           O  
ATOM   3303  N   ASP A 422      40.432  12.318  54.812  1.00  0.51           N  
ATOM   3304  CA  ASP A 422      39.769  11.196  55.458  1.00  0.51           C  
ATOM   3305  C   ASP A 422      38.314  10.982  54.981  1.00  0.51           C  
ATOM   3306  O   ASP A 422      37.558  10.251  55.619  1.00  0.51           O  
ATOM   3307  CB  ASP A 422      39.596  11.465  56.999  1.00  0.51           C  
ATOM   3308  CG  ASP A 422      40.821  11.650  57.888  1.00  0.51           C  
ATOM   3309  OD1 ASP A 422      41.918  11.134  57.600  1.00  0.51           O  
ATOM   3310  OD2 ASP A 422      40.614  12.291  58.966  1.00  0.51           O  
ATOM   3311  N   PHE A 423      37.842  11.666  53.914  1.00  0.51           N  
ATOM   3312  CA  PHE A 423      36.503  11.455  53.372  1.00  0.51           C  
ATOM   3313  C   PHE A 423      36.547  11.012  51.917  1.00  0.51           C  
ATOM   3314  O   PHE A 423      35.542  10.993  51.198  1.00  0.51           O  
ATOM   3315  CB  PHE A 423      35.645  12.738  53.462  1.00  0.51           C  
ATOM   3316  CG  PHE A 423      35.379  13.126  54.892  1.00  0.51           C  
ATOM   3317  CD1 PHE A 423      35.949  14.289  55.409  1.00  0.51           C  
ATOM   3318  CD2 PHE A 423      34.513  12.391  55.714  1.00  0.51           C  
ATOM   3319  CE1 PHE A 423      35.599  14.783  56.666  1.00  0.51           C  
ATOM   3320  CE2 PHE A 423      34.157  12.873  56.984  1.00  0.51           C  
ATOM   3321  CZ  PHE A 423      34.676  14.088  57.451  1.00  0.51           C  
ATOM   3322  N   ILE A 424      37.737  10.633  51.426  1.00  0.47           N  
ATOM   3323  CA  ILE A 424      37.892   9.990  50.136  1.00  0.47           C  
ATOM   3324  C   ILE A 424      37.449   8.527  50.195  1.00  0.47           C  
ATOM   3325  O   ILE A 424      38.179   7.622  50.582  1.00  0.47           O  
ATOM   3326  CB  ILE A 424      39.318  10.125  49.626  1.00  0.47           C  
ATOM   3327  CG1 ILE A 424      39.685  11.622  49.447  1.00  0.47           C  
ATOM   3328  CG2 ILE A 424      39.498   9.324  48.314  1.00  0.47           C  
ATOM   3329  CD1 ILE A 424      41.178  11.845  49.202  1.00  0.47           C  
ATOM   3330  N   HIS A 425      36.201   8.264  49.761  1.00  0.43           N  
ATOM   3331  CA  HIS A 425      35.544   6.996  50.050  1.00  0.43           C  
ATOM   3332  C   HIS A 425      35.323   6.090  48.844  1.00  0.43           C  
ATOM   3333  O   HIS A 425      34.780   4.994  48.933  1.00  0.43           O  
ATOM   3334  CB  HIS A 425      34.203   7.351  50.736  1.00  0.43           C  
ATOM   3335  CG  HIS A 425      33.191   6.257  50.894  1.00  0.43           C  
ATOM   3336  ND1 HIS A 425      33.515   5.197  51.698  1.00  0.43           N  
ATOM   3337  CD2 HIS A 425      31.988   6.040  50.302  1.00  0.43           C  
ATOM   3338  CE1 HIS A 425      32.532   4.341  51.586  1.00  0.43           C  
ATOM   3339  NE2 HIS A 425      31.570   4.801  50.750  1.00  0.43           N  
ATOM   3340  N   LEU A 426      35.766   6.476  47.643  1.00  0.50           N  
ATOM   3341  CA  LEU A 426      35.419   5.720  46.447  1.00  0.50           C  
ATOM   3342  C   LEU A 426      36.226   4.459  46.246  1.00  0.50           C  
ATOM   3343  O   LEU A 426      35.849   3.539  45.526  1.00  0.50           O  
ATOM   3344  CB  LEU A 426      35.614   6.614  45.229  1.00  0.50           C  
ATOM   3345  CG  LEU A 426      34.735   7.864  45.265  1.00  0.50           C  
ATOM   3346  CD1 LEU A 426      35.114   8.643  44.030  1.00  0.50           C  
ATOM   3347  CD2 LEU A 426      33.236   7.538  45.269  1.00  0.50           C  
ATOM   3348  N   THR A 427      37.359   4.366  46.943  1.00  0.56           N  
ATOM   3349  CA  THR A 427      38.269   3.248  46.844  1.00  0.56           C  
ATOM   3350  C   THR A 427      38.035   2.222  47.931  1.00  0.56           C  
ATOM   3351  O   THR A 427      38.752   1.227  48.008  1.00  0.56           O  
ATOM   3352  CB  THR A 427      39.702   3.736  46.962  1.00  0.56           C  
ATOM   3353  OG1 THR A 427      39.846   4.577  48.103  1.00  0.56           O  
ATOM   3354  CG2 THR A 427      40.044   4.586  45.731  1.00  0.56           C  
ATOM   3355  N   GLY A 428      37.019   2.420  48.801  1.00  0.47           N  
ATOM   3356  CA  GLY A 428      36.722   1.479  49.881  1.00  0.47           C  
ATOM   3357  C   GLY A 428      37.638   1.586  51.073  1.00  0.47           C  
ATOM   3358  O   GLY A 428      37.679   0.697  51.914  1.00  0.47           O  
ATOM   3359  N   LEU A 429      38.421   2.677  51.172  1.00  0.51           N  
ATOM   3360  CA  LEU A 429      39.312   2.916  52.298  1.00  0.51           C  
ATOM   3361  C   LEU A 429      38.576   3.404  53.535  1.00  0.51           C  
ATOM   3362  O   LEU A 429      39.035   3.241  54.664  1.00  0.51           O  
ATOM   3363  CB  LEU A 429      40.374   3.974  51.914  1.00  0.51           C  
ATOM   3364  CG  LEU A 429      41.364   3.513  50.826  1.00  0.51           C  
ATOM   3365  CD1 LEU A 429      42.239   4.694  50.381  1.00  0.51           C  
ATOM   3366  CD2 LEU A 429      42.226   2.326  51.281  1.00  0.51           C  
ATOM   3367  N   ASP A 430      37.379   3.963  53.324  1.00  0.46           N  
ATOM   3368  CA  ASP A 430      36.521   4.449  54.363  1.00  0.46           C  
ATOM   3369  C   ASP A 430      35.440   3.396  54.558  1.00  0.46           C  
ATOM   3370  O   ASP A 430      34.603   3.144  53.696  1.00  0.46           O  
ATOM   3371  CB  ASP A 430      35.875   5.782  53.927  1.00  0.46           C  
ATOM   3372  CG  ASP A 430      36.799   6.981  54.039  1.00  0.46           C  
ATOM   3373  OD1 ASP A 430      37.858   6.867  54.701  1.00  0.46           O  
ATOM   3374  OD2 ASP A 430      36.406   8.037  53.473  1.00  0.46           O  
ATOM   3375  N   ASN A 431      35.429   2.722  55.725  1.00  0.55           N  
ATOM   3376  CA  ASN A 431      34.363   1.794  56.073  1.00  0.55           C  
ATOM   3377  C   ASN A 431      33.002   2.494  56.185  1.00  0.55           C  
ATOM   3378  O   ASN A 431      32.011   2.042  55.620  1.00  0.55           O  
ATOM   3379  CB  ASN A 431      34.710   1.064  57.399  1.00  0.55           C  
ATOM   3380  CG  ASN A 431      35.876   0.104  57.176  1.00  0.55           C  
ATOM   3381  OD1 ASN A 431      36.065  -0.460  56.101  1.00  0.55           O  
ATOM   3382  ND2 ASN A 431      36.703  -0.128  58.223  1.00  0.55           N  
ATOM   3383  N   ASP A 432      32.966   3.666  56.853  1.00  0.48           N  
ATOM   3384  CA  ASP A 432      31.763   4.457  57.017  1.00  0.48           C  
ATOM   3385  C   ASP A 432      32.047   5.933  56.770  1.00  0.48           C  
ATOM   3386  O   ASP A 432      32.292   6.717  57.687  1.00  0.48           O  
ATOM   3387  CB  ASP A 432      31.202   4.324  58.447  1.00  0.48           C  
ATOM   3388  CG  ASP A 432      30.618   2.944  58.651  1.00  0.48           C  
ATOM   3389  OD1 ASP A 432      29.547   2.686  58.043  1.00  0.48           O  
ATOM   3390  OD2 ASP A 432      31.211   2.162  59.436  1.00  0.48           O  
ATOM   3391  N   ALA A 433      31.984   6.382  55.502  1.00  0.54           N  
ATOM   3392  CA  ALA A 433      32.081   7.797  55.193  1.00  0.54           C  
ATOM   3393  C   ALA A 433      30.747   8.514  55.325  1.00  0.54           C  
ATOM   3394  O   ALA A 433      30.662   9.624  55.852  1.00  0.54           O  
ATOM   3395  CB  ALA A 433      32.638   7.996  53.783  1.00  0.54           C  
ATOM   3396  N   LEU A 434      29.653   7.853  54.871  1.00  0.55           N  
ATOM   3397  CA  LEU A 434      28.296   8.383  54.865  1.00  0.55           C  
ATOM   3398  C   LEU A 434      27.818   8.756  56.262  1.00  0.55           C  
ATOM   3399  O   LEU A 434      27.308   9.847  56.487  1.00  0.55           O  
ATOM   3400  CB  LEU A 434      27.283   7.344  54.297  1.00  0.55           C  
ATOM   3401  CG  LEU A 434      27.513   6.850  52.850  1.00  0.55           C  
ATOM   3402  CD1 LEU A 434      26.582   5.663  52.558  1.00  0.55           C  
ATOM   3403  CD2 LEU A 434      27.270   7.923  51.786  1.00  0.55           C  
ATOM   3404  N   ALA A 435      28.027   7.867  57.253  1.00  0.66           N  
ATOM   3405  CA  ALA A 435      27.647   8.093  58.632  1.00  0.66           C  
ATOM   3406  C   ALA A 435      28.375   9.250  59.300  1.00  0.66           C  
ATOM   3407  O   ALA A 435      27.764  10.078  59.975  1.00  0.66           O  
ATOM   3408  CB  ALA A 435      27.900   6.805  59.432  1.00  0.66           C  
ATOM   3409  N   LYS A 436      29.707   9.352  59.098  1.00  0.62           N  
ATOM   3410  CA  LYS A 436      30.499  10.422  59.675  1.00  0.62           C  
ATOM   3411  C   LYS A 436      30.099  11.800  59.148  1.00  0.62           C  
ATOM   3412  O   LYS A 436      29.824  12.707  59.927  1.00  0.62           O  
ATOM   3413  CB  LYS A 436      32.017  10.133  59.474  1.00  0.62           C  
ATOM   3414  CG  LYS A 436      32.961  11.152  60.147  1.00  0.62           C  
ATOM   3415  CD  LYS A 436      34.460  10.791  60.059  1.00  0.62           C  
ATOM   3416  CE  LYS A 436      35.411  11.857  60.633  1.00  0.62           C  
ATOM   3417  NZ  LYS A 436      36.829  11.460  60.428  1.00  0.62           N  
ATOM   3418  N   VAL A 437      29.968  11.984  57.816  1.00  0.60           N  
ATOM   3419  CA  VAL A 437      29.493  13.250  57.251  1.00  0.60           C  
ATOM   3420  C   VAL A 437      28.037  13.581  57.581  1.00  0.60           C  
ATOM   3421  O   VAL A 437      27.684  14.733  57.830  1.00  0.60           O  
ATOM   3422  CB  VAL A 437      29.733  13.399  55.750  1.00  0.60           C  
ATOM   3423  CG1 VAL A 437      31.213  13.162  55.423  1.00  0.60           C  
ATOM   3424  CG2 VAL A 437      28.866  12.444  54.926  1.00  0.60           C  
ATOM   3425  N   LEU A 438      27.146  12.569  57.604  1.00  0.70           N  
ATOM   3426  CA  LEU A 438      25.739  12.728  57.923  1.00  0.70           C  
ATOM   3427  C   LEU A 438      25.475  13.176  59.341  1.00  0.70           C  
ATOM   3428  O   LEU A 438      24.620  14.029  59.584  1.00  0.70           O  
ATOM   3429  CB  LEU A 438      24.991  11.399  57.696  1.00  0.70           C  
ATOM   3430  CG  LEU A 438      23.469  11.419  57.924  1.00  0.70           C  
ATOM   3431  CD1 LEU A 438      22.781  12.454  57.027  1.00  0.70           C  
ATOM   3432  CD2 LEU A 438      22.901  10.018  57.676  1.00  0.70           C  
ATOM   3433  N   ALA A 439      26.220  12.630  60.329  1.00  0.67           N  
ATOM   3434  CA  ALA A 439      26.149  13.103  61.695  1.00  0.67           C  
ATOM   3435  C   ALA A 439      26.503  14.580  61.768  1.00  0.67           C  
ATOM   3436  O   ALA A 439      25.724  15.386  62.250  1.00  0.67           O  
ATOM   3437  CB  ALA A 439      27.091  12.272  62.587  1.00  0.67           C  
ATOM   3438  N   TRP A 440      27.618  14.969  61.133  1.00  0.60           N  
ATOM   3439  CA  TRP A 440      28.092  16.331  61.041  1.00  0.60           C  
ATOM   3440  C   TRP A 440      27.152  17.326  60.385  1.00  0.60           C  
ATOM   3441  O   TRP A 440      26.976  18.446  60.864  1.00  0.60           O  
ATOM   3442  CB  TRP A 440      29.437  16.288  60.301  1.00  0.60           C  
ATOM   3443  CG  TRP A 440      30.589  15.575  61.007  1.00  0.60           C  
ATOM   3444  CD1 TRP A 440      31.685  15.096  60.349  1.00  0.60           C  
ATOM   3445  CD2 TRP A 440      30.620  14.976  62.332  1.00  0.60           C  
ATOM   3446  NE1 TRP A 440      32.333  14.160  61.122  1.00  0.60           N  
ATOM   3447  CE2 TRP A 440      31.650  14.012  62.306  1.00  0.60           C  
ATOM   3448  CE3 TRP A 440      29.841  15.132  63.485  1.00  0.60           C  
ATOM   3449  CZ2 TRP A 440      31.843  13.140  63.372  1.00  0.60           C  
ATOM   3450  CZ3 TRP A 440      30.097  14.304  64.589  1.00  0.60           C  
ATOM   3451  CH2 TRP A 440      31.067  13.300  64.525  1.00  0.60           C  
ATOM   3452  N   MET A 441      26.481  16.948  59.289  1.00  0.61           N  
ATOM   3453  CA  MET A 441      25.402  17.749  58.743  1.00  0.61           C  
ATOM   3454  C   MET A 441      24.226  17.928  59.704  1.00  0.61           C  
ATOM   3455  O   MET A 441      23.758  19.040  59.939  1.00  0.61           O  
ATOM   3456  CB  MET A 441      24.900  17.092  57.445  1.00  0.61           C  
ATOM   3457  CG  MET A 441      23.792  17.894  56.736  1.00  0.61           C  
ATOM   3458  SD  MET A 441      23.395  17.299  55.068  1.00  0.61           S  
ATOM   3459  CE  MET A 441      22.756  15.678  55.549  1.00  0.61           C  
ATOM   3460  N   ARG A 442      23.758  16.839  60.350  1.00  0.61           N  
ATOM   3461  CA  ARG A 442      22.704  16.891  61.352  1.00  0.61           C  
ATOM   3462  C   ARG A 442      23.076  17.703  62.573  1.00  0.61           C  
ATOM   3463  O   ARG A 442      22.246  18.451  63.090  1.00  0.61           O  
ATOM   3464  CB  ARG A 442      22.290  15.483  61.813  1.00  0.61           C  
ATOM   3465  CG  ARG A 442      21.576  14.692  60.708  1.00  0.61           C  
ATOM   3466  CD  ARG A 442      21.230  13.276  61.153  1.00  0.61           C  
ATOM   3467  NE  ARG A 442      20.520  12.639  60.004  1.00  0.61           N  
ATOM   3468  CZ  ARG A 442      20.148  11.354  59.981  1.00  0.61           C  
ATOM   3469  NH1 ARG A 442      19.514  10.876  58.913  1.00  0.61           N  
ATOM   3470  NH2 ARG A 442      20.398  10.541  61.002  1.00  0.61           N  
ATOM   3471  N   SER A 443      24.349  17.597  63.020  1.00  0.67           N  
ATOM   3472  CA  SER A 443      24.934  18.477  64.015  1.00  0.67           C  
ATOM   3473  C   SER A 443      24.774  19.928  63.609  1.00  0.67           C  
ATOM   3474  O   SER A 443      24.139  20.661  64.335  1.00  0.67           O  
ATOM   3475  CB  SER A 443      26.452  18.286  64.303  1.00  0.67           C  
ATOM   3476  OG  SER A 443      26.851  16.927  64.524  1.00  0.67           O  
ATOM   3477  N   VAL A 444      25.188  20.396  62.409  1.00  0.63           N  
ATOM   3478  CA  VAL A 444      25.004  21.798  61.985  1.00  0.63           C  
ATOM   3479  C   VAL A 444      23.539  22.263  62.027  1.00  0.63           C  
ATOM   3480  O   VAL A 444      23.221  23.348  62.519  1.00  0.63           O  
ATOM   3481  CB  VAL A 444      25.577  22.036  60.578  1.00  0.63           C  
ATOM   3482  CG1 VAL A 444      25.278  23.441  60.024  1.00  0.63           C  
ATOM   3483  CG2 VAL A 444      27.103  21.865  60.618  1.00  0.63           C  
ATOM   3484  N   VAL A 445      22.610  21.416  61.539  1.00  0.63           N  
ATOM   3485  CA  VAL A 445      21.171  21.652  61.532  1.00  0.63           C  
ATOM   3486  C   VAL A 445      20.525  21.795  62.907  1.00  0.63           C  
ATOM   3487  O   VAL A 445      19.758  22.729  63.136  1.00  0.63           O  
ATOM   3488  CB  VAL A 445      20.452  20.538  60.771  1.00  0.63           C  
ATOM   3489  CG1 VAL A 445      18.919  20.712  60.780  1.00  0.63           C  
ATOM   3490  CG2 VAL A 445      20.930  20.540  59.308  1.00  0.63           C  
ATOM   3491  N   ASN A 446      20.793  20.909  63.887  1.00  0.66           N  
ATOM   3492  CA  ASN A 446      20.093  21.002  65.166  1.00  0.66           C  
ATOM   3493  C   ASN A 446      20.964  21.647  66.216  1.00  0.66           C  
ATOM   3494  O   ASN A 446      20.464  22.328  67.112  1.00  0.66           O  
ATOM   3495  CB  ASN A 446      19.581  19.629  65.661  1.00  0.66           C  
ATOM   3496  CG  ASN A 446      18.452  19.156  64.753  1.00  0.66           C  
ATOM   3497  OD1 ASN A 446      17.284  19.527  64.916  1.00  0.66           O  
ATOM   3498  ND2 ASN A 446      18.793  18.318  63.748  1.00  0.66           N  
ATOM   3499  N   ASP A 447      22.284  21.532  66.041  1.00  0.63           N  
ATOM   3500  CA  ASP A 447      23.297  22.076  66.896  1.00  0.63           C  
ATOM   3501  C   ASP A 447      24.111  23.114  66.097  1.00  0.63           C  
ATOM   3502  O   ASP A 447      25.107  22.846  65.438  1.00  0.63           O  
ATOM   3503  CB  ASP A 447      24.153  20.944  67.501  1.00  0.63           C  
ATOM   3504  CG  ASP A 447      23.190  20.027  68.231  1.00  0.63           C  
ATOM   3505  OD1 ASP A 447      22.678  20.456  69.308  1.00  0.63           O  
ATOM   3506  OD2 ASP A 447      22.853  18.951  67.685  1.00  0.63           O  
ATOM   3507  N   GLU A 448      23.747  24.403  66.093  1.00  0.74           N  
ATOM   3508  CA  GLU A 448      22.594  24.975  66.750  1.00  0.74           C  
ATOM   3509  C   GLU A 448      21.760  25.782  65.779  1.00  0.74           C  
ATOM   3510  O   GLU A 448      21.112  26.741  66.161  1.00  0.74           O  
ATOM   3511  CB  GLU A 448      22.977  25.738  68.046  1.00  0.74           C  
ATOM   3512  CG  GLU A 448      23.725  24.806  69.035  1.00  0.74           C  
ATOM   3513  CD  GLU A 448      23.753  25.203  70.501  1.00  0.74           C  
ATOM   3514  OE1 GLU A 448      24.281  26.289  70.824  1.00  0.74           O  
ATOM   3515  OE2 GLU A 448      23.296  24.362  71.317  1.00  0.74           O  
ATOM   3516  N   ALA A 449      21.696  25.426  64.477  1.00  0.79           N  
ATOM   3517  CA  ALA A 449      20.899  26.172  63.504  1.00  0.79           C  
ATOM   3518  C   ALA A 449      19.405  26.198  63.821  1.00  0.79           C  
ATOM   3519  O   ALA A 449      18.711  27.194  63.620  1.00  0.79           O  
ATOM   3520  CB  ALA A 449      21.142  25.669  62.070  1.00  0.79           C  
ATOM   3521  N   LYS A 450      18.873  25.093  64.358  1.00  0.75           N  
ATOM   3522  CA  LYS A 450      17.555  25.036  64.954  1.00  0.75           C  
ATOM   3523  C   LYS A 450      17.432  25.702  66.323  1.00  0.75           C  
ATOM   3524  O   LYS A 450      16.526  26.505  66.542  1.00  0.75           O  
ATOM   3525  CB  LYS A 450      17.137  23.556  65.103  1.00  0.75           C  
ATOM   3526  CG  LYS A 450      15.707  23.347  65.623  1.00  0.75           C  
ATOM   3527  CD  LYS A 450      15.298  21.871  65.556  1.00  0.75           C  
ATOM   3528  CE  LYS A 450      13.874  21.587  66.028  1.00  0.75           C  
ATOM   3529  NZ  LYS A 450      13.615  20.133  65.968  1.00  0.75           N  
ATOM   3530  N   ARG A 451      18.324  25.368  67.281  1.00  0.74           N  
ATOM   3531  CA  ARG A 451      18.258  25.859  68.653  1.00  0.74           C  
ATOM   3532  C   ARG A 451      18.583  27.338  68.807  1.00  0.74           C  
ATOM   3533  O   ARG A 451      17.853  28.086  69.448  1.00  0.74           O  
ATOM   3534  CB  ARG A 451      19.182  24.997  69.549  1.00  0.74           C  
ATOM   3535  CG  ARG A 451      19.101  25.295  71.064  1.00  0.74           C  
ATOM   3536  CD  ARG A 451      20.035  24.463  71.961  1.00  0.74           C  
ATOM   3537  NE  ARG A 451      19.668  23.002  71.825  1.00  0.74           N  
ATOM   3538  CZ  ARG A 451      20.391  22.136  71.095  1.00  0.74           C  
ATOM   3539  NH1 ARG A 451      19.948  20.899  70.867  1.00  0.74           N  
ATOM   3540  NH2 ARG A 451      21.564  22.452  70.574  1.00  0.74           N  
ATOM   3541  N   TYR A 452      19.653  27.821  68.153  1.00  0.76           N  
ATOM   3542  CA  TYR A 452      20.072  29.211  68.185  1.00  0.76           C  
ATOM   3543  C   TYR A 452      19.057  30.126  67.522  1.00  0.76           C  
ATOM   3544  O   TYR A 452      18.775  31.223  67.987  1.00  0.76           O  
ATOM   3545  CB  TYR A 452      21.469  29.370  67.531  1.00  0.76           C  
ATOM   3546  CG  TYR A 452      22.220  30.635  67.855  1.00  0.76           C  
ATOM   3547  CD1 TYR A 452      22.030  31.386  69.029  1.00  0.76           C  
ATOM   3548  CD2 TYR A 452      23.236  31.024  66.973  1.00  0.76           C  
ATOM   3549  CE1 TYR A 452      22.863  32.476  69.322  1.00  0.76           C  
ATOM   3550  CE2 TYR A 452      24.059  32.121  67.251  1.00  0.76           C  
ATOM   3551  CZ  TYR A 452      23.873  32.838  68.434  1.00  0.76           C  
ATOM   3552  OH  TYR A 452      24.671  33.961  68.695  1.00  0.76           O  
ATOM   3553  N   SER A 453      18.421  29.666  66.425  1.00  0.81           N  
ATOM   3554  CA  SER A 453      17.297  30.367  65.814  1.00  0.81           C  
ATOM   3555  C   SER A 453      16.117  30.534  66.755  1.00  0.81           C  
ATOM   3556  O   SER A 453      15.482  31.580  66.789  1.00  0.81           O  
ATOM   3557  CB  SER A 453      16.780  29.671  64.542  1.00  0.81           C  
ATOM   3558  OG  SER A 453      17.795  29.687  63.534  1.00  0.81           O  
ATOM   3559  N   ALA A 454      15.805  29.516  67.583  1.00  0.80           N  
ATOM   3560  CA  ALA A 454      14.821  29.649  68.643  1.00  0.80           C  
ATOM   3561  C   ALA A 454      15.215  30.647  69.735  1.00  0.80           C  
ATOM   3562  O   ALA A 454      14.410  31.478  70.147  1.00  0.80           O  
ATOM   3563  CB  ALA A 454      14.557  28.270  69.275  1.00  0.80           C  
ATOM   3564  N   GLU A 455      16.486  30.607  70.193  1.00  0.78           N  
ATOM   3565  CA  GLU A 455      17.048  31.528  71.174  1.00  0.78           C  
ATOM   3566  C   GLU A 455      17.036  32.983  70.708  1.00  0.78           C  
ATOM   3567  O   GLU A 455      16.661  33.892  71.445  1.00  0.78           O  
ATOM   3568  CB  GLU A 455      18.518  31.127  71.504  1.00  0.78           C  
ATOM   3569  CG  GLU A 455      18.663  29.815  72.320  1.00  0.78           C  
ATOM   3570  CD  GLU A 455      20.063  29.180  72.326  1.00  0.78           C  
ATOM   3571  OE1 GLU A 455      21.027  29.704  71.696  1.00  0.78           O  
ATOM   3572  OE2 GLU A 455      20.168  28.100  72.962  1.00  0.78           O  
ATOM   3573  N   LEU A 456      17.433  33.237  69.448  1.00  0.80           N  
ATOM   3574  CA  LEU A 456      17.441  34.569  68.871  1.00  0.80           C  
ATOM   3575  C   LEU A 456      16.094  35.023  68.309  1.00  0.80           C  
ATOM   3576  O   LEU A 456      15.860  36.216  68.132  1.00  0.80           O  
ATOM   3577  CB  LEU A 456      18.482  34.629  67.726  1.00  0.80           C  
ATOM   3578  CG  LEU A 456      19.946  34.394  68.151  1.00  0.80           C  
ATOM   3579  CD1 LEU A 456      20.862  34.481  66.923  1.00  0.80           C  
ATOM   3580  CD2 LEU A 456      20.419  35.362  69.243  1.00  0.80           C  
ATOM   3581  N   GLY A 457      15.165  34.092  68.007  1.00  0.82           N  
ATOM   3582  CA  GLY A 457      13.851  34.418  67.448  1.00  0.82           C  
ATOM   3583  C   GLY A 457      13.848  34.748  65.973  1.00  0.82           C  
ATOM   3584  O   GLY A 457      12.945  35.410  65.468  1.00  0.82           O  
ATOM   3585  N   LEU A 458      14.878  34.301  65.240  1.00  0.79           N  
ATOM   3586  CA  LEU A 458      15.074  34.591  63.831  1.00  0.79           C  
ATOM   3587  C   LEU A 458      14.689  33.379  62.982  1.00  0.79           C  
ATOM   3588  O   LEU A 458      14.521  32.291  63.540  1.00  0.79           O  
ATOM   3589  CB  LEU A 458      16.548  34.983  63.552  1.00  0.79           C  
ATOM   3590  CG  LEU A 458      17.050  36.239  64.297  1.00  0.79           C  
ATOM   3591  CD1 LEU A 458      18.532  36.473  63.969  1.00  0.79           C  
ATOM   3592  CD2 LEU A 458      16.217  37.491  63.987  1.00  0.79           C  
ATOM   3593  N   PRO A 459      14.498  33.462  61.653  1.00  0.79           N  
ATOM   3594  CA  PRO A 459      14.336  32.281  60.813  1.00  0.79           C  
ATOM   3595  C   PRO A 459      15.520  31.344  60.852  1.00  0.79           C  
ATOM   3596  O   PRO A 459      16.659  31.783  60.998  1.00  0.79           O  
ATOM   3597  CB  PRO A 459      14.130  32.828  59.390  1.00  0.79           C  
ATOM   3598  CG  PRO A 459      13.683  34.272  59.616  1.00  0.79           C  
ATOM   3599  CD  PRO A 459      14.502  34.678  60.838  1.00  0.79           C  
ATOM   3600  N   LYS A 460      15.264  30.037  60.704  1.00  0.75           N  
ATOM   3601  CA  LYS A 460      16.301  29.047  60.543  1.00  0.75           C  
ATOM   3602  C   LYS A 460      17.051  29.220  59.236  1.00  0.75           C  
ATOM   3603  O   LYS A 460      16.408  29.580  58.246  1.00  0.75           O  
ATOM   3604  CB  LYS A 460      15.709  27.628  60.653  1.00  0.75           C  
ATOM   3605  CG  LYS A 460      15.042  27.410  62.016  1.00  0.75           C  
ATOM   3606  CD  LYS A 460      14.391  26.033  62.128  1.00  0.75           C  
ATOM   3607  CE  LYS A 460      13.644  25.865  63.444  1.00  0.75           C  
ATOM   3608  NZ  LYS A 460      13.019  24.530  63.449  1.00  0.75           N  
ATOM   3609  N   PRO A 461      18.366  28.969  59.152  1.00  0.78           N  
ATOM   3610  CA  PRO A 461      19.084  28.960  57.890  1.00  0.78           C  
ATOM   3611  C   PRO A 461      18.429  28.079  56.856  1.00  0.78           C  
ATOM   3612  O   PRO A 461      18.182  26.902  57.108  1.00  0.78           O  
ATOM   3613  CB  PRO A 461      20.498  28.468  58.233  1.00  0.78           C  
ATOM   3614  CG  PRO A 461      20.656  28.808  59.713  1.00  0.78           C  
ATOM   3615  CD  PRO A 461      19.246  28.596  60.263  1.00  0.78           C  
ATOM   3616  N   LYS A 462      18.132  28.639  55.679  1.00  0.73           N  
ATOM   3617  CA  LYS A 462      17.516  27.931  54.581  1.00  0.73           C  
ATOM   3618  C   LYS A 462      18.347  26.759  54.084  1.00  0.73           C  
ATOM   3619  O   LYS A 462      17.790  25.750  53.660  1.00  0.73           O  
ATOM   3620  CB  LYS A 462      17.296  28.932  53.438  1.00  0.73           C  
ATOM   3621  CG  LYS A 462      16.176  29.948  53.692  1.00  0.73           C  
ATOM   3622  CD  LYS A 462      14.721  29.470  53.690  1.00  0.73           C  
ATOM   3623  CE  LYS A 462      13.700  30.571  53.991  1.00  0.73           C  
ATOM   3624  NZ  LYS A 462      13.623  31.532  52.893  1.00  0.73           N  
ATOM   3625  N   LEU A 463      19.684  26.918  54.148  1.00  0.74           N  
ATOM   3626  CA  LEU A 463      20.707  25.949  53.818  1.00  0.74           C  
ATOM   3627  C   LEU A 463      21.843  26.167  54.788  1.00  0.74           C  
ATOM   3628  O   LEU A 463      21.981  27.262  55.339  1.00  0.74           O  
ATOM   3629  CB  LEU A 463      21.339  26.187  52.434  1.00  0.74           C  
ATOM   3630  CG  LEU A 463      20.378  26.114  51.253  1.00  0.74           C  
ATOM   3631  CD1 LEU A 463      21.144  26.308  49.945  1.00  0.74           C  
ATOM   3632  CD2 LEU A 463      19.663  24.775  51.190  1.00  0.74           C  
ATOM   3633  N   ALA A 464      22.694  25.142  55.004  1.00  0.77           N  
ATOM   3634  CA  ALA A 464      23.664  25.218  56.073  1.00  0.77           C  
ATOM   3635  C   ALA A 464      25.102  24.829  55.759  1.00  0.77           C  
ATOM   3636  O   ALA A 464      26.031  25.307  56.411  1.00  0.77           O  
ATOM   3637  CB  ALA A 464      23.161  24.287  57.182  1.00  0.77           C  
ATOM   3638  N   THR A 465      25.342  23.954  54.773  1.00  0.75           N  
ATOM   3639  CA  THR A 465      26.633  23.292  54.596  1.00  0.75           C  
ATOM   3640  C   THR A 465      27.134  23.401  53.181  1.00  0.75           C  
ATOM   3641  O   THR A 465      26.365  23.530  52.231  1.00  0.75           O  
ATOM   3642  CB  THR A 465      26.581  21.810  54.934  1.00  0.75           C  
ATOM   3643  OG1 THR A 465      25.446  21.200  54.323  1.00  0.75           O  
ATOM   3644  CG2 THR A 465      26.457  21.661  56.459  1.00  0.75           C  
ATOM   3645  N   THR A 466      28.466  23.374  53.004  1.00  0.73           N  
ATOM   3646  CA  THR A 466      29.088  23.572  51.707  1.00  0.73           C  
ATOM   3647  C   THR A 466      30.494  22.993  51.704  1.00  0.73           C  
ATOM   3648  O   THR A 466      31.010  22.587  52.744  1.00  0.73           O  
ATOM   3649  CB  THR A 466      29.106  25.038  51.288  1.00  0.73           C  
ATOM   3650  OG1 THR A 466      29.528  25.184  49.949  1.00  0.73           O  
ATOM   3651  CG2 THR A 466      30.055  25.869  52.150  1.00  0.73           C  
ATOM   3652  N   VAL A 467      31.162  22.947  50.534  1.00  0.76           N  
ATOM   3653  CA  VAL A 467      32.584  22.658  50.426  1.00  0.76           C  
ATOM   3654  C   VAL A 467      33.226  23.752  49.616  1.00  0.76           C  
ATOM   3655  O   VAL A 467      32.817  24.042  48.495  1.00  0.76           O  
ATOM   3656  CB  VAL A 467      32.910  21.330  49.763  1.00  0.76           C  
ATOM   3657  CG1 VAL A 467      34.426  21.114  49.582  1.00  0.76           C  
ATOM   3658  CG2 VAL A 467      32.386  20.231  50.682  1.00  0.76           C  
ATOM   3659  N   LYS A 468      34.279  24.374  50.171  1.00  0.75           N  
ATOM   3660  CA  LYS A 468      35.085  25.347  49.478  1.00  0.75           C  
ATOM   3661  C   LYS A 468      36.549  24.919  49.474  1.00  0.75           C  
ATOM   3662  O   LYS A 468      37.073  24.578  50.535  1.00  0.75           O  
ATOM   3663  CB  LYS A 468      34.986  26.725  50.163  1.00  0.75           C  
ATOM   3664  CG  LYS A 468      35.678  27.842  49.370  1.00  0.75           C  
ATOM   3665  CD  LYS A 468      35.624  29.178  50.113  1.00  0.75           C  
ATOM   3666  CE  LYS A 468      36.019  30.392  49.281  1.00  0.75           C  
ATOM   3667  NZ  LYS A 468      35.023  30.526  48.211  1.00  0.75           N  
ATOM   3668  N   PRO A 469      37.289  24.967  48.372  1.00  0.78           N  
ATOM   3669  CA  PRO A 469      38.708  24.645  48.344  1.00  0.78           C  
ATOM   3670  C   PRO A 469      39.495  25.905  48.600  1.00  0.78           C  
ATOM   3671  O   PRO A 469      40.337  26.304  47.798  1.00  0.78           O  
ATOM   3672  CB  PRO A 469      38.908  24.178  46.898  1.00  0.78           C  
ATOM   3673  CG  PRO A 469      37.954  25.069  46.106  1.00  0.78           C  
ATOM   3674  CD  PRO A 469      36.747  25.128  47.029  1.00  0.78           C  
ATOM   3675  N   GLU A 470      39.238  26.546  49.746  1.00  0.74           N  
ATOM   3676  CA  GLU A 470      39.940  27.730  50.183  1.00  0.74           C  
ATOM   3677  C   GLU A 470      41.418  27.476  50.379  1.00  0.74           C  
ATOM   3678  O   GLU A 470      41.832  26.853  51.355  1.00  0.74           O  
ATOM   3679  CB  GLU A 470      39.326  28.208  51.504  1.00  0.74           C  
ATOM   3680  CG  GLU A 470      40.069  29.374  52.185  1.00  0.74           C  
ATOM   3681  CD  GLU A 470      40.062  30.684  51.417  1.00  0.74           C  
ATOM   3682  OE1 GLU A 470      38.955  31.114  51.000  1.00  0.74           O  
ATOM   3683  OE2 GLU A 470      41.169  31.267  51.275  1.00  0.74           O  
ATOM   3684  N   GLY A 471      42.243  27.943  49.422  1.00  0.74           N  
ATOM   3685  CA  GLY A 471      43.665  27.659  49.416  1.00  0.74           C  
ATOM   3686  C   GLY A 471      44.441  28.380  50.475  1.00  0.74           C  
ATOM   3687  O   GLY A 471      45.227  27.782  51.186  1.00  0.74           O  
ATOM   3688  N   THR A 472      44.265  29.694  50.655  1.00  0.73           N  
ATOM   3689  CA  THR A 472      45.121  30.442  51.580  1.00  0.73           C  
ATOM   3690  C   THR A 472      44.945  30.032  53.029  1.00  0.73           C  
ATOM   3691  O   THR A 472      45.910  29.815  53.764  1.00  0.73           O  
ATOM   3692  CB  THR A 472      44.916  31.941  51.470  1.00  0.73           C  
ATOM   3693  OG1 THR A 472      45.172  32.363  50.136  1.00  0.73           O  
ATOM   3694  CG2 THR A 472      45.907  32.700  52.362  1.00  0.73           C  
ATOM   3695  N   LEU A 473      43.692  29.867  53.481  1.00  0.75           N  
ATOM   3696  CA  LEU A 473      43.420  29.391  54.823  1.00  0.75           C  
ATOM   3697  C   LEU A 473      43.798  27.947  55.066  1.00  0.75           C  
ATOM   3698  O   LEU A 473      44.248  27.580  56.149  1.00  0.75           O  
ATOM   3699  CB  LEU A 473      41.951  29.538  55.222  1.00  0.75           C  
ATOM   3700  CG  LEU A 473      41.402  30.961  55.180  1.00  0.75           C  
ATOM   3701  CD1 LEU A 473      39.908  30.957  55.471  1.00  0.75           C  
ATOM   3702  CD2 LEU A 473      42.064  31.787  56.273  1.00  0.75           C  
ATOM   3703  N   SER A 474      43.645  27.073  54.053  1.00  0.77           N  
ATOM   3704  CA  SER A 474      44.085  25.690  54.153  1.00  0.77           C  
ATOM   3705  C   SER A 474      45.581  25.575  54.400  1.00  0.77           C  
ATOM   3706  O   SER A 474      46.036  24.783  55.223  1.00  0.77           O  
ATOM   3707  CB  SER A 474      43.657  24.825  52.942  1.00  0.77           C  
ATOM   3708  OG  SER A 474      44.311  25.198  51.737  1.00  0.77           O  
ATOM   3709  N   LEU A 475      46.381  26.450  53.762  1.00  0.75           N  
ATOM   3710  CA  LEU A 475      47.807  26.575  54.006  1.00  0.75           C  
ATOM   3711  C   LEU A 475      48.200  26.930  55.439  1.00  0.75           C  
ATOM   3712  O   LEU A 475      49.282  26.543  55.887  1.00  0.75           O  
ATOM   3713  CB  LEU A 475      48.474  27.607  53.072  1.00  0.75           C  
ATOM   3714  CG  LEU A 475      48.368  27.303  51.567  1.00  0.75           C  
ATOM   3715  CD1 LEU A 475      48.885  28.505  50.763  1.00  0.75           C  
ATOM   3716  CD2 LEU A 475      49.007  25.975  51.143  1.00  0.75           C  
ATOM   3717  N   LEU A 476      47.342  27.647  56.209  1.00  0.75           N  
ATOM   3718  CA  LEU A 476      47.587  27.964  57.614  1.00  0.75           C  
ATOM   3719  C   LEU A 476      47.778  26.721  58.473  1.00  0.75           C  
ATOM   3720  O   LEU A 476      48.692  26.640  59.293  1.00  0.75           O  
ATOM   3721  CB  LEU A 476      46.448  28.792  58.264  1.00  0.75           C  
ATOM   3722  CG  LEU A 476      46.254  30.224  57.735  1.00  0.75           C  
ATOM   3723  CD1 LEU A 476      45.165  30.927  58.557  1.00  0.75           C  
ATOM   3724  CD2 LEU A 476      47.549  31.032  57.803  1.00  0.75           C  
ATOM   3725  N   ALA A 477      46.933  25.704  58.256  1.00  0.74           N  
ATOM   3726  CA  ALA A 477      46.959  24.472  59.010  1.00  0.74           C  
ATOM   3727  C   ALA A 477      47.598  23.309  58.256  1.00  0.74           C  
ATOM   3728  O   ALA A 477      47.729  22.201  58.772  1.00  0.74           O  
ATOM   3729  CB  ALA A 477      45.503  24.133  59.321  1.00  0.74           C  
ATOM   3730  N   GLY A 478      48.039  23.538  57.004  1.00  0.75           N  
ATOM   3731  CA  GLY A 478      48.677  22.520  56.170  1.00  0.75           C  
ATOM   3732  C   GLY A 478      47.774  21.404  55.706  1.00  0.75           C  
ATOM   3733  O   GLY A 478      48.208  20.271  55.524  1.00  0.75           O  
ATOM   3734  N   VAL A 479      46.481  21.694  55.512  1.00  0.72           N  
ATOM   3735  CA  VAL A 479      45.491  20.699  55.134  1.00  0.72           C  
ATOM   3736  C   VAL A 479      45.297  20.588  53.638  1.00  0.72           C  
ATOM   3737  O   VAL A 479      45.658  21.464  52.856  1.00  0.72           O  
ATOM   3738  CB  VAL A 479      44.136  20.964  55.766  1.00  0.72           C  
ATOM   3739  CG1 VAL A 479      44.292  20.842  57.273  1.00  0.72           C  
ATOM   3740  CG2 VAL A 479      43.616  22.344  55.354  1.00  0.72           C  
ATOM   3741  N   SER A 480      44.675  19.483  53.179  1.00  0.75           N  
ATOM   3742  CA  SER A 480      44.131  19.417  51.834  1.00  0.75           C  
ATOM   3743  C   SER A 480      43.001  20.430  51.607  1.00  0.75           C  
ATOM   3744  O   SER A 480      42.175  20.718  52.474  1.00  0.75           O  
ATOM   3745  CB  SER A 480      43.719  17.978  51.436  1.00  0.75           C  
ATOM   3746  OG  SER A 480      42.769  17.417  52.341  1.00  0.75           O  
ATOM   3747  N   SER A 481      42.960  21.070  50.428  1.00  0.77           N  
ATOM   3748  CA  SER A 481      42.045  22.177  50.179  1.00  0.77           C  
ATOM   3749  C   SER A 481      40.668  21.700  49.776  1.00  0.77           C  
ATOM   3750  O   SER A 481      40.472  21.158  48.695  1.00  0.77           O  
ATOM   3751  CB  SER A 481      42.558  23.112  49.053  1.00  0.77           C  
ATOM   3752  OG  SER A 481      43.789  23.726  49.432  1.00  0.77           O  
ATOM   3753  N   GLY A 482      39.634  21.906  50.620  1.00  0.77           N  
ATOM   3754  CA  GLY A 482      38.306  21.339  50.360  1.00  0.77           C  
ATOM   3755  C   GLY A 482      38.311  19.828  50.261  1.00  0.77           C  
ATOM   3756  O   GLY A 482      38.827  19.146  51.142  1.00  0.77           O  
ATOM   3757  N   VAL A 483      37.728  19.296  49.163  1.00  0.76           N  
ATOM   3758  CA  VAL A 483      37.706  17.885  48.784  1.00  0.76           C  
ATOM   3759  C   VAL A 483      38.818  17.617  47.744  1.00  0.76           C  
ATOM   3760  O   VAL A 483      38.867  16.550  47.120  1.00  0.76           O  
ATOM   3761  CB  VAL A 483      36.367  17.460  48.121  1.00  0.76           C  
ATOM   3762  CG1 VAL A 483      35.118  17.241  48.995  1.00  0.76           C  
ATOM   3763  CG2 VAL A 483      35.948  18.528  47.126  1.00  0.76           C  
ATOM   3764  N   HIS A 484      39.730  18.591  47.486  1.00  0.73           N  
ATOM   3765  CA  HIS A 484      40.868  18.414  46.583  1.00  0.73           C  
ATOM   3766  C   HIS A 484      41.884  17.404  47.102  1.00  0.73           C  
ATOM   3767  O   HIS A 484      42.182  17.396  48.297  1.00  0.73           O  
ATOM   3768  CB  HIS A 484      41.722  19.685  46.276  1.00  0.73           C  
ATOM   3769  CG  HIS A 484      41.072  20.805  45.514  1.00  0.73           C  
ATOM   3770  ND1 HIS A 484      39.744  20.743  45.174  1.00  0.73           N  
ATOM   3771  CD2 HIS A 484      41.619  21.945  45.020  1.00  0.73           C  
ATOM   3772  CE1 HIS A 484      39.501  21.831  44.486  1.00  0.73           C  
ATOM   3773  NE2 HIS A 484      40.603  22.601  44.355  1.00  0.73           N  
ATOM   3774  N   PRO A 485      42.486  16.578  46.254  1.00  0.73           N  
ATOM   3775  CA  PRO A 485      43.621  15.769  46.652  1.00  0.73           C  
ATOM   3776  C   PRO A 485      44.916  16.561  46.622  1.00  0.73           C  
ATOM   3777  O   PRO A 485      44.990  17.633  46.021  1.00  0.73           O  
ATOM   3778  CB  PRO A 485      43.621  14.699  45.568  1.00  0.73           C  
ATOM   3779  CG  PRO A 485      43.184  15.422  44.298  1.00  0.73           C  
ATOM   3780  CD  PRO A 485      42.168  16.424  44.827  1.00  0.73           C  
ATOM   3781  N   ALA A 486      45.970  16.049  47.282  1.00  0.74           N  
ATOM   3782  CA  ALA A 486      47.294  16.631  47.245  1.00  0.74           C  
ATOM   3783  C   ALA A 486      47.946  16.621  45.859  1.00  0.74           C  
ATOM   3784  O   ALA A 486      47.728  15.731  45.040  1.00  0.74           O  
ATOM   3785  CB  ALA A 486      48.210  15.924  48.264  1.00  0.74           C  
ATOM   3786  N   TYR A 487      48.800  17.620  45.544  1.00  0.67           N  
ATOM   3787  CA  TYR A 487      49.602  17.612  44.324  1.00  0.67           C  
ATOM   3788  C   TYR A 487      50.575  16.423  44.272  1.00  0.67           C  
ATOM   3789  O   TYR A 487      50.750  15.798  43.225  1.00  0.67           O  
ATOM   3790  CB  TYR A 487      50.333  18.977  44.156  1.00  0.67           C  
ATOM   3791  CG  TYR A 487      51.113  19.084  42.864  1.00  0.67           C  
ATOM   3792  CD1 TYR A 487      52.469  18.724  42.864  1.00  0.67           C  
ATOM   3793  CD2 TYR A 487      50.529  19.532  41.660  1.00  0.67           C  
ATOM   3794  CE1 TYR A 487      53.216  18.756  41.686  1.00  0.67           C  
ATOM   3795  CE2 TYR A 487      51.285  19.571  40.471  1.00  0.67           C  
ATOM   3796  CZ  TYR A 487      52.628  19.158  40.489  1.00  0.67           C  
ATOM   3797  OH  TYR A 487      53.451  19.078  39.349  1.00  0.67           O  
ATOM   3798  N   ALA A 488      51.192  16.074  45.420  1.00  0.73           N  
ATOM   3799  CA  ALA A 488      52.118  14.975  45.531  1.00  0.73           C  
ATOM   3800  C   ALA A 488      52.217  14.510  46.989  1.00  0.73           C  
ATOM   3801  O   ALA A 488      51.773  15.252  47.870  1.00  0.73           O  
ATOM   3802  CB  ALA A 488      53.488  15.434  45.018  1.00  0.73           C  
ATOM   3803  N   PRO A 489      52.765  13.312  47.275  1.00  0.72           N  
ATOM   3804  CA  PRO A 489      53.012  12.831  48.642  1.00  0.72           C  
ATOM   3805  C   PRO A 489      54.120  13.566  49.367  1.00  0.72           C  
ATOM   3806  O   PRO A 489      54.019  13.851  50.557  1.00  0.72           O  
ATOM   3807  CB  PRO A 489      53.425  11.355  48.457  1.00  0.72           C  
ATOM   3808  CG  PRO A 489      52.830  10.939  47.110  1.00  0.72           C  
ATOM   3809  CD  PRO A 489      52.882  12.225  46.292  1.00  0.72           C  
ATOM   3810  N   TYR A 490      55.221  13.831  48.656  1.00  0.79           N  
ATOM   3811  CA  TYR A 490      56.389  14.492  49.183  1.00  0.79           C  
ATOM   3812  C   TYR A 490      56.731  15.565  48.184  1.00  0.79           C  
ATOM   3813  O   TYR A 490      56.826  15.300  46.984  1.00  0.79           O  
ATOM   3814  CB  TYR A 490      57.615  13.558  49.317  1.00  0.79           C  
ATOM   3815  CG  TYR A 490      57.360  12.455  50.302  1.00  0.79           C  
ATOM   3816  CD1 TYR A 490      57.484  12.703  51.676  1.00  0.79           C  
ATOM   3817  CD2 TYR A 490      57.006  11.164  49.874  1.00  0.79           C  
ATOM   3818  CE1 TYR A 490      57.273  11.674  52.603  1.00  0.79           C  
ATOM   3819  CE2 TYR A 490      56.755  10.144  50.808  1.00  0.79           C  
ATOM   3820  CZ  TYR A 490      56.893  10.401  52.175  1.00  0.79           C  
ATOM   3821  OH  TYR A 490      56.660   9.385  53.132  1.00  0.79           O  
ATOM   3822  N   TYR A 491      56.902  16.814  48.638  1.00  0.80           N  
ATOM   3823  CA  TYR A 491      57.157  17.894  47.714  1.00  0.80           C  
ATOM   3824  C   TYR A 491      58.017  18.993  48.292  1.00  0.80           C  
ATOM   3825  O   TYR A 491      58.143  19.173  49.502  1.00  0.80           O  
ATOM   3826  CB  TYR A 491      55.851  18.504  47.117  1.00  0.80           C  
ATOM   3827  CG  TYR A 491      54.845  18.968  48.149  1.00  0.80           C  
ATOM   3828  CD1 TYR A 491      54.790  20.320  48.528  1.00  0.80           C  
ATOM   3829  CD2 TYR A 491      53.877  18.090  48.666  1.00  0.80           C  
ATOM   3830  CE1 TYR A 491      53.804  20.777  49.415  1.00  0.80           C  
ATOM   3831  CE2 TYR A 491      52.893  18.550  49.555  1.00  0.80           C  
ATOM   3832  CZ  TYR A 491      52.866  19.892  49.946  1.00  0.80           C  
ATOM   3833  OH  TYR A 491      51.906  20.391  50.856  1.00  0.80           O  
ATOM   3834  N   ILE A 492      58.614  19.775  47.379  1.00  0.76           N  
ATOM   3835  CA  ILE A 492      59.182  21.077  47.636  1.00  0.76           C  
ATOM   3836  C   ILE A 492      58.176  22.095  47.225  1.00  0.76           C  
ATOM   3837  O   ILE A 492      57.797  22.196  46.060  1.00  0.76           O  
ATOM   3838  CB  ILE A 492      60.470  21.319  46.867  1.00  0.76           C  
ATOM   3839  CG1 ILE A 492      61.495  20.241  47.238  1.00  0.76           C  
ATOM   3840  CG2 ILE A 492      61.025  22.733  47.120  1.00  0.76           C  
ATOM   3841  CD1 ILE A 492      61.766  20.192  48.739  1.00  0.76           C  
ATOM   3842  N   ARG A 493      57.695  22.884  48.193  1.00  0.76           N  
ATOM   3843  CA  ARG A 493      56.796  23.963  47.891  1.00  0.76           C  
ATOM   3844  C   ARG A 493      57.551  25.255  47.949  1.00  0.76           C  
ATOM   3845  O   ARG A 493      58.171  25.612  48.947  1.00  0.76           O  
ATOM   3846  CB  ARG A 493      55.592  24.003  48.843  1.00  0.76           C  
ATOM   3847  CG  ARG A 493      54.344  24.668  48.236  1.00  0.76           C  
ATOM   3848  CD  ARG A 493      54.314  26.191  48.307  1.00  0.76           C  
ATOM   3849  NE  ARG A 493      52.943  26.584  47.878  1.00  0.76           N  
ATOM   3850  CZ  ARG A 493      52.519  27.847  47.786  1.00  0.76           C  
ATOM   3851  NH1 ARG A 493      51.258  28.086  47.433  1.00  0.76           N  
ATOM   3852  NH2 ARG A 493      53.335  28.872  47.997  1.00  0.76           N  
ATOM   3853  N   ARG A 494      57.494  25.999  46.848  1.00  0.78           N  
ATOM   3854  CA  ARG A 494      58.140  27.270  46.722  1.00  0.78           C  
ATOM   3855  C   ARG A 494      57.186  28.389  47.110  1.00  0.78           C  
ATOM   3856  O   ARG A 494      56.044  28.492  46.658  1.00  0.78           O  
ATOM   3857  CB  ARG A 494      58.678  27.398  45.285  1.00  0.78           C  
ATOM   3858  CG  ARG A 494      59.915  26.502  45.071  1.00  0.78           C  
ATOM   3859  CD  ARG A 494      60.621  26.671  43.725  1.00  0.78           C  
ATOM   3860  NE  ARG A 494      61.883  25.873  43.794  1.00  0.78           N  
ATOM   3861  CZ  ARG A 494      62.005  24.617  43.367  1.00  0.78           C  
ATOM   3862  NH1 ARG A 494      61.000  23.930  42.868  1.00  0.78           N  
ATOM   3863  NH2 ARG A 494      63.183  24.009  43.468  1.00  0.78           N  
ATOM   3864  N   VAL A 495      57.621  29.267  48.023  1.00  0.82           N  
ATOM   3865  CA  VAL A 495      56.855  30.439  48.407  1.00  0.82           C  
ATOM   3866  C   VAL A 495      57.645  31.633  47.932  1.00  0.82           C  
ATOM   3867  O   VAL A 495      58.843  31.746  48.178  1.00  0.82           O  
ATOM   3868  CB  VAL A 495      56.613  30.544  49.908  1.00  0.82           C  
ATOM   3869  CG1 VAL A 495      55.794  31.805  50.253  1.00  0.82           C  
ATOM   3870  CG2 VAL A 495      55.887  29.288  50.426  1.00  0.82           C  
ATOM   3871  N   ARG A 496      56.988  32.550  47.197  1.00  0.79           N  
ATOM   3872  CA  ARG A 496      57.658  33.685  46.601  1.00  0.79           C  
ATOM   3873  C   ARG A 496      57.514  34.934  47.441  1.00  0.79           C  
ATOM   3874  O   ARG A 496      56.426  35.299  47.895  1.00  0.79           O  
ATOM   3875  CB  ARG A 496      57.149  33.955  45.172  1.00  0.79           C  
ATOM   3876  CG  ARG A 496      57.097  32.672  44.327  1.00  0.79           C  
ATOM   3877  CD  ARG A 496      57.289  32.895  42.826  1.00  0.79           C  
ATOM   3878  NE  ARG A 496      56.221  33.807  42.302  1.00  0.79           N  
ATOM   3879  CZ  ARG A 496      56.089  34.099  40.999  1.00  0.79           C  
ATOM   3880  NH1 ARG A 496      55.202  35.017  40.614  1.00  0.79           N  
ATOM   3881  NH2 ARG A 496      56.818  33.532  40.045  1.00  0.79           N  
ATOM   3882  N   ILE A 497      58.644  35.599  47.689  1.00  0.78           N  
ATOM   3883  CA  ILE A 497      58.766  36.717  48.598  1.00  0.78           C  
ATOM   3884  C   ILE A 497      59.420  37.885  47.857  1.00  0.78           C  
ATOM   3885  O   ILE A 497      60.361  37.689  47.095  1.00  0.78           O  
ATOM   3886  CB  ILE A 497      59.599  36.287  49.807  1.00  0.78           C  
ATOM   3887  CG1 ILE A 497      58.874  35.230  50.674  1.00  0.78           C  
ATOM   3888  CG2 ILE A 497      59.934  37.507  50.650  1.00  0.78           C  
ATOM   3889  CD1 ILE A 497      59.688  34.796  51.895  1.00  0.78           C  
ATOM   3890  N   ASN A 498      58.960  39.150  48.050  1.00  0.76           N  
ATOM   3891  CA  ASN A 498      59.677  40.346  47.595  1.00  0.76           C  
ATOM   3892  C   ASN A 498      61.062  40.416  48.255  1.00  0.76           C  
ATOM   3893  O   ASN A 498      61.181  40.190  49.451  1.00  0.76           O  
ATOM   3894  CB  ASN A 498      58.861  41.619  47.987  1.00  0.76           C  
ATOM   3895  CG  ASN A 498      59.398  42.919  47.376  1.00  0.76           C  
ATOM   3896  OD1 ASN A 498      60.489  43.378  47.720  1.00  0.76           O  
ATOM   3897  ND2 ASN A 498      58.613  43.550  46.472  1.00  0.76           N  
ATOM   3898  N   LYS A 499      62.149  40.766  47.547  1.00  0.71           N  
ATOM   3899  CA  LYS A 499      63.496  40.751  48.115  1.00  0.71           C  
ATOM   3900  C   LYS A 499      63.714  41.574  49.388  1.00  0.71           C  
ATOM   3901  O   LYS A 499      64.639  41.313  50.154  1.00  0.71           O  
ATOM   3902  CB  LYS A 499      64.550  41.200  47.078  1.00  0.71           C  
ATOM   3903  CG  LYS A 499      64.489  42.686  46.713  1.00  0.71           C  
ATOM   3904  CD  LYS A 499      65.662  43.094  45.815  1.00  0.71           C  
ATOM   3905  CE  LYS A 499      65.612  44.578  45.435  1.00  0.71           C  
ATOM   3906  NZ  LYS A 499      66.541  44.872  44.332  1.00  0.71           N  
ATOM   3907  N   HIS A 500      62.844  42.574  49.631  1.00  0.69           N  
ATOM   3908  CA  HIS A 500      62.893  43.436  50.795  1.00  0.69           C  
ATOM   3909  C   HIS A 500      62.027  42.978  51.952  1.00  0.69           C  
ATOM   3910  O   HIS A 500      61.964  43.647  52.979  1.00  0.69           O  
ATOM   3911  CB  HIS A 500      62.319  44.813  50.420  1.00  0.69           C  
ATOM   3912  CG  HIS A 500      63.116  45.517  49.383  1.00  0.69           C  
ATOM   3913  ND1 HIS A 500      64.345  46.034  49.732  1.00  0.69           N  
ATOM   3914  CD2 HIS A 500      62.804  45.858  48.108  1.00  0.69           C  
ATOM   3915  CE1 HIS A 500      64.757  46.688  48.673  1.00  0.69           C  
ATOM   3916  NE2 HIS A 500      63.862  46.618  47.656  1.00  0.69           N  
ATOM   3917  N   ASP A 501      61.309  41.850  51.823  1.00  0.77           N  
ATOM   3918  CA  ASP A 501      60.425  41.364  52.867  1.00  0.77           C  
ATOM   3919  C   ASP A 501      61.161  41.039  54.173  1.00  0.77           C  
ATOM   3920  O   ASP A 501      62.246  40.448  54.203  1.00  0.77           O  
ATOM   3921  CB  ASP A 501      59.639  40.148  52.334  1.00  0.77           C  
ATOM   3922  CG  ASP A 501      58.353  39.777  53.059  1.00  0.77           C  
ATOM   3923  OD1 ASP A 501      57.347  39.494  52.351  1.00  0.77           O  
ATOM   3924  OD2 ASP A 501      58.384  39.708  54.310  1.00  0.77           O  
ATOM   3925  N   SER A 502      60.544  41.421  55.301  1.00  0.74           N  
ATOM   3926  CA  SER A 502      61.062  41.273  56.643  1.00  0.74           C  
ATOM   3927  C   SER A 502      61.276  39.819  57.014  1.00  0.74           C  
ATOM   3928  O   SER A 502      62.216  39.449  57.716  1.00  0.74           O  
ATOM   3929  CB  SER A 502      60.146  42.018  57.656  1.00  0.74           C  
ATOM   3930  OG  SER A 502      58.821  41.475  57.703  1.00  0.74           O  
ATOM   3931  N   VAL A 503      60.437  38.902  56.510  1.00  0.77           N  
ATOM   3932  CA  VAL A 503      60.541  37.498  56.874  1.00  0.77           C  
ATOM   3933  C   VAL A 503      61.786  36.777  56.332  1.00  0.77           C  
ATOM   3934  O   VAL A 503      62.204  35.741  56.847  1.00  0.77           O  
ATOM   3935  CB  VAL A 503      59.291  36.711  56.486  1.00  0.77           C  
ATOM   3936  CG1 VAL A 503      58.026  37.457  56.945  1.00  0.77           C  
ATOM   3937  CG2 VAL A 503      59.236  36.472  54.971  1.00  0.77           C  
ATOM   3938  N   ALA A 504      62.421  37.294  55.259  1.00  0.80           N  
ATOM   3939  CA  ALA A 504      63.413  36.573  54.481  1.00  0.80           C  
ATOM   3940  C   ALA A 504      64.735  36.215  55.170  1.00  0.80           C  
ATOM   3941  O   ALA A 504      65.188  35.077  55.102  1.00  0.80           O  
ATOM   3942  CB  ALA A 504      63.679  37.394  53.208  1.00  0.80           C  
ATOM   3943  N   GLN A 505      65.381  37.157  55.894  1.00  0.71           N  
ATOM   3944  CA  GLN A 505      66.616  36.937  56.669  1.00  0.71           C  
ATOM   3945  C   GLN A 505      66.375  35.935  57.757  1.00  0.71           C  
ATOM   3946  O   GLN A 505      67.173  35.056  58.063  1.00  0.71           O  
ATOM   3947  CB  GLN A 505      67.073  38.289  57.264  1.00  0.71           C  
ATOM   3948  CG  GLN A 505      68.094  38.294  58.425  1.00  0.71           C  
ATOM   3949  CD  GLN A 505      69.455  37.813  57.944  1.00  0.71           C  
ATOM   3950  OE1 GLN A 505      69.730  37.782  56.737  1.00  0.71           O  
ATOM   3951  NE2 GLN A 505      70.314  37.424  58.915  1.00  0.71           N  
ATOM   3952  N   ALA A 506      65.190  36.038  58.332  1.00  0.72           N  
ATOM   3953  CA  ALA A 506      64.726  35.122  59.316  1.00  0.72           C  
ATOM   3954  C   ALA A 506      64.550  33.690  58.760  1.00  0.72           C  
ATOM   3955  O   ALA A 506      65.067  32.720  59.276  1.00  0.72           O  
ATOM   3956  CB  ALA A 506      63.452  35.774  59.842  1.00  0.72           C  
ATOM   3957  N   LEU A 507      63.890  33.517  57.608  1.00  0.71           N  
ATOM   3958  CA  LEU A 507      63.846  32.230  56.918  1.00  0.71           C  
ATOM   3959  C   LEU A 507      65.222  31.689  56.503  1.00  0.71           C  
ATOM   3960  O   LEU A 507      65.501  30.508  56.680  1.00  0.71           O  
ATOM   3961  CB  LEU A 507      62.951  32.302  55.665  1.00  0.71           C  
ATOM   3962  CG  LEU A 507      61.443  32.428  55.950  1.00  0.71           C  
ATOM   3963  CD1 LEU A 507      60.715  32.939  54.703  1.00  0.71           C  
ATOM   3964  CD2 LEU A 507      60.839  31.091  56.396  1.00  0.71           C  
ATOM   3965  N   ARG A 508      66.143  32.537  55.986  1.00  0.66           N  
ATOM   3966  CA  ARG A 508      67.526  32.166  55.702  1.00  0.66           C  
ATOM   3967  C   ARG A 508      68.292  31.684  56.926  1.00  0.66           C  
ATOM   3968  O   ARG A 508      69.082  30.746  56.860  1.00  0.66           O  
ATOM   3969  CB  ARG A 508      68.299  33.367  55.105  1.00  0.66           C  
ATOM   3970  CG  ARG A 508      67.839  33.760  53.688  1.00  0.66           C  
ATOM   3971  CD  ARG A 508      68.758  34.763  52.984  1.00  0.66           C  
ATOM   3972  NE  ARG A 508      68.742  36.050  53.762  1.00  0.66           N  
ATOM   3973  CZ  ARG A 508      67.974  37.111  53.484  1.00  0.66           C  
ATOM   3974  NH1 ARG A 508      68.160  38.230  54.181  1.00  0.66           N  
ATOM   3975  NH2 ARG A 508      67.034  37.087  52.545  1.00  0.66           N  
ATOM   3976  N   ALA A 509      68.051  32.301  58.095  1.00  0.68           N  
ATOM   3977  CA  ALA A 509      68.716  31.948  59.333  1.00  0.68           C  
ATOM   3978  C   ALA A 509      68.411  30.543  59.857  1.00  0.68           C  
ATOM   3979  O   ALA A 509      69.092  30.012  60.730  1.00  0.68           O  
ATOM   3980  CB  ALA A 509      68.415  33.029  60.387  1.00  0.68           C  
ATOM   3981  N   LEU A 510      67.394  29.879  59.303  1.00  0.54           N  
ATOM   3982  CA  LEU A 510      67.051  28.541  59.677  1.00  0.54           C  
ATOM   3983  C   LEU A 510      67.528  27.387  58.859  1.00  0.54           C  
ATOM   3984  O   LEU A 510      67.329  26.234  59.255  1.00  0.54           O  
ATOM   3985  CB  LEU A 510      65.572  28.480  59.383  1.00  0.54           C  
ATOM   3986  CG  LEU A 510      64.726  29.292  60.309  1.00  0.54           C  
ATOM   3987  CD1 LEU A 510      63.379  28.784  59.813  1.00  0.54           C  
ATOM   3988  CD2 LEU A 510      65.196  28.827  61.687  1.00  0.54           C  
ATOM   3989  N   GLY A 511      68.099  27.661  57.686  1.00  0.58           N  
ATOM   3990  CA  GLY A 511      68.405  26.605  56.741  1.00  0.58           C  
ATOM   3991  C   GLY A 511      67.329  26.346  55.714  1.00  0.58           C  
ATOM   3992  O   GLY A 511      67.440  25.400  54.949  1.00  0.58           O  
ATOM   3993  N   MET A 512      66.258  27.179  55.606  1.00  0.66           N  
ATOM   3994  CA  MET A 512      65.420  27.141  54.401  1.00  0.66           C  
ATOM   3995  C   MET A 512      66.277  27.455  53.183  1.00  0.66           C  
ATOM   3996  O   MET A 512      67.153  28.312  53.265  1.00  0.66           O  
ATOM   3997  CB  MET A 512      64.240  28.161  54.397  1.00  0.66           C  
ATOM   3998  CG  MET A 512      63.106  27.899  55.410  1.00  0.66           C  
ATOM   3999  SD  MET A 512      61.922  26.614  54.890  1.00  0.66           S  
ATOM   4000  CE  MET A 512      61.025  26.438  56.465  1.00  0.66           C  
ATOM   4001  N   GLU A 513      66.072  26.766  52.046  1.00  0.74           N  
ATOM   4002  CA  GLU A 513      66.843  27.021  50.842  1.00  0.74           C  
ATOM   4003  C   GLU A 513      66.197  28.138  50.029  1.00  0.74           C  
ATOM   4004  O   GLU A 513      65.001  28.053  49.734  1.00  0.74           O  
ATOM   4005  CB  GLU A 513      66.982  25.740  49.982  1.00  0.74           C  
ATOM   4006  CG  GLU A 513      67.895  25.901  48.738  1.00  0.74           C  
ATOM   4007  CD  GLU A 513      68.280  24.582  48.057  1.00  0.74           C  
ATOM   4008  OE1 GLU A 513      68.037  23.499  48.648  1.00  0.74           O  
ATOM   4009  OE2 GLU A 513      68.884  24.669  46.953  1.00  0.74           O  
ATOM   4010  N   PRO A 514      66.907  29.220  49.689  1.00  0.79           N  
ATOM   4011  CA  PRO A 514      66.337  30.203  48.788  1.00  0.79           C  
ATOM   4012  C   PRO A 514      67.158  30.358  47.520  1.00  0.79           C  
ATOM   4013  O   PRO A 514      68.324  29.979  47.443  1.00  0.79           O  
ATOM   4014  CB  PRO A 514      66.404  31.495  49.605  1.00  0.79           C  
ATOM   4015  CG  PRO A 514      67.738  31.370  50.325  1.00  0.79           C  
ATOM   4016  CD  PRO A 514      67.725  29.893  50.707  1.00  0.79           C  
ATOM   4017  N   LYS A 515      66.541  30.961  46.498  1.00  0.72           N  
ATOM   4018  CA  LYS A 515      67.144  31.222  45.210  1.00  0.72           C  
ATOM   4019  C   LYS A 515      66.473  32.494  44.699  1.00  0.72           C  
ATOM   4020  O   LYS A 515      65.342  32.749  45.123  1.00  0.72           O  
ATOM   4021  CB  LYS A 515      66.914  29.987  44.289  1.00  0.72           C  
ATOM   4022  CG  LYS A 515      67.550  30.045  42.897  1.00  0.72           C  
ATOM   4023  CD  LYS A 515      67.390  28.731  42.119  1.00  0.72           C  
ATOM   4024  CE  LYS A 515      68.059  28.799  40.747  1.00  0.72           C  
ATOM   4025  NZ  LYS A 515      67.914  27.502  40.055  1.00  0.72           N  
ATOM   4026  N   PRO A 516      67.029  33.365  43.846  1.00  0.77           N  
ATOM   4027  CA  PRO A 516      66.218  34.273  43.037  1.00  0.77           C  
ATOM   4028  C   PRO A 516      65.160  33.518  42.243  1.00  0.77           C  
ATOM   4029  O   PRO A 516      65.484  32.540  41.571  1.00  0.77           O  
ATOM   4030  CB  PRO A 516      67.224  35.007  42.126  1.00  0.77           C  
ATOM   4031  CG  PRO A 516      68.592  34.729  42.758  1.00  0.77           C  
ATOM   4032  CD  PRO A 516      68.404  33.337  43.355  1.00  0.77           C  
ATOM   4033  N   GLU A 517      63.893  33.954  42.317  1.00  0.65           N  
ATOM   4034  CA  GLU A 517      62.819  33.505  41.446  1.00  0.65           C  
ATOM   4035  C   GLU A 517      63.161  33.776  39.988  1.00  0.65           C  
ATOM   4036  O   GLU A 517      63.891  34.716  39.724  1.00  0.65           O  
ATOM   4037  CB  GLU A 517      61.531  34.255  41.854  1.00  0.65           C  
ATOM   4038  CG  GLU A 517      60.291  33.955  40.993  1.00  0.65           C  
ATOM   4039  CD  GLU A 517      59.874  32.491  41.020  1.00  0.65           C  
ATOM   4040  OE1 GLU A 517      60.241  31.752  41.960  1.00  0.65           O  
ATOM   4041  OE2 GLU A 517      59.049  32.147  40.134  1.00  0.65           O  
ATOM   4042  N   VAL A 518      62.713  32.989  38.986  1.00  0.63           N  
ATOM   4043  CA  VAL A 518      63.052  33.324  37.595  1.00  0.63           C  
ATOM   4044  C   VAL A 518      61.876  33.928  36.849  1.00  0.63           C  
ATOM   4045  O   VAL A 518      62.021  34.476  35.761  1.00  0.63           O  
ATOM   4046  CB  VAL A 518      63.563  32.134  36.786  1.00  0.63           C  
ATOM   4047  CG1 VAL A 518      64.890  31.633  37.391  1.00  0.63           C  
ATOM   4048  CG2 VAL A 518      62.499  31.023  36.697  1.00  0.63           C  
ATOM   4049  N   GLY A 519      60.663  33.861  37.433  1.00  0.63           N  
ATOM   4050  CA  GLY A 519      59.408  34.174  36.755  1.00  0.63           C  
ATOM   4051  C   GLY A 519      58.842  35.509  37.150  1.00  0.63           C  
ATOM   4052  O   GLY A 519      57.635  35.678  37.315  1.00  0.63           O  
ATOM   4053  N   TYR A 520      59.755  36.462  37.349  1.00  0.43           N  
ATOM   4054  CA  TYR A 520      59.566  37.882  37.543  1.00  0.43           C  
ATOM   4055  C   TYR A 520      59.362  38.627  36.229  1.00  0.43           C  
ATOM   4056  O   TYR A 520      59.579  38.085  35.148  1.00  0.43           O  
ATOM   4057  CB  TYR A 520      60.821  38.427  38.255  1.00  0.43           C  
ATOM   4058  CG  TYR A 520      62.121  37.986  37.588  1.00  0.43           C  
ATOM   4059  CD1 TYR A 520      62.595  38.569  36.396  1.00  0.43           C  
ATOM   4060  CD2 TYR A 520      62.978  37.134  38.298  1.00  0.43           C  
ATOM   4061  CE1 TYR A 520      63.874  38.263  35.905  1.00  0.43           C  
ATOM   4062  CE2 TYR A 520      64.284  36.891  37.845  1.00  0.43           C  
ATOM   4063  CZ  TYR A 520      64.722  37.435  36.644  1.00  0.43           C  
ATOM   4064  OH  TYR A 520      66.034  37.145  36.224  1.00  0.43           O  
ATOM   4065  N   ASP A 521      58.974  39.913  36.293  1.00  0.42           N  
ATOM   4066  CA  ASP A 521      58.887  40.755  35.123  1.00  0.42           C  
ATOM   4067  C   ASP A 521      59.687  42.060  35.278  1.00  0.42           C  
ATOM   4068  O   ASP A 521      60.521  42.227  36.169  1.00  0.42           O  
ATOM   4069  CB  ASP A 521      57.392  40.962  34.762  1.00  0.42           C  
ATOM   4070  CG  ASP A 521      56.633  41.830  35.750  1.00  0.42           C  
ATOM   4071  OD1 ASP A 521      57.276  42.388  36.674  1.00  0.42           O  
ATOM   4072  OD2 ASP A 521      55.415  42.007  35.528  1.00  0.42           O  
ATOM   4073  N   SER A 522      59.443  43.014  34.357  1.00  0.37           N  
ATOM   4074  CA  SER A 522      59.921  44.388  34.397  1.00  0.37           C  
ATOM   4075  C   SER A 522      59.293  45.254  35.475  1.00  0.37           C  
ATOM   4076  O   SER A 522      59.913  46.202  35.940  1.00  0.37           O  
ATOM   4077  CB  SER A 522      59.642  45.126  33.063  1.00  0.37           C  
ATOM   4078  OG  SER A 522      60.251  44.441  31.968  1.00  0.37           O  
ATOM   4079  N   LEU A 523      58.038  44.989  35.877  1.00  0.36           N  
ATOM   4080  CA  LEU A 523      57.336  45.750  36.895  1.00  0.36           C  
ATOM   4081  C   LEU A 523      57.907  45.492  38.283  1.00  0.36           C  
ATOM   4082  O   LEU A 523      58.059  46.406  39.083  1.00  0.36           O  
ATOM   4083  CB  LEU A 523      55.818  45.449  36.850  1.00  0.36           C  
ATOM   4084  CG  LEU A 523      55.091  45.963  35.586  1.00  0.36           C  
ATOM   4085  CD1 LEU A 523      53.655  45.416  35.544  1.00  0.36           C  
ATOM   4086  CD2 LEU A 523      55.079  47.497  35.505  1.00  0.36           C  
ATOM   4087  N   ASP A 524      58.287  44.228  38.555  1.00  0.50           N  
ATOM   4088  CA  ASP A 524      58.952  43.833  39.783  1.00  0.50           C  
ATOM   4089  C   ASP A 524      60.500  43.730  39.690  1.00  0.50           C  
ATOM   4090  O   ASP A 524      61.155  43.371  40.666  1.00  0.50           O  
ATOM   4091  CB  ASP A 524      58.393  42.457  40.231  1.00  0.50           C  
ATOM   4092  CG  ASP A 524      56.958  42.522  40.744  1.00  0.50           C  
ATOM   4093  OD1 ASP A 524      56.625  43.476  41.492  1.00  0.50           O  
ATOM   4094  OD2 ASP A 524      56.218  41.537  40.483  1.00  0.50           O  
ATOM   4095  N   THR A 525      61.151  44.024  38.536  1.00  0.41           N  
ATOM   4096  CA  THR A 525      62.621  44.067  38.310  1.00  0.41           C  
ATOM   4097  C   THR A 525      63.415  42.865  38.823  1.00  0.41           C  
ATOM   4098  O   THR A 525      64.521  42.978  39.336  1.00  0.41           O  
ATOM   4099  CB  THR A 525      63.312  45.366  38.791  1.00  0.41           C  
ATOM   4100  OG1 THR A 525      62.550  46.513  38.435  1.00  0.41           O  
ATOM   4101  CG2 THR A 525      64.697  45.606  38.150  1.00  0.41           C  
ATOM   4102  N   ALA A 526      62.890  41.634  38.707  1.00  0.60           N  
ATOM   4103  CA  ALA A 526      63.599  40.455  39.188  1.00  0.60           C  
ATOM   4104  C   ALA A 526      63.781  40.327  40.697  1.00  0.60           C  
ATOM   4105  O   ALA A 526      64.422  39.402  41.197  1.00  0.60           O  
ATOM   4106  CB  ALA A 526      64.933  40.213  38.453  1.00  0.60           C  
ATOM   4107  N   ASP A 527      63.154  41.223  41.470  1.00  0.62           N  
ATOM   4108  CA  ASP A 527      63.427  41.437  42.871  1.00  0.62           C  
ATOM   4109  C   ASP A 527      62.553  40.561  43.771  1.00  0.62           C  
ATOM   4110  O   ASP A 527      62.009  40.978  44.793  1.00  0.62           O  
ATOM   4111  CB  ASP A 527      63.279  42.953  43.139  1.00  0.62           C  
ATOM   4112  CG  ASP A 527      64.497  43.675  42.621  1.00  0.62           C  
ATOM   4113  OD1 ASP A 527      65.592  43.079  42.651  1.00  0.62           O  
ATOM   4114  OD2 ASP A 527      64.423  44.923  42.410  1.00  0.62           O  
ATOM   4115  N   VAL A 528      62.437  39.271  43.399  1.00  0.73           N  
ATOM   4116  CA  VAL A 528      61.633  38.252  44.058  1.00  0.73           C  
ATOM   4117  C   VAL A 528      62.514  37.064  44.392  1.00  0.73           C  
ATOM   4118  O   VAL A 528      63.273  36.554  43.571  1.00  0.73           O  
ATOM   4119  CB  VAL A 528      60.432  37.779  43.231  1.00  0.73           C  
ATOM   4120  CG1 VAL A 528      59.565  36.756  44.000  1.00  0.73           C  
ATOM   4121  CG2 VAL A 528      59.567  39.002  42.886  1.00  0.73           C  
ATOM   4122  N   TRP A 529      62.421  36.574  45.634  1.00  0.79           N  
ATOM   4123  CA  TRP A 529      63.170  35.438  46.104  1.00  0.79           C  
ATOM   4124  C   TRP A 529      62.223  34.300  46.346  1.00  0.79           C  
ATOM   4125  O   TRP A 529      61.114  34.465  46.857  1.00  0.79           O  
ATOM   4126  CB  TRP A 529      63.891  35.719  47.434  1.00  0.79           C  
ATOM   4127  CG  TRP A 529      65.155  36.522  47.273  1.00  0.79           C  
ATOM   4128  CD1 TRP A 529      65.301  37.836  46.952  1.00  0.79           C  
ATOM   4129  CD2 TRP A 529      66.477  35.987  47.418  1.00  0.79           C  
ATOM   4130  NE1 TRP A 529      66.632  38.190  46.983  1.00  0.79           N  
ATOM   4131  CE2 TRP A 529      67.373  37.062  47.263  1.00  0.79           C  
ATOM   4132  CE3 TRP A 529      66.931  34.696  47.650  1.00  0.79           C  
ATOM   4133  CZ2 TRP A 529      68.742  36.865  47.371  1.00  0.79           C  
ATOM   4134  CZ3 TRP A 529      68.312  34.492  47.768  1.00  0.79           C  
ATOM   4135  CH2 TRP A 529      69.207  35.565  47.640  1.00  0.79           C  
ATOM   4136  N   VAL A 530      62.665  33.098  45.974  1.00  0.80           N  
ATOM   4137  CA  VAL A 530      61.953  31.882  46.257  1.00  0.80           C  
ATOM   4138  C   VAL A 530      62.483  31.284  47.539  1.00  0.80           C  
ATOM   4139  O   VAL A 530      63.668  31.397  47.841  1.00  0.80           O  
ATOM   4140  CB  VAL A 530      62.029  30.919  45.087  1.00  0.80           C  
ATOM   4141  CG1 VAL A 530      63.276  30.017  45.108  1.00  0.80           C  
ATOM   4142  CG2 VAL A 530      60.746  30.100  45.083  1.00  0.80           C  
ATOM   4143  N   PHE A 531      61.607  30.669  48.349  1.00  0.79           N  
ATOM   4144  CA  PHE A 531      61.995  29.962  49.551  1.00  0.79           C  
ATOM   4145  C   PHE A 531      61.377  28.588  49.468  1.00  0.79           C  
ATOM   4146  O   PHE A 531      60.180  28.445  49.207  1.00  0.79           O  
ATOM   4147  CB  PHE A 531      61.528  30.663  50.853  1.00  0.79           C  
ATOM   4148  CG  PHE A 531      62.384  31.869  51.120  1.00  0.79           C  
ATOM   4149  CD1 PHE A 531      62.253  33.026  50.338  1.00  0.79           C  
ATOM   4150  CD2 PHE A 531      63.346  31.852  52.145  1.00  0.79           C  
ATOM   4151  CE1 PHE A 531      63.079  34.134  50.553  1.00  0.79           C  
ATOM   4152  CE2 PHE A 531      64.171  32.961  52.369  1.00  0.79           C  
ATOM   4153  CZ  PHE A 531      64.043  34.099  51.565  1.00  0.79           C  
ATOM   4154  N   GLU A 532      62.206  27.548  49.641  1.00  0.79           N  
ATOM   4155  CA  GLU A 532      61.833  26.168  49.449  1.00  0.79           C  
ATOM   4156  C   GLU A 532      61.458  25.512  50.764  1.00  0.79           C  
ATOM   4157  O   GLU A 532      62.240  25.439  51.710  1.00  0.79           O  
ATOM   4158  CB  GLU A 532      62.983  25.401  48.747  1.00  0.79           C  
ATOM   4159  CG  GLU A 532      63.415  26.089  47.436  1.00  0.79           C  
ATOM   4160  CD  GLU A 532      63.935  25.189  46.336  1.00  0.79           C  
ATOM   4161  OE1 GLU A 532      64.130  23.967  46.513  1.00  0.79           O  
ATOM   4162  OE2 GLU A 532      64.086  25.757  45.216  1.00  0.79           O  
ATOM   4163  N   PHE A 533      60.210  25.019  50.851  1.00  0.78           N  
ATOM   4164  CA  PHE A 533      59.670  24.402  52.040  1.00  0.78           C  
ATOM   4165  C   PHE A 533      59.443  22.927  51.738  1.00  0.78           C  
ATOM   4166  O   PHE A 533      58.580  22.613  50.912  1.00  0.78           O  
ATOM   4167  CB  PHE A 533      58.300  25.016  52.424  1.00  0.78           C  
ATOM   4168  CG  PHE A 533      58.425  26.441  52.902  1.00  0.78           C  
ATOM   4169  CD1 PHE A 533      58.584  27.485  51.979  1.00  0.78           C  
ATOM   4170  CD2 PHE A 533      58.338  26.759  54.269  1.00  0.78           C  
ATOM   4171  CE1 PHE A 533      58.705  28.809  52.409  1.00  0.78           C  
ATOM   4172  CE2 PHE A 533      58.424  28.091  54.702  1.00  0.78           C  
ATOM   4173  CZ  PHE A 533      58.615  29.117  53.769  1.00  0.78           C  
ATOM   4174  N   PRO A 534      60.155  21.987  52.349  1.00  0.81           N  
ATOM   4175  CA  PRO A 534      59.841  20.567  52.242  1.00  0.81           C  
ATOM   4176  C   PRO A 534      58.542  20.243  52.949  1.00  0.81           C  
ATOM   4177  O   PRO A 534      58.343  20.683  54.082  1.00  0.81           O  
ATOM   4178  CB  PRO A 534      61.038  19.872  52.915  1.00  0.81           C  
ATOM   4179  CG  PRO A 534      62.158  20.915  52.872  1.00  0.81           C  
ATOM   4180  CD  PRO A 534      61.404  22.218  53.075  1.00  0.81           C  
ATOM   4181  N   VAL A 535      57.643  19.467  52.320  1.00  0.79           N  
ATOM   4182  CA  VAL A 535      56.353  19.149  52.911  1.00  0.79           C  
ATOM   4183  C   VAL A 535      56.006  17.699  52.598  1.00  0.79           C  
ATOM   4184  O   VAL A 535      56.281  17.178  51.517  1.00  0.79           O  
ATOM   4185  CB  VAL A 535      55.210  20.072  52.472  1.00  0.79           C  
ATOM   4186  CG1 VAL A 535      53.919  19.750  53.258  1.00  0.79           C  
ATOM   4187  CG2 VAL A 535      55.580  21.556  52.674  1.00  0.79           C  
ATOM   4188  N   LYS A 536      55.406  17.008  53.586  1.00  0.78           N  
ATOM   4189  CA  LYS A 536      54.937  15.645  53.494  1.00  0.78           C  
ATOM   4190  C   LYS A 536      53.434  15.630  53.668  1.00  0.78           C  
ATOM   4191  O   LYS A 536      52.886  16.337  54.512  1.00  0.78           O  
ATOM   4192  CB  LYS A 536      55.550  14.813  54.644  1.00  0.78           C  
ATOM   4193  CG  LYS A 536      55.050  13.366  54.764  1.00  0.78           C  
ATOM   4194  CD  LYS A 536      55.792  12.579  55.855  1.00  0.78           C  
ATOM   4195  CE  LYS A 536      55.388  11.103  55.849  1.00  0.78           C  
ATOM   4196  NZ  LYS A 536      56.273  10.300  56.720  1.00  0.78           N  
ATOM   4197  N   THR A 537      52.722  14.811  52.882  1.00  0.72           N  
ATOM   4198  CA  THR A 537      51.291  14.605  53.032  1.00  0.72           C  
ATOM   4199  C   THR A 537      51.032  13.117  53.182  1.00  0.72           C  
ATOM   4200  O   THR A 537      51.864  12.274  52.849  1.00  0.72           O  
ATOM   4201  CB  THR A 537      50.474  15.160  51.867  1.00  0.72           C  
ATOM   4202  OG1 THR A 537      50.882  14.601  50.628  1.00  0.72           O  
ATOM   4203  CG2 THR A 537      50.664  16.679  51.782  1.00  0.72           C  
ATOM   4204  N   ASN A 538      49.858  12.728  53.722  1.00  0.55           N  
ATOM   4205  CA  ASN A 538      49.415  11.346  53.692  1.00  0.55           C  
ATOM   4206  C   ASN A 538      48.679  11.145  52.381  1.00  0.55           C  
ATOM   4207  O   ASN A 538      47.473  11.321  52.276  1.00  0.55           O  
ATOM   4208  CB  ASN A 538      48.483  11.060  54.897  1.00  0.55           C  
ATOM   4209  CG  ASN A 538      48.102   9.586  55.044  1.00  0.55           C  
ATOM   4210  OD1 ASN A 538      48.551   8.677  54.342  1.00  0.55           O  
ATOM   4211  ND2 ASN A 538      47.244   9.318  56.057  1.00  0.55           N  
ATOM   4212  N   ALA A 539      49.404  10.788  51.318  1.00  0.49           N  
ATOM   4213  CA  ALA A 539      48.811  10.745  50.008  1.00  0.49           C  
ATOM   4214  C   ALA A 539      48.494   9.321  49.613  1.00  0.49           C  
ATOM   4215  O   ALA A 539      49.367   8.509  49.317  1.00  0.49           O  
ATOM   4216  CB  ALA A 539      49.778  11.354  48.991  1.00  0.49           C  
ATOM   4217  N   LYS A 540      47.197   8.975  49.575  1.00  0.42           N  
ATOM   4218  CA  LYS A 540      46.747   7.718  49.010  1.00  0.42           C  
ATOM   4219  C   LYS A 540      46.796   7.713  47.492  1.00  0.42           C  
ATOM   4220  O   LYS A 540      46.964   6.676  46.845  1.00  0.42           O  
ATOM   4221  CB  LYS A 540      45.307   7.435  49.491  1.00  0.42           C  
ATOM   4222  CG  LYS A 540      45.224   7.204  51.010  1.00  0.42           C  
ATOM   4223  CD  LYS A 540      46.037   5.979  51.466  1.00  0.42           C  
ATOM   4224  CE  LYS A 540      45.963   5.725  52.970  1.00  0.42           C  
ATOM   4225  NZ  LYS A 540      46.812   4.561  53.313  1.00  0.42           N  
ATOM   4226  N   ARG A 541      46.652   8.906  46.905  1.00  0.45           N  
ATOM   4227  CA  ARG A 541      46.732   9.173  45.489  1.00  0.45           C  
ATOM   4228  C   ARG A 541      47.114  10.640  45.367  1.00  0.45           C  
ATOM   4229  O   ARG A 541      46.815  11.443  46.248  1.00  0.45           O  
ATOM   4230  CB  ARG A 541      45.356   9.050  44.835  1.00  0.45           C  
ATOM   4231  CG  ARG A 541      44.713   7.657  44.772  1.00  0.45           C  
ATOM   4232  CD  ARG A 541      45.161   6.800  43.599  1.00  0.45           C  
ATOM   4233  NE  ARG A 541      44.394   5.517  43.727  1.00  0.45           N  
ATOM   4234  CZ  ARG A 541      44.766   4.490  44.503  1.00  0.45           C  
ATOM   4235  NH1 ARG A 541      44.059   3.362  44.458  1.00  0.45           N  
ATOM   4236  NH2 ARG A 541      45.816   4.548  45.319  1.00  0.45           N  
ATOM   4237  N   LYS A 542      47.757  11.038  44.259  1.00  0.69           N  
ATOM   4238  CA  LYS A 542      48.019  12.435  43.973  1.00  0.69           C  
ATOM   4239  C   LYS A 542      47.023  12.969  42.946  1.00  0.69           C  
ATOM   4240  O   LYS A 542      46.412  12.210  42.199  1.00  0.69           O  
ATOM   4241  CB  LYS A 542      49.482  12.624  43.495  1.00  0.69           C  
ATOM   4242  CG  LYS A 542      49.804  12.133  42.073  1.00  0.69           C  
ATOM   4243  CD  LYS A 542      51.310  12.178  41.722  1.00  0.69           C  
ATOM   4244  CE  LYS A 542      51.588  11.658  40.303  1.00  0.69           C  
ATOM   4245  NZ  LYS A 542      53.010  11.695  39.907  1.00  0.69           N  
ATOM   4246  N   ALA A 543      46.837  14.305  42.847  1.00  0.73           N  
ATOM   4247  CA  ALA A 543      45.878  14.959  41.962  1.00  0.73           C  
ATOM   4248  C   ALA A 543      46.015  14.624  40.487  1.00  0.73           C  
ATOM   4249  O   ALA A 543      45.060  14.680  39.724  1.00  0.73           O  
ATOM   4250  CB  ALA A 543      46.005  16.489  42.107  1.00  0.73           C  
ATOM   4251  N   HIS A 544      47.245  14.316  40.061  1.00  0.66           N  
ATOM   4252  CA  HIS A 544      47.572  13.903  38.711  1.00  0.66           C  
ATOM   4253  C   HIS A 544      47.237  12.453  38.373  1.00  0.66           C  
ATOM   4254  O   HIS A 544      47.107  12.118  37.202  1.00  0.66           O  
ATOM   4255  CB  HIS A 544      49.079  14.161  38.526  1.00  0.66           C  
ATOM   4256  CG  HIS A 544      49.597  13.956  37.148  1.00  0.66           C  
ATOM   4257  ND1 HIS A 544      49.348  14.934  36.211  1.00  0.66           N  
ATOM   4258  CD2 HIS A 544      50.306  12.936  36.605  1.00  0.66           C  
ATOM   4259  CE1 HIS A 544      49.907  14.489  35.103  1.00  0.66           C  
ATOM   4260  NE2 HIS A 544      50.503  13.284  35.286  1.00  0.66           N  
ATOM   4261  N   ASP A 545      47.060  11.576  39.384  1.00  0.70           N  
ATOM   4262  CA  ASP A 545      46.804  10.161  39.144  1.00  0.70           C  
ATOM   4263  C   ASP A 545      45.359   9.780  39.458  1.00  0.70           C  
ATOM   4264  O   ASP A 545      44.914   8.663  39.196  1.00  0.70           O  
ATOM   4265  CB  ASP A 545      47.678   9.283  40.075  1.00  0.70           C  
ATOM   4266  CG  ASP A 545      49.164   9.382  39.810  1.00  0.70           C  
ATOM   4267  OD1 ASP A 545      49.610   9.993  38.806  1.00  0.70           O  
ATOM   4268  OD2 ASP A 545      49.905   8.894  40.707  1.00  0.70           O  
ATOM   4269  N   TYR A 546      44.569  10.704  40.039  1.00  0.68           N  
ATOM   4270  CA  TYR A 546      43.155  10.479  40.278  1.00  0.68           C  
ATOM   4271  C   TYR A 546      42.365  10.609  38.992  1.00  0.68           C  
ATOM   4272  O   TYR A 546      42.311  11.681  38.395  1.00  0.68           O  
ATOM   4273  CB  TYR A 546      42.535  11.508  41.266  1.00  0.68           C  
ATOM   4274  CG  TYR A 546      42.617  11.082  42.699  1.00  0.68           C  
ATOM   4275  CD1 TYR A 546      43.298  11.850  43.651  1.00  0.68           C  
ATOM   4276  CD2 TYR A 546      41.914   9.952  43.128  1.00  0.68           C  
ATOM   4277  CE1 TYR A 546      43.251  11.498  45.011  1.00  0.68           C  
ATOM   4278  CE2 TYR A 546      41.894   9.580  44.480  1.00  0.68           C  
ATOM   4279  CZ  TYR A 546      42.551  10.366  45.424  1.00  0.68           C  
ATOM   4280  OH  TYR A 546      42.743   9.888  46.746  1.00  0.68           O  
ATOM   4281  N   THR A 547      41.676   9.532  38.575  1.00  0.75           N  
ATOM   4282  CA  THR A 547      40.837   9.538  37.381  1.00  0.75           C  
ATOM   4283  C   THR A 547      39.732  10.581  37.408  1.00  0.75           C  
ATOM   4284  O   THR A 547      39.184  10.932  38.456  1.00  0.75           O  
ATOM   4285  CB  THR A 547      40.188   8.191  37.050  1.00  0.75           C  
ATOM   4286  OG1 THR A 547      39.314   7.741  38.080  1.00  0.75           O  
ATOM   4287  CG2 THR A 547      41.261   7.109  36.882  1.00  0.75           C  
ATOM   4288  N   ALA A 548      39.346  11.095  36.227  1.00  0.77           N  
ATOM   4289  CA  ALA A 548      38.250  12.027  36.071  1.00  0.77           C  
ATOM   4290  C   ALA A 548      36.935  11.479  36.631  1.00  0.77           C  
ATOM   4291  O   ALA A 548      36.213  12.178  37.342  1.00  0.77           O  
ATOM   4292  CB  ALA A 548      38.096  12.378  34.582  1.00  0.77           C  
ATOM   4293  N   VAL A 549      36.652  10.176  36.401  1.00  0.77           N  
ATOM   4294  CA  VAL A 549      35.528   9.436  36.978  1.00  0.77           C  
ATOM   4295  C   VAL A 549      35.484   9.507  38.497  1.00  0.77           C  
ATOM   4296  O   VAL A 549      34.485   9.899  39.102  1.00  0.77           O  
ATOM   4297  CB  VAL A 549      35.627   7.952  36.626  1.00  0.77           C  
ATOM   4298  CG1 VAL A 549      34.439   7.152  37.197  1.00  0.77           C  
ATOM   4299  CG2 VAL A 549      35.623   7.792  35.111  1.00  0.77           C  
ATOM   4300  N   GLU A 550      36.622   9.187  39.146  1.00  0.72           N  
ATOM   4301  CA  GLU A 550      36.757   9.189  40.588  1.00  0.72           C  
ATOM   4302  C   GLU A 550      36.586  10.575  41.188  1.00  0.72           C  
ATOM   4303  O   GLU A 550      35.954  10.789  42.221  1.00  0.72           O  
ATOM   4304  CB  GLU A 550      38.119   8.594  41.029  1.00  0.72           C  
ATOM   4305  CG  GLU A 550      38.111   8.318  42.549  1.00  0.72           C  
ATOM   4306  CD  GLU A 550      39.326   7.671  43.195  1.00  0.72           C  
ATOM   4307  OE1 GLU A 550      40.292   7.267  42.500  1.00  0.72           O  
ATOM   4308  OE2 GLU A 550      39.307   7.611  44.457  1.00  0.72           O  
ATOM   4309  N   GLN A 551      37.124  11.610  40.524  1.00  0.73           N  
ATOM   4310  CA  GLN A 551      36.911  12.975  40.959  1.00  0.73           C  
ATOM   4311  C   GLN A 551      35.446  13.368  40.990  1.00  0.73           C  
ATOM   4312  O   GLN A 551      34.931  13.823  42.002  1.00  0.73           O  
ATOM   4313  CB  GLN A 551      37.726  13.943  40.085  1.00  0.73           C  
ATOM   4314  CG  GLN A 551      39.237  13.749  40.317  1.00  0.73           C  
ATOM   4315  CD  GLN A 551      40.062  14.763  39.531  1.00  0.73           C  
ATOM   4316  OE1 GLN A 551      39.969  15.977  39.735  1.00  0.73           O  
ATOM   4317  NE2 GLN A 551      40.905  14.248  38.618  1.00  0.73           N  
ATOM   4318  N   LEU A 552      34.685  13.086  39.935  1.00  0.79           N  
ATOM   4319  CA  LEU A 552      33.269  13.358  39.935  1.00  0.79           C  
ATOM   4320  C   LEU A 552      32.482  12.645  41.010  1.00  0.79           C  
ATOM   4321  O   LEU A 552      31.705  13.261  41.734  1.00  0.79           O  
ATOM   4322  CB  LEU A 552      32.726  12.833  38.619  1.00  0.79           C  
ATOM   4323  CG  LEU A 552      33.308  13.562  37.430  1.00  0.79           C  
ATOM   4324  CD1 LEU A 552      33.061  12.673  36.250  1.00  0.79           C  
ATOM   4325  CD2 LEU A 552      32.637  14.901  37.204  1.00  0.79           C  
ATOM   4326  N   GLU A 553      32.684  11.331  41.163  1.00  0.57           N  
ATOM   4327  CA  GLU A 553      32.012  10.515  42.154  1.00  0.57           C  
ATOM   4328  C   GLU A 553      32.246  11.012  43.584  1.00  0.57           C  
ATOM   4329  O   GLU A 553      31.360  10.963  44.436  1.00  0.57           O  
ATOM   4330  CB  GLU A 553      32.458   9.055  41.984  1.00  0.57           C  
ATOM   4331  CG  GLU A 553      31.888   8.322  40.749  1.00  0.57           C  
ATOM   4332  CD  GLU A 553      32.386   6.877  40.714  1.00  0.57           C  
ATOM   4333  OE1 GLU A 553      33.246   6.519  41.556  1.00  0.57           O  
ATOM   4334  OE2 GLU A 553      31.862   6.122  39.856  1.00  0.57           O  
ATOM   4335  N   ARG A 554      33.441  11.570  43.868  1.00  0.53           N  
ATOM   4336  CA  ARG A 554      33.792  12.188  45.134  1.00  0.53           C  
ATOM   4337  C   ARG A 554      32.952  13.428  45.416  1.00  0.53           C  
ATOM   4338  O   ARG A 554      32.524  13.693  46.537  1.00  0.53           O  
ATOM   4339  CB  ARG A 554      35.315  12.521  45.145  1.00  0.53           C  
ATOM   4340  CG  ARG A 554      35.859  13.096  46.472  1.00  0.53           C  
ATOM   4341  CD  ARG A 554      37.392  13.228  46.603  1.00  0.53           C  
ATOM   4342  NE  ARG A 554      37.932  14.238  45.631  1.00  0.53           N  
ATOM   4343  CZ  ARG A 554      38.623  13.936  44.519  1.00  0.53           C  
ATOM   4344  NH1 ARG A 554      39.114  14.938  43.790  1.00  0.53           N  
ATOM   4345  NH2 ARG A 554      38.833  12.688  44.119  1.00  0.53           N  
ATOM   4346  N   TYR A 555      32.686  14.229  44.372  1.00  0.56           N  
ATOM   4347  CA  TYR A 555      31.996  15.511  44.472  1.00  0.56           C  
ATOM   4348  C   TYR A 555      30.527  15.268  44.637  1.00  0.56           C  
ATOM   4349  O   TYR A 555      29.831  15.939  45.400  1.00  0.56           O  
ATOM   4350  CB  TYR A 555      32.193  16.401  43.222  1.00  0.56           C  
ATOM   4351  CG  TYR A 555      33.631  16.663  42.889  1.00  0.56           C  
ATOM   4352  CD1 TYR A 555      34.720  16.164  43.629  1.00  0.56           C  
ATOM   4353  CD2 TYR A 555      33.906  17.421  41.743  1.00  0.56           C  
ATOM   4354  CE1 TYR A 555      36.001  16.202  43.094  1.00  0.56           C  
ATOM   4355  CE2 TYR A 555      35.234  17.656  41.366  1.00  0.56           C  
ATOM   4356  CZ  TYR A 555      36.283  16.941  41.954  1.00  0.56           C  
ATOM   4357  OH  TYR A 555      37.646  17.059  41.557  1.00  0.56           O  
ATOM   4358  N   LYS A 556      30.057  14.222  43.933  1.00  0.57           N  
ATOM   4359  CA  LYS A 556      28.740  13.667  44.083  1.00  0.57           C  
ATOM   4360  C   LYS A 556      28.463  13.190  45.473  1.00  0.57           C  
ATOM   4361  O   LYS A 556      27.434  13.512  46.049  1.00  0.57           O  
ATOM   4362  CB  LYS A 556      28.577  12.403  43.221  1.00  0.57           C  
ATOM   4363  CG  LYS A 556      27.111  11.969  43.134  1.00  0.57           C  
ATOM   4364  CD  LYS A 556      26.844  11.050  41.944  1.00  0.57           C  
ATOM   4365  CE  LYS A 556      27.598   9.728  42.005  1.00  0.57           C  
ATOM   4366  NZ  LYS A 556      27.224   8.948  40.814  1.00  0.57           N  
ATOM   4367  N   LEU A 557      29.411  12.436  46.066  1.00  0.70           N  
ATOM   4368  CA  LEU A 557      29.265  11.894  47.398  1.00  0.70           C  
ATOM   4369  C   LEU A 557      29.005  12.997  48.398  1.00  0.70           C  
ATOM   4370  O   LEU A 557      28.029  13.002  49.136  1.00  0.70           O  
ATOM   4371  CB  LEU A 557      30.567  11.164  47.803  1.00  0.70           C  
ATOM   4372  CG  LEU A 557      30.564  10.577  49.226  1.00  0.70           C  
ATOM   4373  CD1 LEU A 557      29.458   9.532  49.399  1.00  0.70           C  
ATOM   4374  CD2 LEU A 557      31.934   9.985  49.556  1.00  0.70           C  
ATOM   4375  N   VAL A 558      29.839  14.035  48.347  1.00  0.73           N  
ATOM   4376  CA  VAL A 558      29.688  15.211  49.165  1.00  0.73           C  
ATOM   4377  C   VAL A 558      28.404  15.996  48.930  1.00  0.73           C  
ATOM   4378  O   VAL A 558      27.730  16.395  49.878  1.00  0.73           O  
ATOM   4379  CB  VAL A 558      30.904  16.072  48.957  1.00  0.73           C  
ATOM   4380  CG1 VAL A 558      30.767  17.369  49.737  1.00  0.73           C  
ATOM   4381  CG2 VAL A 558      32.104  15.289  49.516  1.00  0.73           C  
ATOM   4382  N   ASN A 559      28.000  16.211  47.664  1.00  0.70           N  
ATOM   4383  CA  ASN A 559      26.732  16.846  47.336  1.00  0.70           C  
ATOM   4384  C   ASN A 559      25.521  16.053  47.854  1.00  0.70           C  
ATOM   4385  O   ASN A 559      24.582  16.604  48.418  1.00  0.70           O  
ATOM   4386  CB  ASN A 559      26.669  17.070  45.803  1.00  0.70           C  
ATOM   4387  CG  ASN A 559      25.589  18.082  45.439  1.00  0.70           C  
ATOM   4388  OD1 ASN A 559      24.457  17.737  45.114  1.00  0.70           O  
ATOM   4389  ND2 ASN A 559      25.937  19.388  45.503  1.00  0.70           N  
ATOM   4390  N   SER A 560      25.551  14.720  47.712  1.00  0.73           N  
ATOM   4391  CA  SER A 560      24.522  13.821  48.207  1.00  0.73           C  
ATOM   4392  C   SER A 560      24.372  13.722  49.722  1.00  0.73           C  
ATOM   4393  O   SER A 560      23.248  13.714  50.221  1.00  0.73           O  
ATOM   4394  CB  SER A 560      24.735  12.388  47.656  1.00  0.73           C  
ATOM   4395  OG  SER A 560      24.596  12.391  46.236  1.00  0.73           O  
ATOM   4396  N   VAL A 561      25.474  13.616  50.506  1.00  0.71           N  
ATOM   4397  CA  VAL A 561      25.365  13.346  51.950  1.00  0.71           C  
ATOM   4398  C   VAL A 561      25.870  14.420  52.891  1.00  0.71           C  
ATOM   4399  O   VAL A 561      25.734  14.279  54.105  1.00  0.71           O  
ATOM   4400  CB  VAL A 561      26.044  12.041  52.386  1.00  0.71           C  
ATOM   4401  CG1 VAL A 561      25.184  10.866  51.907  1.00  0.71           C  
ATOM   4402  CG2 VAL A 561      27.482  11.929  51.860  1.00  0.71           C  
ATOM   4403  N   TYR A 562      26.442  15.527  52.400  1.00  0.71           N  
ATOM   4404  CA  TYR A 562      26.977  16.531  53.302  1.00  0.71           C  
ATOM   4405  C   TYR A 562      26.442  17.903  52.959  1.00  0.71           C  
ATOM   4406  O   TYR A 562      25.982  18.650  53.819  1.00  0.71           O  
ATOM   4407  CB  TYR A 562      28.538  16.526  53.213  1.00  0.71           C  
ATOM   4408  CG  TYR A 562      29.164  17.703  53.914  1.00  0.71           C  
ATOM   4409  CD1 TYR A 562      28.693  18.133  55.165  1.00  0.71           C  
ATOM   4410  CD2 TYR A 562      30.079  18.509  53.229  1.00  0.71           C  
ATOM   4411  CE1 TYR A 562      29.064  19.390  55.655  1.00  0.71           C  
ATOM   4412  CE2 TYR A 562      30.511  19.722  53.756  1.00  0.71           C  
ATOM   4413  CZ  TYR A 562      29.990  20.173  54.962  1.00  0.71           C  
ATOM   4414  OH  TYR A 562      30.374  21.420  55.474  1.00  0.71           O  
ATOM   4415  N   THR A 563      26.552  18.291  51.691  1.00  0.74           N  
ATOM   4416  CA  THR A 563      26.331  19.664  51.295  1.00  0.74           C  
ATOM   4417  C   THR A 563      24.895  19.895  50.881  1.00  0.74           C  
ATOM   4418  O   THR A 563      24.382  19.289  49.945  1.00  0.74           O  
ATOM   4419  CB  THR A 563      27.265  20.067  50.164  1.00  0.74           C  
ATOM   4420  OG1 THR A 563      28.599  20.246  50.626  1.00  0.74           O  
ATOM   4421  CG2 THR A 563      26.854  21.401  49.582  1.00  0.74           C  
ATOM   4422  N   GLU A 564      24.191  20.833  51.549  1.00  0.71           N  
ATOM   4423  CA  GLU A 564      22.883  21.250  51.075  1.00  0.71           C  
ATOM   4424  C   GLU A 564      22.951  22.495  50.191  1.00  0.71           C  
ATOM   4425  O   GLU A 564      22.000  22.809  49.483  1.00  0.71           O  
ATOM   4426  CB  GLU A 564      21.903  21.437  52.246  1.00  0.71           C  
ATOM   4427  CG  GLU A 564      21.678  20.124  53.036  1.00  0.71           C  
ATOM   4428  CD  GLU A 564      20.557  20.249  54.060  1.00  0.71           C  
ATOM   4429  OE1 GLU A 564      20.143  21.400  54.347  1.00  0.71           O  
ATOM   4430  OE2 GLU A 564      20.062  19.181  54.506  1.00  0.71           O  
ATOM   4431  N   HIS A 565      24.113  23.181  50.139  1.00  0.76           N  
ATOM   4432  CA  HIS A 565      24.431  24.154  49.100  1.00  0.76           C  
ATOM   4433  C   HIS A 565      25.045  23.486  47.860  1.00  0.76           C  
ATOM   4434  O   HIS A 565      24.431  22.655  47.197  1.00  0.76           O  
ATOM   4435  CB  HIS A 565      25.419  25.221  49.619  1.00  0.76           C  
ATOM   4436  CG  HIS A 565      24.848  26.203  50.587  1.00  0.76           C  
ATOM   4437  ND1 HIS A 565      24.169  27.285  50.071  1.00  0.76           N  
ATOM   4438  CD2 HIS A 565      24.985  26.332  51.931  1.00  0.76           C  
ATOM   4439  CE1 HIS A 565      23.899  28.051  51.111  1.00  0.76           C  
ATOM   4440  NE2 HIS A 565      24.378  27.521  52.261  1.00  0.76           N  
ATOM   4441  N   ASN A 566      26.302  23.830  47.498  1.00  0.75           N  
ATOM   4442  CA  ASN A 566      26.994  23.248  46.370  1.00  0.75           C  
ATOM   4443  C   ASN A 566      28.396  22.848  46.776  1.00  0.75           C  
ATOM   4444  O   ASN A 566      28.928  23.226  47.816  1.00  0.75           O  
ATOM   4445  CB  ASN A 566      27.107  24.269  45.218  1.00  0.75           C  
ATOM   4446  CG  ASN A 566      27.151  23.643  43.840  1.00  0.75           C  
ATOM   4447  OD1 ASN A 566      27.555  22.496  43.628  1.00  0.75           O  
ATOM   4448  ND2 ASN A 566      26.662  24.424  42.854  1.00  0.75           N  
ATOM   4449  N   THR A 567      29.042  22.040  45.945  1.00  0.76           N  
ATOM   4450  CA  THR A 567      30.350  21.504  46.253  1.00  0.76           C  
ATOM   4451  C   THR A 567      31.324  22.157  45.300  1.00  0.76           C  
ATOM   4452  O   THR A 567      31.359  21.833  44.117  1.00  0.76           O  
ATOM   4453  CB  THR A 567      30.358  19.988  46.082  1.00  0.76           C  
ATOM   4454  OG1 THR A 567      29.437  19.382  46.985  1.00  0.76           O  
ATOM   4455  CG2 THR A 567      31.729  19.371  46.376  1.00  0.76           C  
ATOM   4456  N   SER A 568      32.157  23.112  45.782  1.00  0.77           N  
ATOM   4457  CA  SER A 568      33.155  23.772  44.937  1.00  0.77           C  
ATOM   4458  C   SER A 568      34.376  22.923  44.851  1.00  0.77           C  
ATOM   4459  O   SER A 568      34.902  22.429  45.849  1.00  0.77           O  
ATOM   4460  CB  SER A 568      33.597  25.185  45.406  1.00  0.77           C  
ATOM   4461  OG  SER A 568      34.723  25.771  44.723  1.00  0.77           O  
ATOM   4462  N   ILE A 569      34.831  22.742  43.607  1.00  0.74           N  
ATOM   4463  CA  ILE A 569      35.978  21.948  43.300  1.00  0.74           C  
ATOM   4464  C   ILE A 569      36.216  22.003  41.802  1.00  0.74           C  
ATOM   4465  O   ILE A 569      35.298  22.064  40.986  1.00  0.74           O  
ATOM   4466  CB  ILE A 569      35.895  20.512  43.794  1.00  0.74           C  
ATOM   4467  CG1 ILE A 569      37.105  19.700  43.290  1.00  0.74           C  
ATOM   4468  CG2 ILE A 569      34.486  19.962  43.443  1.00  0.74           C  
ATOM   4469  CD1 ILE A 569      37.600  18.582  44.184  1.00  0.74           C  
ATOM   4470  N   THR A 570      37.503  22.008  41.421  1.00  0.79           N  
ATOM   4471  CA  THR A 570      37.979  21.905  40.061  1.00  0.79           C  
ATOM   4472  C   THR A 570      38.291  20.448  39.732  1.00  0.79           C  
ATOM   4473  O   THR A 570      39.134  19.816  40.365  1.00  0.79           O  
ATOM   4474  CB  THR A 570      39.234  22.748  39.875  1.00  0.79           C  
ATOM   4475  OG1 THR A 570      38.995  24.078  40.320  1.00  0.79           O  
ATOM   4476  CG2 THR A 570      39.619  22.834  38.400  1.00  0.79           C  
ATOM   4477  N   VAL A 571      37.610  19.842  38.736  1.00  0.81           N  
ATOM   4478  CA  VAL A 571      37.971  18.516  38.231  1.00  0.81           C  
ATOM   4479  C   VAL A 571      39.120  18.650  37.240  1.00  0.81           C  
ATOM   4480  O   VAL A 571      38.993  19.315  36.214  1.00  0.81           O  
ATOM   4481  CB  VAL A 571      36.848  17.799  37.479  1.00  0.81           C  
ATOM   4482  CG1 VAL A 571      37.288  16.386  37.055  1.00  0.81           C  
ATOM   4483  CG2 VAL A 571      35.551  17.665  38.271  1.00  0.81           C  
ATOM   4484  N   TYR A 572      40.270  18.009  37.499  1.00  0.74           N  
ATOM   4485  CA  TYR A 572      41.407  18.077  36.595  1.00  0.74           C  
ATOM   4486  C   TYR A 572      41.546  16.778  35.830  1.00  0.74           C  
ATOM   4487  O   TYR A 572      41.481  15.707  36.417  1.00  0.74           O  
ATOM   4488  CB  TYR A 572      42.743  18.325  37.328  1.00  0.74           C  
ATOM   4489  CG  TYR A 572      42.813  19.718  37.884  1.00  0.74           C  
ATOM   4490  CD1 TYR A 572      42.368  20.004  39.186  1.00  0.74           C  
ATOM   4491  CD2 TYR A 572      43.354  20.755  37.108  1.00  0.74           C  
ATOM   4492  CE1 TYR A 572      42.501  21.295  39.717  1.00  0.74           C  
ATOM   4493  CE2 TYR A 572      43.451  22.050  37.628  1.00  0.74           C  
ATOM   4494  CZ  TYR A 572      43.028  22.323  38.930  1.00  0.74           C  
ATOM   4495  OH  TYR A 572      43.096  23.638  39.430  1.00  0.74           O  
ATOM   4496  N   VAL A 573      41.737  16.829  34.499  1.00  0.75           N  
ATOM   4497  CA  VAL A 573      41.757  15.619  33.678  1.00  0.75           C  
ATOM   4498  C   VAL A 573      42.913  15.650  32.691  1.00  0.75           C  
ATOM   4499  O   VAL A 573      43.281  16.699  32.163  1.00  0.75           O  
ATOM   4500  CB  VAL A 573      40.442  15.380  32.921  1.00  0.75           C  
ATOM   4501  CG1 VAL A 573      39.243  15.530  33.875  1.00  0.75           C  
ATOM   4502  CG2 VAL A 573      40.262  16.324  31.715  1.00  0.75           C  
ATOM   4503  N   ALA A 574      43.542  14.502  32.391  1.00  0.73           N  
ATOM   4504  CA  ALA A 574      44.573  14.404  31.369  1.00  0.73           C  
ATOM   4505  C   ALA A 574      44.010  14.550  29.947  1.00  0.73           C  
ATOM   4506  O   ALA A 574      42.804  14.374  29.757  1.00  0.73           O  
ATOM   4507  CB  ALA A 574      45.325  13.067  31.505  1.00  0.73           C  
ATOM   4508  N   PRO A 575      44.767  14.858  28.875  1.00  0.73           N  
ATOM   4509  CA  PRO A 575      44.212  14.880  27.523  1.00  0.73           C  
ATOM   4510  C   PRO A 575      43.640  13.555  27.060  1.00  0.73           C  
ATOM   4511  O   PRO A 575      42.735  13.549  26.233  1.00  0.73           O  
ATOM   4512  CB  PRO A 575      45.336  15.414  26.632  1.00  0.73           C  
ATOM   4513  CG  PRO A 575      46.197  16.238  27.594  1.00  0.73           C  
ATOM   4514  CD  PRO A 575      46.110  15.453  28.908  1.00  0.73           C  
ATOM   4515  N   GLU A 576      44.140  12.441  27.608  1.00  0.71           N  
ATOM   4516  CA  GLU A 576      43.661  11.098  27.366  1.00  0.71           C  
ATOM   4517  C   GLU A 576      42.307  10.807  28.028  1.00  0.71           C  
ATOM   4518  O   GLU A 576      41.609   9.870  27.664  1.00  0.71           O  
ATOM   4519  CB  GLU A 576      44.753  10.121  27.856  1.00  0.71           C  
ATOM   4520  CG  GLU A 576      46.093  10.272  27.082  1.00  0.71           C  
ATOM   4521  CD  GLU A 576      47.189   9.322  27.569  1.00  0.71           C  
ATOM   4522  OE1 GLU A 576      46.973   8.626  28.591  1.00  0.71           O  
ATOM   4523  OE2 GLU A 576      48.266   9.320  26.921  1.00  0.71           O  
ATOM   4524  N   GLU A 577      41.866  11.653  28.984  1.00  0.71           N  
ATOM   4525  CA  GLU A 577      40.570  11.537  29.637  1.00  0.71           C  
ATOM   4526  C   GLU A 577      39.566  12.552  29.097  1.00  0.71           C  
ATOM   4527  O   GLU A 577      38.423  12.654  29.536  1.00  0.71           O  
ATOM   4528  CB  GLU A 577      40.719  11.817  31.144  1.00  0.71           C  
ATOM   4529  CG  GLU A 577      41.590  10.809  31.922  1.00  0.71           C  
ATOM   4530  CD  GLU A 577      41.693  11.274  33.364  1.00  0.71           C  
ATOM   4531  OE1 GLU A 577      42.321  12.346  33.577  1.00  0.71           O  
ATOM   4532  OE2 GLU A 577      41.124  10.598  34.259  1.00  0.71           O  
ATOM   4533  N   LYS A 578      39.950  13.342  28.077  1.00  0.72           N  
ATOM   4534  CA  LYS A 578      39.091  14.346  27.465  1.00  0.72           C  
ATOM   4535  C   LYS A 578      37.847  13.768  26.816  1.00  0.72           C  
ATOM   4536  O   LYS A 578      36.777  14.374  26.830  1.00  0.72           O  
ATOM   4537  CB  LYS A 578      39.880  15.160  26.427  1.00  0.72           C  
ATOM   4538  CG  LYS A 578      40.757  16.244  27.068  1.00  0.72           C  
ATOM   4539  CD  LYS A 578      41.517  17.034  25.991  1.00  0.72           C  
ATOM   4540  CE  LYS A 578      42.433  18.131  26.538  1.00  0.72           C  
ATOM   4541  NZ  LYS A 578      43.042  18.884  25.418  1.00  0.72           N  
ATOM   4542  N   GLU A 579      37.968  12.540  26.285  1.00  0.70           N  
ATOM   4543  CA  GLU A 579      36.901  11.767  25.689  1.00  0.70           C  
ATOM   4544  C   GLU A 579      35.758  11.492  26.650  1.00  0.70           C  
ATOM   4545  O   GLU A 579      34.612  11.327  26.253  1.00  0.70           O  
ATOM   4546  CB  GLU A 579      37.493  10.446  25.149  1.00  0.70           C  
ATOM   4547  CG  GLU A 579      38.491  10.686  23.987  1.00  0.70           C  
ATOM   4548  CD  GLU A 579      39.064   9.407  23.372  1.00  0.70           C  
ATOM   4549  OE1 GLU A 579      38.768   8.297  23.879  1.00  0.70           O  
ATOM   4550  OE2 GLU A 579      39.809   9.554  22.368  1.00  0.70           O  
ATOM   4551  N   GLU A 580      36.042  11.508  27.962  1.00  0.73           N  
ATOM   4552  CA  GLU A 580      35.063  11.181  28.960  1.00  0.73           C  
ATOM   4553  C   GLU A 580      34.320  12.389  29.551  1.00  0.73           C  
ATOM   4554  O   GLU A 580      33.351  12.237  30.292  1.00  0.73           O  
ATOM   4555  CB  GLU A 580      35.795  10.491  30.123  1.00  0.73           C  
ATOM   4556  CG  GLU A 580      36.526   9.155  29.840  1.00  0.73           C  
ATOM   4557  CD  GLU A 580      37.099   8.547  31.127  1.00  0.73           C  
ATOM   4558  OE1 GLU A 580      37.047   9.224  32.191  1.00  0.73           O  
ATOM   4559  OE2 GLU A 580      37.575   7.386  31.068  1.00  0.73           O  
ATOM   4560  N   VAL A 581      34.710  13.649  29.232  1.00  0.75           N  
ATOM   4561  CA  VAL A 581      34.121  14.844  29.855  1.00  0.75           C  
ATOM   4562  C   VAL A 581      32.626  14.977  29.595  1.00  0.75           C  
ATOM   4563  O   VAL A 581      31.834  15.203  30.509  1.00  0.75           O  
ATOM   4564  CB  VAL A 581      34.820  16.133  29.400  1.00  0.75           C  
ATOM   4565  CG1 VAL A 581      34.143  17.411  29.944  1.00  0.75           C  
ATOM   4566  CG2 VAL A 581      36.288  16.112  29.863  1.00  0.75           C  
ATOM   4567  N   VAL A 582      32.194  14.787  28.332  1.00  0.74           N  
ATOM   4568  CA  VAL A 582      30.788  14.844  27.947  1.00  0.74           C  
ATOM   4569  C   VAL A 582      29.961  13.759  28.610  1.00  0.74           C  
ATOM   4570  O   VAL A 582      28.915  14.038  29.196  1.00  0.74           O  
ATOM   4571  CB  VAL A 582      30.622  14.738  26.435  1.00  0.74           C  
ATOM   4572  CG1 VAL A 582      29.133  14.682  26.031  1.00  0.74           C  
ATOM   4573  CG2 VAL A 582      31.296  15.953  25.773  1.00  0.74           C  
ATOM   4574  N   ASP A 583      30.458  12.508  28.594  1.00  0.73           N  
ATOM   4575  CA  ASP A 583      29.809  11.338  29.152  1.00  0.73           C  
ATOM   4576  C   ASP A 583      29.518  11.505  30.630  1.00  0.73           C  
ATOM   4577  O   ASP A 583      28.442  11.194  31.138  1.00  0.73           O  
ATOM   4578  CB  ASP A 583      30.759  10.127  28.986  1.00  0.73           C  
ATOM   4579  CG  ASP A 583      30.831   9.661  27.543  1.00  0.73           C  
ATOM   4580  OD1 ASP A 583      30.057  10.184  26.700  1.00  0.73           O  
ATOM   4581  OD2 ASP A 583      31.660   8.758  27.280  1.00  0.73           O  
ATOM   4582  N   TRP A 584      30.490  12.050  31.365  1.00  0.65           N  
ATOM   4583  CA  TRP A 584      30.361  12.266  32.776  1.00  0.65           C  
ATOM   4584  C   TRP A 584      29.570  13.482  33.217  1.00  0.65           C  
ATOM   4585  O   TRP A 584      28.914  13.460  34.262  1.00  0.65           O  
ATOM   4586  CB  TRP A 584      31.739  12.362  33.397  1.00  0.65           C  
ATOM   4587  CG  TRP A 584      32.728  11.218  33.247  1.00  0.65           C  
ATOM   4588  CD1 TRP A 584      34.091  11.331  33.332  1.00  0.65           C  
ATOM   4589  CD2 TRP A 584      32.456   9.829  32.961  1.00  0.65           C  
ATOM   4590  NE1 TRP A 584      34.677  10.116  33.121  1.00  0.65           N  
ATOM   4591  CE2 TRP A 584      33.707   9.200  32.809  1.00  0.65           C  
ATOM   4592  CE3 TRP A 584      31.280   9.100  32.799  1.00  0.65           C  
ATOM   4593  CZ2 TRP A 584      33.802   7.868  32.428  1.00  0.65           C  
ATOM   4594  CZ3 TRP A 584      31.377   7.736  32.491  1.00  0.65           C  
ATOM   4595  CH2 TRP A 584      32.623   7.130  32.288  1.00  0.65           C  
ATOM   4596  N   LEU A 585      29.606  14.578  32.440  1.00  0.59           N  
ATOM   4597  CA  LEU A 585      28.699  15.696  32.620  1.00  0.59           C  
ATOM   4598  C   LEU A 585      27.265  15.311  32.384  1.00  0.59           C  
ATOM   4599  O   LEU A 585      26.369  15.748  33.100  1.00  0.59           O  
ATOM   4600  CB  LEU A 585      28.992  16.824  31.634  1.00  0.59           C  
ATOM   4601  CG  LEU A 585      30.246  17.621  31.963  1.00  0.59           C  
ATOM   4602  CD1 LEU A 585      30.569  18.501  30.757  1.00  0.59           C  
ATOM   4603  CD2 LEU A 585      30.022  18.467  33.213  1.00  0.59           C  
ATOM   4604  N   LEU A 586      27.027  14.449  31.373  1.00  0.60           N  
ATOM   4605  CA  LEU A 586      25.777  13.733  31.300  1.00  0.60           C  
ATOM   4606  C   LEU A 586      25.565  12.877  32.541  1.00  0.60           C  
ATOM   4607  O   LEU A 586      24.740  13.252  33.351  1.00  0.60           O  
ATOM   4608  CB  LEU A 586      25.656  12.878  30.017  1.00  0.60           C  
ATOM   4609  CG  LEU A 586      25.655  13.699  28.710  1.00  0.60           C  
ATOM   4610  CD1 LEU A 586      25.770  12.785  27.480  1.00  0.60           C  
ATOM   4611  CD2 LEU A 586      24.420  14.603  28.598  1.00  0.60           C  
ATOM   4612  N   GLN A 587      26.346  11.817  32.839  1.00  0.61           N  
ATOM   4613  CA  GLN A 587      26.086  10.849  33.927  1.00  0.61           C  
ATOM   4614  C   GLN A 587      25.608  11.390  35.279  1.00  0.61           C  
ATOM   4615  O   GLN A 587      24.821  10.755  35.972  1.00  0.61           O  
ATOM   4616  CB  GLN A 587      27.328   9.955  34.222  1.00  0.61           C  
ATOM   4617  CG  GLN A 587      27.014   8.731  35.130  1.00  0.61           C  
ATOM   4618  CD  GLN A 587      28.255   7.917  35.497  1.00  0.61           C  
ATOM   4619  OE1 GLN A 587      29.204   7.792  34.732  1.00  0.61           O  
ATOM   4620  NE2 GLN A 587      28.248   7.326  36.716  1.00  0.61           N  
ATOM   4621  N   ASN A 588      26.089  12.572  35.690  1.00  0.65           N  
ATOM   4622  CA  ASN A 588      25.743  13.175  36.958  1.00  0.65           C  
ATOM   4623  C   ASN A 588      24.830  14.398  36.832  1.00  0.65           C  
ATOM   4624  O   ASN A 588      24.802  15.268  37.706  1.00  0.65           O  
ATOM   4625  CB  ASN A 588      27.058  13.547  37.660  1.00  0.65           C  
ATOM   4626  CG  ASN A 588      27.906  12.297  37.912  1.00  0.65           C  
ATOM   4627  OD1 ASN A 588      27.548  11.368  38.647  1.00  0.65           O  
ATOM   4628  ND2 ASN A 588      29.118  12.273  37.297  1.00  0.65           N  
ATOM   4629  N   TRP A 589      24.036  14.466  35.745  1.00  0.54           N  
ATOM   4630  CA  TRP A 589      23.041  15.482  35.439  1.00  0.54           C  
ATOM   4631  C   TRP A 589      21.994  15.674  36.534  1.00  0.54           C  
ATOM   4632  O   TRP A 589      21.527  16.785  36.776  1.00  0.54           O  
ATOM   4633  CB  TRP A 589      22.389  15.215  34.040  1.00  0.54           C  
ATOM   4634  CG  TRP A 589      21.575  13.927  33.837  1.00  0.54           C  
ATOM   4635  CD1 TRP A 589      21.929  12.689  33.365  1.00  0.54           C  
ATOM   4636  CD2 TRP A 589      20.152  13.871  33.980  1.00  0.54           C  
ATOM   4637  NE1 TRP A 589      20.862  11.846  33.313  1.00  0.54           N  
ATOM   4638  CE2 TRP A 589      19.756  12.551  33.659  1.00  0.54           C  
ATOM   4639  CE3 TRP A 589      19.220  14.843  34.308  1.00  0.54           C  
ATOM   4640  CZ2 TRP A 589      18.435  12.168  33.695  1.00  0.54           C  
ATOM   4641  CZ3 TRP A 589      17.879  14.450  34.346  1.00  0.54           C  
ATOM   4642  CH2 TRP A 589      17.500  13.128  34.073  1.00  0.54           C  
ATOM   4643  N   ASP A 590      21.650  14.596  37.252  1.00  0.57           N  
ATOM   4644  CA  ASP A 590      20.666  14.534  38.307  1.00  0.57           C  
ATOM   4645  C   ASP A 590      21.211  14.888  39.693  1.00  0.57           C  
ATOM   4646  O   ASP A 590      20.452  15.120  40.636  1.00  0.57           O  
ATOM   4647  CB  ASP A 590      20.058  13.099  38.315  1.00  0.57           C  
ATOM   4648  CG  ASP A 590      21.079  11.978  38.528  1.00  0.57           C  
ATOM   4649  OD1 ASP A 590      22.283  12.183  38.215  1.00  0.57           O  
ATOM   4650  OD2 ASP A 590      20.666  10.895  39.018  1.00  0.57           O  
ATOM   4651  N   HIS A 591      22.548  14.979  39.830  1.00  0.71           N  
ATOM   4652  CA  HIS A 591      23.197  15.221  41.106  1.00  0.71           C  
ATOM   4653  C   HIS A 591      23.916  16.558  41.138  1.00  0.71           C  
ATOM   4654  O   HIS A 591      23.916  17.240  42.158  1.00  0.71           O  
ATOM   4655  CB  HIS A 591      24.249  14.118  41.432  1.00  0.71           C  
ATOM   4656  CG  HIS A 591      23.678  12.741  41.632  1.00  0.71           C  
ATOM   4657  ND1 HIS A 591      23.058  12.426  42.824  1.00  0.71           N  
ATOM   4658  CD2 HIS A 591      23.568  11.705  40.765  1.00  0.71           C  
ATOM   4659  CE1 HIS A 591      22.560  11.220  42.649  1.00  0.71           C  
ATOM   4660  NE2 HIS A 591      22.839  10.733  41.416  1.00  0.71           N  
ATOM   4661  N   TYR A 592      24.585  17.011  40.053  1.00  0.74           N  
ATOM   4662  CA  TYR A 592      25.516  18.127  40.223  1.00  0.74           C  
ATOM   4663  C   TYR A 592      24.886  19.479  40.049  1.00  0.74           C  
ATOM   4664  O   TYR A 592      24.338  19.850  39.015  1.00  0.74           O  
ATOM   4665  CB  TYR A 592      26.818  18.060  39.386  1.00  0.74           C  
ATOM   4666  CG  TYR A 592      27.712  16.910  39.762  1.00  0.74           C  
ATOM   4667  CD1 TYR A 592      27.372  15.966  40.747  1.00  0.74           C  
ATOM   4668  CD2 TYR A 592      28.901  16.712  39.039  1.00  0.74           C  
ATOM   4669  CE1 TYR A 592      28.047  14.759  40.817  1.00  0.74           C  
ATOM   4670  CE2 TYR A 592      29.649  15.540  39.209  1.00  0.74           C  
ATOM   4671  CZ  TYR A 592      29.168  14.537  40.043  1.00  0.74           C  
ATOM   4672  OH  TYR A 592      29.721  13.259  40.036  1.00  0.74           O  
ATOM   4673  N   VAL A 593      24.985  20.265  41.128  1.00  0.76           N  
ATOM   4674  CA  VAL A 593      24.488  21.616  41.195  1.00  0.76           C  
ATOM   4675  C   VAL A 593      25.373  22.603  40.441  1.00  0.76           C  
ATOM   4676  O   VAL A 593      24.907  23.556  39.828  1.00  0.76           O  
ATOM   4677  CB  VAL A 593      24.286  22.066  42.628  1.00  0.76           C  
ATOM   4678  CG1 VAL A 593      23.490  23.378  42.606  1.00  0.76           C  
ATOM   4679  CG2 VAL A 593      23.534  21.010  43.452  1.00  0.76           C  
ATOM   4680  N   ALA A 594      26.699  22.417  40.443  1.00  0.79           N  
ATOM   4681  CA  ALA A 594      27.576  23.179  39.589  1.00  0.79           C  
ATOM   4682  C   ALA A 594      28.779  22.323  39.367  1.00  0.79           C  
ATOM   4683  O   ALA A 594      29.008  21.355  40.091  1.00  0.79           O  
ATOM   4684  CB  ALA A 594      28.052  24.532  40.158  1.00  0.79           C  
ATOM   4685  N   VAL A 595      29.560  22.641  38.328  1.00  0.79           N  
ATOM   4686  CA  VAL A 595      30.734  21.877  38.002  1.00  0.79           C  
ATOM   4687  C   VAL A 595      31.762  22.836  37.430  1.00  0.79           C  
ATOM   4688  O   VAL A 595      31.425  23.852  36.816  1.00  0.79           O  
ATOM   4689  CB  VAL A 595      30.466  20.737  37.014  1.00  0.79           C  
ATOM   4690  CG1 VAL A 595      29.156  19.987  37.286  1.00  0.79           C  
ATOM   4691  CG2 VAL A 595      30.382  21.263  35.596  1.00  0.79           C  
ATOM   4692  N   SER A 596      33.053  22.526  37.627  1.00  0.77           N  
ATOM   4693  CA  SER A 596      34.162  23.275  37.067  1.00  0.77           C  
ATOM   4694  C   SER A 596      35.207  22.240  36.709  1.00  0.77           C  
ATOM   4695  O   SER A 596      35.543  21.387  37.529  1.00  0.77           O  
ATOM   4696  CB  SER A 596      34.725  24.296  38.090  1.00  0.77           C  
ATOM   4697  OG  SER A 596      35.776  25.085  37.536  1.00  0.77           O  
ATOM   4698  N   PHE A 597      35.714  22.240  35.464  1.00  0.76           N  
ATOM   4699  CA  PHE A 597      36.660  21.245  34.993  1.00  0.76           C  
ATOM   4700  C   PHE A 597      37.778  22.009  34.351  1.00  0.76           C  
ATOM   4701  O   PHE A 597      37.552  23.020  33.702  1.00  0.76           O  
ATOM   4702  CB  PHE A 597      36.153  20.312  33.857  1.00  0.76           C  
ATOM   4703  CG  PHE A 597      35.101  19.357  34.300  1.00  0.76           C  
ATOM   4704  CD1 PHE A 597      33.807  19.826  34.540  1.00  0.76           C  
ATOM   4705  CD2 PHE A 597      35.381  17.989  34.472  1.00  0.76           C  
ATOM   4706  CE1 PHE A 597      32.840  18.955  35.029  1.00  0.76           C  
ATOM   4707  CE2 PHE A 597      34.395  17.118  34.954  1.00  0.76           C  
ATOM   4708  CZ  PHE A 597      33.116  17.612  35.227  1.00  0.76           C  
ATOM   4709  N   LEU A 598      39.014  21.527  34.471  1.00  0.76           N  
ATOM   4710  CA  LEU A 598      40.134  22.176  33.846  1.00  0.76           C  
ATOM   4711  C   LEU A 598      40.977  21.062  33.258  1.00  0.76           C  
ATOM   4712  O   LEU A 598      41.112  20.018  33.901  1.00  0.76           O  
ATOM   4713  CB  LEU A 598      40.867  23.057  34.896  1.00  0.76           C  
ATOM   4714  CG  LEU A 598      41.878  24.087  34.353  1.00  0.76           C  
ATOM   4715  CD1 LEU A 598      41.254  25.045  33.336  1.00  0.76           C  
ATOM   4716  CD2 LEU A 598      42.460  24.954  35.478  1.00  0.76           C  
ATOM   4717  N   PRO A 599      41.539  21.130  32.052  1.00  0.78           N  
ATOM   4718  CA  PRO A 599      42.609  20.231  31.648  1.00  0.78           C  
ATOM   4719  C   PRO A 599      43.733  20.223  32.661  1.00  0.78           C  
ATOM   4720  O   PRO A 599      44.176  21.286  33.082  1.00  0.78           O  
ATOM   4721  CB  PRO A 599      43.039  20.754  30.267  1.00  0.78           C  
ATOM   4722  CG  PRO A 599      41.800  21.483  29.748  1.00  0.78           C  
ATOM   4723  CD  PRO A 599      41.262  22.129  31.021  1.00  0.78           C  
ATOM   4724  N   LYS A 600      44.188  19.041  33.098  1.00  0.69           N  
ATOM   4725  CA  LYS A 600      45.385  18.914  33.888  1.00  0.69           C  
ATOM   4726  C   LYS A 600      46.570  19.355  33.052  1.00  0.69           C  
ATOM   4727  O   LYS A 600      47.008  18.668  32.129  1.00  0.69           O  
ATOM   4728  CB  LYS A 600      45.551  17.462  34.391  1.00  0.69           C  
ATOM   4729  CG  LYS A 600      46.720  17.218  35.355  1.00  0.69           C  
ATOM   4730  CD  LYS A 600      46.525  17.859  36.736  1.00  0.69           C  
ATOM   4731  CE  LYS A 600      47.722  17.596  37.641  1.00  0.69           C  
ATOM   4732  NZ  LYS A 600      47.477  18.161  38.981  1.00  0.69           N  
ATOM   4733  N   ASP A 601      47.057  20.566  33.344  1.00  0.59           N  
ATOM   4734  CA  ASP A 601      48.131  21.216  32.655  1.00  0.59           C  
ATOM   4735  C   ASP A 601      49.469  20.723  33.190  1.00  0.59           C  
ATOM   4736  O   ASP A 601      49.711  19.518  33.184  1.00  0.59           O  
ATOM   4737  CB  ASP A 601      47.898  22.752  32.668  1.00  0.59           C  
ATOM   4738  CG  ASP A 601      47.729  23.379  34.049  1.00  0.59           C  
ATOM   4739  OD1 ASP A 601      47.607  22.641  35.061  1.00  0.59           O  
ATOM   4740  OD2 ASP A 601      47.714  24.634  34.089  1.00  0.59           O  
ATOM   4741  N   ASP A 602      50.364  21.647  33.600  1.00  0.51           N  
ATOM   4742  CA  ASP A 602      51.657  21.419  34.224  1.00  0.51           C  
ATOM   4743  C   ASP A 602      52.740  21.602  33.173  1.00  0.51           C  
ATOM   4744  O   ASP A 602      53.540  22.536  33.236  1.00  0.51           O  
ATOM   4745  CB  ASP A 602      51.764  20.087  35.027  1.00  0.51           C  
ATOM   4746  CG  ASP A 602      52.887  20.115  36.036  1.00  0.51           C  
ATOM   4747  OD1 ASP A 602      52.572  20.267  37.250  1.00  0.51           O  
ATOM   4748  OD2 ASP A 602      54.066  19.975  35.627  1.00  0.51           O  
ATOM   4749  N   SER A 603      52.760  20.733  32.136  1.00  0.52           N  
ATOM   4750  CA  SER A 603      53.754  20.736  31.058  1.00  0.52           C  
ATOM   4751  C   SER A 603      55.140  20.336  31.531  1.00  0.52           C  
ATOM   4752  O   SER A 603      55.606  19.243  31.228  1.00  0.52           O  
ATOM   4753  CB  SER A 603      53.869  22.044  30.220  1.00  0.52           C  
ATOM   4754  OG  SER A 603      52.686  22.285  29.457  1.00  0.52           O  
ATOM   4755  N   ALA A 604      55.805  21.262  32.255  1.00  0.52           N  
ATOM   4756  CA  ALA A 604      57.115  21.168  32.862  1.00  0.52           C  
ATOM   4757  C   ALA A 604      57.595  22.583  33.156  1.00  0.52           C  
ATOM   4758  O   ALA A 604      58.028  23.316  32.268  1.00  0.52           O  
ATOM   4759  CB  ALA A 604      58.185  20.459  32.003  1.00  0.52           C  
ATOM   4760  N   TYR A 605      57.538  23.026  34.425  1.00  0.52           N  
ATOM   4761  CA  TYR A 605      58.083  24.321  34.803  1.00  0.52           C  
ATOM   4762  C   TYR A 605      59.527  24.165  35.283  1.00  0.52           C  
ATOM   4763  O   TYR A 605      59.793  23.248  36.056  1.00  0.52           O  
ATOM   4764  CB  TYR A 605      57.276  25.019  35.927  1.00  0.52           C  
ATOM   4765  CG  TYR A 605      55.892  25.389  35.463  1.00  0.52           C  
ATOM   4766  CD1 TYR A 605      54.805  24.518  35.653  1.00  0.52           C  
ATOM   4767  CD2 TYR A 605      55.667  26.622  34.825  1.00  0.52           C  
ATOM   4768  CE1 TYR A 605      53.524  24.873  35.204  1.00  0.52           C  
ATOM   4769  CE2 TYR A 605      54.387  26.971  34.366  1.00  0.52           C  
ATOM   4770  CZ  TYR A 605      53.316  26.092  34.554  1.00  0.52           C  
ATOM   4771  OH  TYR A 605      52.028  26.416  34.085  1.00  0.52           O  
ATOM   4772  N   PRO A 606      60.508  24.996  34.906  1.00  0.53           N  
ATOM   4773  CA  PRO A 606      61.887  24.820  35.372  1.00  0.53           C  
ATOM   4774  C   PRO A 606      62.085  25.111  36.844  1.00  0.53           C  
ATOM   4775  O   PRO A 606      63.015  24.595  37.453  1.00  0.53           O  
ATOM   4776  CB  PRO A 606      62.699  25.812  34.528  1.00  0.53           C  
ATOM   4777  CG  PRO A 606      61.891  25.949  33.239  1.00  0.53           C  
ATOM   4778  CD  PRO A 606      60.445  25.863  33.723  1.00  0.53           C  
ATOM   4779  N   LEU A 607      61.254  25.996  37.409  1.00  0.57           N  
ATOM   4780  CA  LEU A 607      61.276  26.352  38.811  1.00  0.57           C  
ATOM   4781  C   LEU A 607      59.860  26.141  39.335  1.00  0.57           C  
ATOM   4782  O   LEU A 607      59.103  27.080  39.565  1.00  0.57           O  
ATOM   4783  CB  LEU A 607      61.779  27.815  38.978  1.00  0.57           C  
ATOM   4784  CG  LEU A 607      62.072  28.283  40.421  1.00  0.57           C  
ATOM   4785  CD1 LEU A 607      63.167  27.451  41.101  1.00  0.57           C  
ATOM   4786  CD2 LEU A 607      62.462  29.769  40.455  1.00  0.57           C  
ATOM   4787  N   MET A 608      59.421  24.866  39.461  1.00  0.57           N  
ATOM   4788  CA  MET A 608      58.057  24.520  39.846  1.00  0.57           C  
ATOM   4789  C   MET A 608      57.619  25.047  41.212  1.00  0.57           C  
ATOM   4790  O   MET A 608      58.353  24.863  42.187  1.00  0.57           O  
ATOM   4791  CB  MET A 608      57.832  22.988  39.890  1.00  0.57           C  
ATOM   4792  CG  MET A 608      57.751  22.320  38.514  1.00  0.57           C  
ATOM   4793  SD  MET A 608      57.617  20.516  38.583  1.00  0.57           S  
ATOM   4794  CE  MET A 608      57.484  20.369  36.779  1.00  0.57           C  
ATOM   4795  N   PRO A 609      56.424  25.640  41.377  1.00  0.73           N  
ATOM   4796  CA  PRO A 609      55.930  26.065  42.685  1.00  0.73           C  
ATOM   4797  C   PRO A 609      55.711  24.888  43.618  1.00  0.73           C  
ATOM   4798  O   PRO A 609      55.758  25.063  44.834  1.00  0.73           O  
ATOM   4799  CB  PRO A 609      54.625  26.809  42.378  1.00  0.73           C  
ATOM   4800  CG  PRO A 609      54.150  26.194  41.062  1.00  0.73           C  
ATOM   4801  CD  PRO A 609      55.457  25.948  40.312  1.00  0.73           C  
ATOM   4802  N   PHE A 610      55.439  23.701  43.052  1.00  0.72           N  
ATOM   4803  CA  PHE A 610      55.290  22.451  43.756  1.00  0.72           C  
ATOM   4804  C   PHE A 610      56.147  21.444  43.006  1.00  0.72           C  
ATOM   4805  O   PHE A 610      55.835  21.093  41.874  1.00  0.72           O  
ATOM   4806  CB  PHE A 610      53.818  21.953  43.733  1.00  0.72           C  
ATOM   4807  CG  PHE A 610      52.879  23.000  44.269  1.00  0.72           C  
ATOM   4808  CD1 PHE A 610      52.290  23.926  43.393  1.00  0.72           C  
ATOM   4809  CD2 PHE A 610      52.583  23.085  45.639  1.00  0.72           C  
ATOM   4810  CE1 PHE A 610      51.483  24.961  43.876  1.00  0.72           C  
ATOM   4811  CE2 PHE A 610      51.744  24.098  46.125  1.00  0.72           C  
ATOM   4812  CZ  PHE A 610      51.207  25.046  45.245  1.00  0.72           C  
ATOM   4813  N   GLU A 611      57.255  20.965  43.592  1.00  0.72           N  
ATOM   4814  CA  GLU A 611      58.155  20.028  42.934  1.00  0.72           C  
ATOM   4815  C   GLU A 611      58.161  18.717  43.696  1.00  0.72           C  
ATOM   4816  O   GLU A 611      58.522  18.651  44.867  1.00  0.72           O  
ATOM   4817  CB  GLU A 611      59.580  20.624  42.878  1.00  0.72           C  
ATOM   4818  CG  GLU A 611      60.675  19.782  42.171  1.00  0.72           C  
ATOM   4819  CD  GLU A 611      62.049  20.447  42.250  1.00  0.72           C  
ATOM   4820  OE1 GLU A 611      62.082  21.686  42.434  1.00  0.72           O  
ATOM   4821  OE2 GLU A 611      63.080  19.755  42.117  1.00  0.72           O  
ATOM   4822  N   THR A 612      57.689  17.634  43.060  1.00  0.77           N  
ATOM   4823  CA  THR A 612      57.605  16.294  43.642  1.00  0.77           C  
ATOM   4824  C   THR A 612      58.959  15.652  43.890  1.00  0.77           C  
ATOM   4825  O   THR A 612      59.805  15.620  43.004  1.00  0.77           O  
ATOM   4826  CB  THR A 612      56.789  15.370  42.744  1.00  0.77           C  
ATOM   4827  OG1 THR A 612      55.477  15.893  42.576  1.00  0.77           O  
ATOM   4828  CG2 THR A 612      56.635  13.960  43.331  1.00  0.77           C  
ATOM   4829  N   ILE A 613      59.166  15.081  45.096  1.00  0.77           N  
ATOM   4830  CA  ILE A 613      60.429  14.479  45.521  1.00  0.77           C  
ATOM   4831  C   ILE A 613      60.154  13.109  46.129  1.00  0.77           C  
ATOM   4832  O   ILE A 613      59.000  12.717  46.309  1.00  0.77           O  
ATOM   4833  CB  ILE A 613      61.200  15.339  46.524  1.00  0.77           C  
ATOM   4834  CG1 ILE A 613      60.353  15.694  47.765  1.00  0.77           C  
ATOM   4835  CG2 ILE A 613      61.732  16.578  45.778  1.00  0.77           C  
ATOM   4836  CD1 ILE A 613      61.098  16.520  48.811  1.00  0.77           C  
ATOM   4837  N   SER A 614      61.193  12.304  46.447  1.00  0.81           N  
ATOM   4838  CA  SER A 614      61.010  11.056  47.194  1.00  0.81           C  
ATOM   4839  C   SER A 614      60.984  11.273  48.708  1.00  0.81           C  
ATOM   4840  O   SER A 614      61.265  12.357  49.220  1.00  0.81           O  
ATOM   4841  CB  SER A 614      61.989   9.904  46.803  1.00  0.81           C  
ATOM   4842  OG  SER A 614      63.285   9.981  47.408  1.00  0.81           O  
ATOM   4843  N   GLU A 615      60.632  10.226  49.494  1.00  0.77           N  
ATOM   4844  CA  GLU A 615      60.672  10.280  50.954  1.00  0.77           C  
ATOM   4845  C   GLU A 615      62.060  10.553  51.527  1.00  0.77           C  
ATOM   4846  O   GLU A 615      62.237  11.364  52.436  1.00  0.77           O  
ATOM   4847  CB  GLU A 615      60.135   8.972  51.587  1.00  0.77           C  
ATOM   4848  CG  GLU A 615      60.054   9.047  53.138  1.00  0.77           C  
ATOM   4849  CD  GLU A 615      59.269   7.923  53.810  1.00  0.77           C  
ATOM   4850  OE1 GLU A 615      58.704   7.069  53.084  1.00  0.77           O  
ATOM   4851  OE2 GLU A 615      59.137   7.995  55.062  1.00  0.77           O  
ATOM   4852  N   GLU A 616      63.095   9.907  50.956  1.00  0.79           N  
ATOM   4853  CA  GLU A 616      64.493  10.092  51.313  1.00  0.79           C  
ATOM   4854  C   GLU A 616      64.960  11.527  51.137  1.00  0.79           C  
ATOM   4855  O   GLU A 616      65.534  12.138  52.039  1.00  0.79           O  
ATOM   4856  CB  GLU A 616      65.346   9.153  50.425  1.00  0.79           C  
ATOM   4857  CG  GLU A 616      65.605   7.779  51.084  1.00  0.79           C  
ATOM   4858  CD  GLU A 616      66.975   7.717  51.759  1.00  0.79           C  
ATOM   4859  OE1 GLU A 616      67.358   8.719  52.414  1.00  0.79           O  
ATOM   4860  OE2 GLU A 616      67.641   6.661  51.617  1.00  0.79           O  
ATOM   4861  N   GLU A 617      64.632  12.148  49.987  1.00  0.77           N  
ATOM   4862  CA  GLU A 617      64.909  13.552  49.763  1.00  0.77           C
[truncated: 15,074 more chars]
